# Supplementary material for: Resolving Leukemia Heterogeneity and Lineage Aberrations with HematoMap
Source: Genomics Proteomics Bioinformatics. 2025 Feb 13;23(2):qzaf005. doi: 10.1093/gpbjnl/qzaf005 (PMC12343003; doi:10.1093/gpbjnl/qzaf005)
Supplement: qzaf005_Supplementary_Data [file qzaf005_supplementary_data.zip]

Archive with 10 entries (10 files):
- FigureS1.pdf
- FigureS2.pdf
- FigureS3.pdf
- FigureS4.pdf
- Supplementary material captions.docx
- TableS1.xlsx
- TableS2.xlsx
- TableS3.xlsx
- TableS4.xlsx
- TableS5.xlsx
