# Supplementary material for: Resolving Leukemia Heterogeneity and Lineage Aberrations with HematoMap
Source: Genomics Proteomics Bioinformatics. 2025 Feb 13;23(2):qzaf005. doi: 10.1093/gpbjnl/qzaf005 (PMC12343003; doi:10.1093/gpbjnl/qzaf005)
Supplement: qzaf005_Supplementary_Data [file qzaf005_supplementary_data.zip › TableS1.xlsx]

## Sheet: Sheet1
Table S1 Overview of data collection utilized in this study
Dataset	Data type	Total sample	Sample type (number)	Platform	PubMed ID	Journal	Lab	Published Year
scDS1	scRNA-seq	9	Normal (3), BCP-ALL (6 Dx)	10X Genomics	32415257	Sci Rep	Guillaume Bourque	2020
scDS2	scRNA-seq	24	Normal (4), BCP-ALL (7 Dx, 6 CR, 7 R)	10X Genomics	32470390	Cancer Cell	Iannis Aifantis	2020
scDS3	scRNA-seq	25	Normal BMMC (25)	10X Genomics	30518681	JCI Insight	Christopher S Hourigan	2018
scDS4	scRNA-seq	39	Normal (4), AML (16 Dx, 19 with other time points)	Droplet	30827681	Cell	Bradley E Bernstein	2019
scDS5	scRNA-seq	40	AML (40 Dx)	Microwell-seq	32977829	J Hematol Oncol	Guoji Guo	2020
scDS6	scRNA-seq	19	AML with PML::RARA (16 Dx, 3 with other time points)	10X Genomics	38365836	Nature Communications	Kankan Wang	2024
bulkDS1	bulk RNA-seq	7	Normal (7)		30518681	JCI Insight	Christopher S Hourigan	2018
bulkDS2	bulk RNA-seq	151	AML (151 Dx, TCGA-LAML)		23634996	N Engl J Med	TCGA	2013
bulkDS3	bulk RNA-seq	239	AML (239 Dx, Beat-AML)		30333627	Nature	Brian J Druker	2018
bulkDS4	bulk RNA-seq	655	AML (655 Dx)		36442087	PNAS	Saijuan Chen	2022
bulkDS5	bulk RNA-seq	1223	BCP-ALL (1223 Dx)		30487223	PNAS	Saijuan Chen	2018
Note: scDS, scRNA-seq dataset; bulkDS, bulk RNA-seq dataset; scRNA-seq, single-cell RNA sequencing; RNA-seq, RNA sequencing; BMMC, bone marrow mononuclear cell; BCP-ALL, B cell precursor acute lymphoblastic leukemia; AML, acute myeloid leukemia; TCGA, The Cancer Genome Atlas; LAML, acute myeloid leukemia-like; Dx, diagnosis; CR, complete remission; R, relapse.
