# Supplementary material for: Resolving Leukemia Heterogeneity and Lineage Aberrations with HematoMap
Source: Genomics Proteomics Bioinformatics. 2025 Feb 13;23(2):qzaf005. doi: 10.1093/gpbjnl/qzaf005 (PMC12343003; doi:10.1093/gpbjnl/qzaf005)
Supplement: qzaf005_Supplementary_Data [file qzaf005_supplementary_data.zip › TableS2.xlsx]

## Sheet: Sheet1
Table S2 Structure of hierarchy-based cell types in BMMCs and major gene markers of each cell type
Note: HSPCs, hematopoietic stem/progenitor cells.
Lineage	Population	Cell type	Full name	Markers	PMID
HSPC	HSPC	HSC/MPP	hematopoietic stem cell/multipotent progenitor	CD34 (+), KIT (+), FLT3 (-), AVP (+), CD38 (-)	28650480;
HSPC	HSPC	LMPP	lymphoid-primed multipotent progenitor	CD34 (+), KIT (+), FLT3 (+), AVP (+), CD38 (-)	28650480;
HSPC	HSPC	CLP	common lymphoid progenitor	CD34 (+), KIT (+), FLT3 (+), MME (+/-), CD7 (+/-)	28650480; 19996414;
HSPC	HSPC	CMP	common myeloid progenitor	CD34 (+), KIT (+), FLT3 (+), CD38 (+), CSF1R (-), FCGR1A (-)	28650480;
HSPC	HSPC	MDP	monocyte–dendritic cell progenitor	CD34 (+), KIT (+), FLT3 (+), CD38 (+), CSF1R (+), FCGR1A (+/-)	29166589; 28650480; 28514689; 29313948;
HSPC	HSPC	GMP	granulocyte–monocyte progenitor	CD34 (+), KIT (+), FLT3 (+), CD38 (+), MPO (+), ELANE (+), FCGR1A (+)	28650480; 26332381;
HSPC	HSPC	CDP	common dendritic cell progenitor	CD34 (+), KIT (+), FLT3 (+), CD38 (+), CSF1R (+), FCGR1A (-), IL3RA (+)	28650480; 29313948;
HSPC	HSPC	MEP	megakaryocyte–erythrocyte progenitor	CD34 (+), KIT (+), FLT3 (-), CD38 (+)	28650480;
Myeloid	Monocyte	GMP–Mono	GMP–monocyte	CD34 (-), KIT (-), CD300E (-), LYZ (+), CD36 (+), MPO (+), FCGR1A (+), CD4 (+)	26282340; 28514689;38234771
Myeloid	Monocyte	CD14 Mono	classical (CD14+CD16−) monocyte	CD14 (+), FCGR3A (-), CD300E (+), LYZ (+), ITGAX (+), FCGR1A (+), CD4 (+)	26332381; 28514689;
Myeloid	Monocyte	CD16 Mono	non-classical (CD14−CD16+) monocyte	CD14 (-), FCGR3A (+), CD300E (+), LYZ (+), ITGAX (+), CD4 (+)	26332381; 28514689;
Myeloid	DC	pre-DC	dendritic cell precursor	CD34 (-), FLT3 (+), AXL (+), SIGLEC6 (+), ITGAX (+)	29313948;
Myeloid	DC	pDC	plasmacytoid dendritic cell	CLEC4C (+), IRF4 (+), LILRA4 (+), IL3RA (+), IRF8 (+), IRF7 (+)	29313948; 20193018;
Myeloid	DC	cDC1	conventional dendritic cell 1	XCR1 (+), CD1C (+), ITGAX (+), IRF8 (+), THBD (+)	29313948;
Myeloid	DC	mo-DC	monocyte-derived dendritic cell	MRC1 (+), LYZ (+), ITGAX (+)	29313948;
Myeloid	Erythrocyte	MKP	megakaryocyte progenitor	CD34 (+), KIT (+), IFLT3 (-), ITGA2B (+)
Myeloid	Erythrocyte	MK	megakaryocyte	PF4 (+), ITGA2B (+), CD9 (+)
Myeloid	Erythrocyte	pro-Ery1	proerythroblast 1	ENG (+), KLF (+), KIT (+), TFRC (+)
Myeloid	Erythrocyte	pro-Ery2	proerythroblast 2	ENG (+), KLF (+), KIT (-), TFRC (+)
Myeloid	Erythrocyte	Ery	erythroblast	ENG (-), KLF (+), TFRC (+)
B cell	B cell	pre-pro-B	B cell progenitor precursor	CD79A (+), IGLL1 (+), RAG1 (+), RAG2 (+), VPREB1 (+), MME (+), IL7R (+)	35090788; 19996414;
B cell	B cell	Early-pro-B	early B cell progenitor	CD79A (+), DNTT (+), IGLL1 (+), RAG1 (+), RAG2 (+), VPREB1 (+)	35090788;
B cell	B cell	early-pro-B cyc.	early cycling B cell progenitor	MKI67 (+), PCNA (+), CD79A (+), DNTT (+), IGLL1 (+), RAG1 (+), RAG2 (+), VPREB1 (+), IL7R (-)	35090788;
B cell	B cell	Late-pro-B	late B cell progenitor	CD79A (+), DNTT (-), IGLL1 (+), TCL1A (+), RAG1 (+), RAG2 (+), VPREB1 (+)	35090788;
B cell	B cell	late-pro-B cyc.	late cycling B cell progenitor	MKI67 (+), PCNA (+), CD79A (+), DNTT (-), IGLL1 (+), TCL1A (+), RAG1 (+), RAG2 (+), VPREB1 (+)	35090788;
B cell	B cell	pre-B	B cell precursor	IGLL1 (+/-), TCL1A (+), RAG1 (+), RAG2 (+), VPREB1 (+)	35090788;
B cell	B cell	Immature B	immature B cell	MS4A1 (+), TCL1A (+), RAG1 (-), RAG2 (-), VPREB1 (+/-)	35090788;
B cell	B cell	Naive B	naive B cell	MS4A1 (+), CD27 (-), IGHD (+), TCL1A (+)	35090788;
B cell	B cell	Memory B 1	memory B cell 1	MS4A1 (+), CD27 (+), IGHD (+), IGHG3 (+/-)	35090788;
B cell	B cell	Memory B 2	memory B cell 2	MS4A1 (-), CD27 (+), IGHD (-), IGHG3 (+)
T/NKcell	CD8+ T cell	CD8 Tnaive	naive CD8+ T cell	CD3D (+), CD3E (+), CD8A (+), CCR7 (+), IL7R (+), SELL (+)	29630679;
T/NKcell	CD8+ T cell	CD8 Tdpe	KLRG1+IL7R+ double-positive effector CD8+ T cell	CD3D (+), CD3E (+), CD8A (+), IL7R (+), CCR7 (-), KLRG1 (+), CD27 (+)	29625895;
T/NKcell	CD8+ T cell	CD8 Tmpe	memory precursor effector CD8+ T cell	CD3D (+), CD3E (+), CD8A (+), IL7R (+), CCR7 (-), KLRG1 (dim/-)	29625895;
T/NKcell	CD8+ T cell	CD8 Teff	effector CD8+ T cell	CD3D (+), CD3E (+), CD8A (+), CCR7 (-), GNLY (+), NKG7 (+)	34017005;
T/NKcell	CD8+ T cell	CD8 Tex	exhausted CD8+ T cell	CD3D (+), CD3E (+), CD8A (+), CCR7 (-), PDCD1 (+), TNFRSF9 (+), LAG3 (+), CD160 (+)	34017005;
T/NKcell	CD4+ T cell	CD4 Tnaive	naive CD4+ T cell	CD3D (+), CD3E (+), CD4 (+), CCR7 (+), IL7R (+), SELL (+), CD40LG (+)	29630679;
T/NKcell	CD4+ T cell	CD4 Tem	effector memory CD4+ T cell	CD3D (+), CD3E (+), CD4 (+), CCR7 (-), IL7R (+), CD40LG (+)	29630679;
T/NKcell	CD4+ T cell	CD4 Treg	regulatory T cell	CD3D (+), CD3E (+), CD4 (+), IL2RA (+), FOXP3 (+), DUSP4 (+)	34017005;
T/NKcell	NK cell	NK	natural killer cell	IL2RB (+), IL7R (-), KLRF1 (+), XCL1 (-), FCGR3A (+), NCAM1 (+)	30150991;
T/NKcell	NK cell	NK-XCL1	XCL1+ natural killer cell	IL2RB (+), IL7R (-), KLRF1 (+), XCL1 (+), NCAM1 (+)	30150991;
T/NKcell	NK cell	cycling NK	cycling natural killer cell	MKI67 (+), PCNA (+), IL2RB (+), IL7R (-), KLRF1 (+), FCGR3A (+), NCAM1 (+)	30150991;
T/NKcell	NK cell	cycling NK/T	cycling natural killer/T cell	MKI67 (+), PCNA (+), CD3D (+), CD3E (+), KLRF (+), IL2RB (+/-), NCAM1 (+)	30150991;
