# Supplementary material for: Resolving Leukemia Heterogeneity and Lineage Aberrations with HematoMap
Source: Genomics Proteomics Bioinformatics. 2025 Feb 13;23(2):qzaf005. doi: 10.1093/gpbjnl/qzaf005 (PMC12343003; doi:10.1093/gpbjnl/qzaf005)
Supplement: qzaf005_Supplementary_Data [file qzaf005_supplementary_data.zip › TableS3.xlsx]

## Sheet: Sheet1
Table S3 Sample information and cellular compositions of normal BMMCs
Sample	HSC/MPP	LMPP	CLP	CMP	MDP	GMP	CDP	MEP	GMP–Mono	CD14 Mono	CD16 Mono	pre-DC	pDC	cDC1	mo-DC	MKP	MK	pro-Ery1	pro-Ery2	Ery	pre-pro-B	Early-pro-B	early-pro-B cyc.	Late-pro-B	late-pro-B cyc.	pre-B	Immature B	Naive B	Memory B 1	Memory B 2	CD8 Tnaive	CD8 Teff	CD8 Tex	CD8 Tdpe	CD8 Tmpe	CD4 Tnaive	CD4 Tem	CD4 Treg	NK	NK-XCL1	cycling NK	cycling NK/T
DS1_CTRL_BM_01s	0.0173077	0.00897436	0.00192308	0.025641	0.00705128	0.0173077	0.0121795	0.00576923	0.05	0.0788462	0.00128205	0.00833333	0.0166667	0.00128205	0.00897436	0.0025641	0.000641026	0.0192308	0.00384615	0.000641026	0.00512821	0.0288462	0.0102564	0.0532051	0.182692	0.0775641	0.0852564	0.0576923	0.00961538	0.00576923	0.0391026	0.025	0.0141026	0.00448718	0.00512821	0.0608974	0.0192308	0.00192308	0.0108974	0.00320513	0	0.0115385
DS1_CTRL_BM_04	0.00512406	0.00269687	0.00134844	0.0121359	0.00107875	0.0083603	0.00566343	0.00161812	0.0280475	0.117584	0.0107875	0.00512406	0.00970874	0.000539374	0.00889968	0.00134844	0.000539374	0.0121359	0.00701187	0.000539374	0.0062028	0.0431499	0.0210356	0.0471953	0.0606796	0.0803668	0.0609493	0.0752427	0.0358684	0.00161812	0.0647249	0.01726	0.021575	0.00755124	0.0105178	0.126753	0.0393743	0.00458468	0.0199569	0.0105178	0.000269687	0.00377562
DS2_CTRL_BM_01	0.000494927	0	0	0.00074239	0.000989854	0.00123732	0.00247463	0	0.0197971	0.327889	0.0123732	0.00321703	0.020292	0.000494927	0.0146003	0	0	0.00074239	0.00074239	0	0	0.00074239	0	0.00965108	0.0141054	0.0331601	0.0153427	0.139074	0.0623608	0.000494927	0.0331601	0.0306855	0.030438	0.0180648	0.010146	0.05073	0.0269735	0.00296956	0.095026	0.0185598	0	0.00197971
DS2_CTRL_BM_02	0.00785695	0.00243836	0.00216743	0.0130046	0.00189651	0.00785695	0.0146302	0.00406394	0.0341371	0.239501	0.0270929	0.00785695	0.0357627	0.00325115	0.0235708	0.00243836	0	0.0205906	0.000270929	0.000270929	0.00189651	0.00433487	0.00487673	0.0046058	0.0105662	0.00839881	0.00704416	0.0262801	0.0170685	0.00704416	0.0246546	0.0447033	0.0785695	0.0257383	0.0376592	0.084259	0.0907613	0.00785695	0.0555405	0.00704416	0.00108372	0.00135465
DS2_CTRL_BM_03	0.00650441	0.00251783	0.00293747	0.0169954	0.0020982	0.0121695	0.0075535	0.00713386	0.062736	0.369282	0.0176248	0.00881242	0.0230802	0.00146874	0.0140579	0.00251783	0	0.0220311	0.000629459	0	0.00461603	0.00356693	0.00713386	0.0113303	0.0134285	0.020982	0.0159463	0.0501469	0.0499371	0.00272765	0.0289551	0.038397	0.0541334	0.0102812	0.0140579	0.0211918	0.020982	0.00125892	0.0415443	0.0075535	0.000419639	0.00020982
DS2_CTRL_BM_04	0.000332447	0.000166223	0.000831117	0.000831117	0.000332447	0.000831117	0.00116356	0.000166223	0.00814495	0.0807846	0.00398936	0.00132979	0.00182846	0	0.00249335	0.00049867	0.000166223	0.00265957	0.00249335	0	0.000332447	0.000166223	0.000332447	0.00315824	0.00398936	0.00748005	0.00714761	0.105219	0.0500332	0.00166223	0.158577	0.0487035	0.0561835	0.0167886	0.029754	0.200299	0.0960771	0.00631649	0.0646609	0.03125	0.00049867	0.000831117
DS3_CTRL_BM_01	0.0106465	0.00503291	0.00154859	0.015873	0.0029036	0.0156794	0.00600077	0.00367789	0.0385211	0.131049	0.0114208	0.00348432	0.0112273	0.00193573	0.00851723	0.00329075	0.00116144	0.0218738	0.0121951	0.000967867	0.0029036	0.00406504	0.00638792	0.00232288	0.00619435	0.00135501	0.00116144	0.0238095	0.0106465	0.0029036	0.0294232	0.12892	0.108982	0.030391	0.0288424	0.145567	0.0824623	0.00677507	0.0534262	0.0141309	0.00116144	0.00116144
DS3_CTRL_BM_02	0.00973763	0.00432783	0.000811469	0.0167704	0.00216392	0.0108196	0.00730322	0.00649175	0.025426	0.153097	0.0173113	0.00405734	0.0140655	0.00189343	0.0102786	0.00459832	0.00135245	0.0568028	0.00486881	0.00162294	0.00216392	0.0108196	0.00568028	0.0113606	0.025426	0.0189343	0.013795	0.0486881	0.0154179	0.00432783	0.0432783	0.03868	0.0462537	0.0135245	0.0200162	0.109278	0.0971058	0.00730322	0.0925074	0.0181228	0.00189343	0.00162294
DS3_CTRL_BM_03	0.00427427	0.00195904	0.000712378	0.00569902	0.00231523	0.00605521	0.00480855	0.00213713	0.0238646	0.0815672	0.00498664	0.00445236	0.00872663	0.000712378	0.00552093	0.000890472	0	0.0229742	0.0135352	0.00267142	0.000890472	0.00534283	0.00552093	0.0124666	0.0172752	0.026358	0.0293856	0.179163	0.0436331	0.00249332	0.039715	0.0500445	0.0356189	0.0176313	0.0138914	0.185396	0.0972395	0.00658949	0.0270703	0.00463045	0.000356189	0.00124666
DS3_CTRL_BM_04	0.00600801	0.00400534	0.00133511	0.00967957	0.000667557	0.00300401	0.0046729	0.00500668	0.0113485	0.0640854	0.00534045	0.00200267	0.0100134	0.00100134	0.00534045	0.00100134	0.00100134	0.0257009	0.0106809	0.00300401	0.00100134	0.00500668	0.00267023	0.0046729	0.0103471	0.0103471	0.0190254	0.160547	0.0403872	0.00333778	0.0871162	0.0463952	0.0300401	0.0280374	0.0140187	0.184913	0.109813	0.00700935	0.052737	0.00734312	0	0
DS3_CTRL_BM_05	0.00187383	0.00104102	0.000416406	0.00416406	0.00104102	0.00249844	0.00208203	0.00145742	0.00916094	0.103269	0.0487196	0.00187383	0.0064543	0.00124922	0.00749532	0.00124922	0.00166563	0.0199875	0.00541328	0.000832813	0.000416406	0.00145742	0.00249844	0.00104102	0.00478867	0.00333125	0.00374766	0.0183219	0.0204039	0.00353945	0.0591297	0.157818	0.0684989	0.014366	0.0151988	0.18655	0.110972	0.00936914	0.0820321	0.0116594	0.000208203	0.00270664
DS3_CTRL_BM_07	0.00233706	0.000259673	0.000259673	0.0057128	0.00103869	0.00467411	0.00311607	0.00129836	0.0119449	0.0867307	0.0116853	0.00259673	0.00753051	0.000259673	0.00597247	0.000779018	0.00207738	0.00753051	0.00259673	0.000519346	0.000779018	0.00103869	0.00103869	0.00259673	0.00129836	0.00311607	0.00259673	0.0750454	0.0332381	0.00519346	0.0732277	0.101792	0.0794599	0.0163594	0.0316801	0.191898	0.11088	0.00934822	0.0854324	0.0140223	0	0.00103869
DS3_CTRL_BM_08	0.00476515	0.00317676	0.00363059	0.0111187	0.00204221	0.007715	0.00453823	0.00226912	0.0326753	0.124575	0.0172453	0.00340368	0.0156569	0.000226912	0.007715	0.00136147	0.000226912	0.0240526	0.0138416	0.00181529	0.00499206	0.00748809	0.00726118	0.00703426	0.0140685	0.0138416	0.0104379	0.0651237	0.0315407	0.0038575	0.120263	0.0161107	0.0315407	0.00816882	0.0108918	0.244384	0.0837304	0.00476515	0.0249603	0.00703426	0.000226912	0.000226912
DS3_CTRL_BM_09	0.000944733	0.000787278	0.000787278	0.00220438	0.000472367	0.000944733	0.000157456	0.00188947	0.00362148	0.0262951	0.0171627	0.00110219	0.00251929	0.000629822	0.00377893	0.000787278	0.000314911	0.0042513	0.000787278	0	0.000157456	0.000472367	0.000472367	0.000157456	0.000629822	0	0.000157456	0.00519603	0.00866005	0.00125964	0.0478665	0.111006	0.0614077	0.0215714	0.0341678	0.27602	0.197922	0.0173201	0.12376	0.0196819	0.000157456	0.00251929
DS3_CTRL_BM_10	0.00443241	0.00295494	0.00147747	0.00443241	0.00147747	0.00640236	0.00369367	0.00196996	0.0192071	0.0984979	0.0406304	0.00246245	0.0093573	0.000738734	0.00738734	0.000984979	0.000246245	0.011081	0.0049249	0.000246245	0.00172371	0.0022162	0.000984979	0.00147747	0.00295494	0.00147747	0.00443241	0.0344743	0.0243782	0.00196996	0.0384142	0.0320118	0.0325043	0.0199458	0.0174834	0.231716	0.168678	0.0118197	0.121152	0.0174834	0.00270869	0.0071411
DS3_CTRL_BM_11	0.00194498	0.00111142	0.00111142	0.00722423	0.00111142	0.00722423	0.00250069	0.00333426	0.0266741	0.163101	0.0183384	0.00361211	0.00666852	0.000277855	0.00666852	0.00138927	0.00055571	0.0416782	0.0291748	0.00639066	0.00194498	0.00944707	0.00639066	0.0086135	0.0161156	0.0186163	0.00916921	0.0416782	0.0297305	0.0138927	0.0366769	0.0125035	0.0400111	0.0194498	0.0233398	0.160878	0.131703	0.0100028	0.055571	0.0213948	0.00111142	0.00055571
DS3_CTRL_BM_12	0.00122976	0	0.00061488	0.00143472	0.00040992	0.00286944	0.0010248	0.00040992	0.00696864	0.143472	0.0329986	0.00122976	0.0040992	0.00061488	0.00553392	0.0010248	0.00040992	0.0071736	0.00266448	0.00020496	0.00020496	0.00266448	0.0010248	0.00020496	0.00143472	0.0020496	0.00368928	0.0586186	0.0291043	0.00184464	0.020291	0.1529	0.114163	0.0297192	0.0299242	0.138758	0.0998155	0.0106579	0.0762451	0.010453	0.00040992	0.00143472
DS3_CTRL_BM_13	0.00332226	0.00117256	0.000195427	0.0050811	0.00195427	0.00625366	0.00449482	0.00273598	0.018761	0.27223	0.0297049	0.00332226	0.00527653	0.000781708	0.0115302	0.00156342	0.000977135	0.0113348	0.00254055	0.000195427	0.000586281	0.00156342	0.00117256	0.000390854	0.00156342	0.000781708	0.000781708	0.0232558	0.0128982	0.00254055	0.0680086	0.0945867	0.0510064	0.0330272	0.022865	0.11667	0.0971272	0.00488568	0.0725034	0.00801251	0.000977135	0.00136799
DS3_CTRL_BM_14	0.0107759	0.00409483	0.0012931	0.0172414	0.0012931	0.0131466	0.00431034	0.00409483	0.0349138	0.0853448	0.00668103	0.00431034	0.00818966	0.0012931	0.00387931	0.00323276	0.00280172	0.0545259	0.0284483	0.00775862	0.00172414	0.00301724	0.00237069	0.00560345	0.00625	0.00732759	0.00409483	0.0689655	0.0114224	0.00258621	0.0510776	0.0280172	0.0467672	0.0118534	0.0202586	0.241379	0.12306	0.00797414	0.044181	0.0112069	0.00193966	0.0012931
DS3_CTRL_BM_15	0.00437828	0.000875657	0.000875657	0.00175131	0	0.0061296	0.00350263	0.000875657	0.0061296	0.119965	0.0245184	0.00262697	0.00437828	0	0.00963222	0.00262697	0.000875657	0.0507881	0.0367776	0.0455342	0.00262697	0.0122592	0.0061296	0.0201401	0.0140105	0.030648	0.0227671	0.0630473	0.0507881	0.00963222	0.0271454	0.0683012	0.0569177	0.0227671	0.0148862	0.0989492	0.0963222	0.0061296	0.0394046	0.0131349	0	0.000875657
DS3_CTRL_BM_16	0.00237288	0.000677966	0	0.00677966	0.00101695	0.00271186	0.0020339	0.00169492	0.0284746	0.197627	0.00915254	0.00271186	0.00508475	0	0.00610169	0.00135593	0	0.0220339	0.0169492	0.00135593	0	0	0	0	0.00305085	0.00135593	0.00338983	0.0220339	0.0216949	0.00338983	0.0762712	0.0891525	0.0555932	0.0183051	0.0179661	0.191186	0.0711864	0.00474576	0.0989831	0.0105085	0.000677966	0.00237288
DS3_CTRL_BM_17	0.00439959	0.0010352	0.000258799	0.00414079	0.000258799	0.00181159	0.00207039	0.00336439	0.00879917	0.115683	0.00931677	0.0015528	0.00672878	0.000258799	0.00388199	0.000776398	0.000258799	0.0212215	0.00776398	0.000776398	0.0010352	0.00336439	0.00232919	0.001294	0.00543478	0.00284679	0.00776398	0.0364907	0.0310559	0.00362319	0.0331263	0.0866977	0.0615942	0.0222567	0.0214803	0.180383	0.120083	0.0100932	0.13794	0.0253623	0.00388199	0.00750518
DS3_CTRL_BM_18	0.00233781	0.00194818	0.00136372	0.0075979	0.00155854	0.00642899	0.00487045	0.00272745	0.0222092	0.108319	0.0140269	0.00370154	0.00720826	0.000779271	0.0109098	0.000584454	0.000584454	0.0167543	0.015001	0.000974089	0.00311709	0.00467563	0.00350672	0.00526008	0.010715	0.00915644	0.0075979	0.0666277	0.0465615	0.00409117	0.126632	0.025716	0.0442237	0.02669	0.0243522	0.161309	0.109488	0.00818235	0.0703292	0.00993571	0.000974089	0.000779271
DS3_CTRL_BM_19	0.00347675	0.00108648	0.000869187	0.00934376	0.00173837	0.00847458	0.0065189	0.00325945	0.0267275	0.112777	0.0184702	0.00434594	0.00803998	0.000869187	0.0069535	0.00173837	0.00260756	0.0130378	0.00977836	0.000434594	0.00195567	0.00412864	0.00391134	0.00456323	0.00782269	0.00847458	0.00977836	0.0843112	0.0621469	0.00543242	0.0691004	0.0180356	0.0365059	0.0193394	0.0208605	0.170578	0.196436	0.0104302	0.0184702	0.00456323	0.00065189	0.00152108
DS3_CTRL_BM_20	0.00466418	0.00279851	0.00186567	0.0105721	0.00186567	0.0068408	0.00435323	0.00186567	0.0391791	0.185323	0.00746269	0.00373134	0.0068408	0.00124378	0.00590796	0.00124378	0.000932836	0.0205224	0.00435323	0.000310945	0.000621891	0.00310945	0.00404229	0.00373134	0.00466418	0.00715174	0.00932836	0.0298507	0.02301	0.000932836	0.135572	0.0261194	0.0354478	0.0146144	0.0130597	0.251866	0.0799129	0.00497512	0.0314055	0.00777363	0.000310945	0.000621891
