# Supplementary material for: Resolving Leukemia Heterogeneity and Lineage Aberrations with HematoMap
Source: Genomics Proteomics Bioinformatics. 2025 Feb 13;23(2):qzaf005. doi: 10.1093/gpbjnl/qzaf005 (PMC12343003; doi:10.1093/gpbjnl/qzaf005)
Supplement: qzaf005_Supplementary_Data [file qzaf005_supplementary_data.zip › TableS4.xlsx]

## Sheet: Sheet1
Table S4 Coefficients of the LASSO score model of the 38 cell types
Note: LASSO, least absolute shrinkage and selection operator.
Cell type	Gene	Coefficients
HSC/MPP	HPGDS	-0.134
HSC/MPP	CLDN10	-0.06577
HSC/MPP	LHFPL6	-0.03135
HSC/MPP	CPXM1	-0.02603
HSC/MPP	MEIS1	-0.0199
HSC/MPP	LCN2	-0.01871
HSC/MPP	KLHL23	-0.01469
HSC/MPP	GP9	-0.00862
HSC/MPP	TAL1	-0.00502
HSC/MPP	C1orf54	-0.00413
HSC/MPP	CLNK	-0.00413
HSC/MPP	CAVIN1	-0.00352
HSC/MPP	SPARC	-0.00339
HSC/MPP	ACRBP	-0.00338
HSC/MPP	FBXW9	-0.00292
HSC/MPP	MTURN	-0.00244
HSC/MPP	TPM4	-0.0016
HSC/MPP	PPBP	-0.00147
HSC/MPP	ANGPT1	-0.00139
HSC/MPP	C19orf33	-0.00118
HSC/MPP	TNFSF4	-0.00033
HSC/MPP	MLLT11	-6e-05
HSC/MPP	MLLT3	0.00015
HSC/MPP	NAALADL1	0.00048
HSC/MPP	RAB38	0.00231
HSC/MPP	MS4A3	0.00234
HSC/MPP	ATP1B1	0.00274
HSC/MPP	GATA2	0.00282
HSC/MPP	SOCS2	0.00297
HSC/MPP	SLC16A9	0.00417
HSC/MPP	GUCY1A1	0.00628
HSC/MPP	PRG2	0.00711
HSC/MPP	CLC	0.00747
HSC/MPP	CLU	0.00866
HSC/MPP	SELENOP	0.0139
HSC/MPP	MMRN1	0.01508
HSC/MPP	RBPMS	0.01591
HSC/MPP	PTGS1	0.01775
HSC/MPP	BEX1	0.02496
HSC/MPP	AVP	0.04401
HSC/MPP	C9orf43	0.0554
HSC/MPP	CLEC9A	0.07293
HSC/MPP	CRHBP	0.0966
HSC/MPP	MYCT1	0.14329
LMPP	TIMP3	-0.0660939
LMPP	RAB38	-0.0284334
LMPP	CPA3	-0.0272854
LMPP	ACY3	-0.0130741
LMPP	PTGS1	-0.00747473
LMPP	NPW	-0.00692896
LMPP	GCAT	-0.00593759
LMPP	SGO2	-0.00235257
LMPP	UHRF1	-0.00218923
LMPP	EGLN3	-0.00192137
LMPP	BARD1	-0.00160293
LMPP	ZNRF1	-0.00150315
LMPP	CHAF1A	-0.000973646
LMPP	FHL1	-0.000778357
LMPP	ATP1B1	-0.0005648
LMPP	BRCA1	-0.000409855
LMPP	SLC37A1	-0.000394015
LMPP	GGNBP2	-0.000379822
LMPP	SORL1	-0.000108113
LMPP	DFFA	6.43809e-05
LMPP	TBXAS1	0.000223842
LMPP	JUP	0.000275995
LMPP	HTR1F	0.000765791
LMPP	MLLT10	0.000989646
LMPP	TLCD4	0.00118583
LMPP	LKAAEAR1	0.00134846
LMPP	LRRC75A	0.00210664
LMPP	THG1L	0.00223188
LMPP	GNAI1	0.00333511
LMPP	ALDH18A1	0.00357504
LMPP	NPR3	0.00397997
LMPP	EPCAM	0.00549634
LMPP	CLEC9A	0.00551563
LMPP	MEIS1	0.00900381
LMPP	MED12L	0.0103158
LMPP	BAALC	0.0154385
LMPP	LHFPL6	0.0189204
LMPP	RBPMS	0.0259967
LMPP	AVP	0.03012
LMPP	CRYGD	0.0316748
LMPP	SLC18A2	0.0424806
LMPP	ANGPT1	0.053601
CLP	CLEC9A	-0.0417217
CLP	CPXM1	-0.0141672
CLP	NPW	-0.00820527
CLP	PROC	-0.00800469
CLP	SCT	-0.0070017
CLP	PLD4	-0.00442324
CLP	ALCAM	-0.00410647
CLP	ST3GAL4	-0.00384394
CLP	CHEK1	-0.00339131
CLP	BATF3	-0.00260944
CLP	DEPTOR	-0.00204952
CLP	BRCA2	-0.00202886
CLP	FAM111B	-0.001853
CLP	RAD51AP1	-0.00142667
CLP	DEPDC1B	-0.000908709
CLP	EAF2	-0.000898907
CLP	TSPAN33	-0.000824094
CLP	MYCBP	-0.000608377
CLP	KLHL23	-0.00055927
CLP	CD38	-0.00045561
CLP	MYBL2	-0.000303886
CLP	FABP5	-7.44002e-05
CLP	IRF8	-5.14461e-05
CLP	CEP55	-2.83563e-05
CLP	ASPM	-2.44532e-05
CLP	CDCA7L	-5.45405e-06
CLP	LCP2	8.7131e-05
CLP	SCAI	0.00011779
CLP	SSBP3	0.000439666
CLP	DENND6B	0.00178563
CLP	SCN3A	0.00215669
CLP	PBX1	0.00425872
CLP	GNAI1	0.00919559
CLP	HOXA9	0.0279475
CLP	CLNK	0.05084
CLP	NEGR1	0.0660348
CLP	ACY3	0.143176
CMP	MYCT1	-0.161162
CMP	CYGB	-0.109571
CMP	CLEC9A	-0.0686716
CMP	MS4A3	-0.0531525
CMP	GAL	-0.0406215
CMP	TIMP3	-0.0366366
CMP	PRTN3	-0.0359841
CMP	IGSF10	-0.0355182
CMP	ZNF385D	-0.0295911
CMP	CNRIP1	-0.0283786
CMP	PBX1	-0.0271481
CMP	UMODL1	-0.0225295
CMP	PIR	-0.0223428
CMP	RNASE3	-0.0216776
CMP	MMRN1	-0.0211511
CMP	HOXA10	-0.0174104
CMP	FCER1A	-0.0173166
CMP	KCNE5	-0.0160742
CMP	IGFBP2	-0.0159944
CMP	ITGA2B	-0.0129844
CMP	MLC1	-0.0112514
CMP	SHCBP1	-0.0109547
CMP	CRYGD	-0.009959
CMP	LGMN	-0.0091165
CMP	CTDSPL	-0.00868925
CMP	PRG2	-0.00804607
CMP	PTGS1	-0.00624098
CMP	HEMGN	-0.00588634
CMP	NECTIN1	-0.00574273
CMP	B3GNT2	-0.00517101
CMP	CSF2RB	-0.0050647
CMP	AFF1	-0.00480734
CMP	WDR5	-0.00409603
CMP	CCDC69	-0.00334869
CMP	GP1BB	-0.00332458
CMP	VAT1	-0.00259222
CMP	MRPL15	-0.00243584
CMP	UCP2	-0.0023681
CMP	STXBP5	-0.00235311
CMP	ZFAT	-0.00233481
CMP	CLU	-0.00230864
CMP	ZCCHC7	-0.00226041
CMP	LDB1	-0.00211596
CMP	ELANE	-0.00199166
CMP	TNFRSF21	-0.00198123
CMP	ST14	-0.00195443
CMP	MANF	-0.00188718
CMP	FIS1	-0.00181375
CMP	TMA16	-0.00159336
CMP	PFDN2	-0.00155072
CMP	PPT2	-0.00152613
CMP	ARV1	-0.001515
CMP	PRMT9	-0.00151312
CMP	COPZ1	-0.00149629
CMP	FAM241A	-0.00146845
CMP	GUCY1A1	-0.00145337
CMP	HYOU1	-0.0014493
CMP	TNNI2	-0.00141796
CMP	ERLEC1	-0.0014043
CMP	GALNT7	-0.00126932
CMP	PRXL2C	-0.0012526
CMP	UFM1	-0.00097894
CMP	LMNA	-0.000914503
CMP	FKBP2	-0.000911461
CMP	TPM2	-0.000893715
CMP	PARVB	-0.000869973
CMP	PRMT1	-0.000849319
CMP	GPATCH11	-0.000734116
CMP	MRPL14	-0.000664474
CMP	AIMP2	-0.000614787
CMP	CRELD2	-0.000595079
CMP	SUGT1	-0.000589547
CMP	ARF3	-0.000586427
CMP	GLRX2	-0.000547509
CMP	CHURC1	-0.000501666
CMP	BCAT1	-0.000462814
CMP	SMIM1	-0.000359185
CMP	PCCB	-0.000355587
CMP	WDR18	-0.000328081
CMP	RTRAF	-0.00032449
CMP	RUFY3	-0.000286232
CMP	CISD2	-0.000267097
CMP	CLNK	-0.000264259
CMP	MINPP1	-0.000166165
CMP	RIOK1	-0.000136338
CMP	SLC25A33	-0.000130357
CMP	SELENOS	-0.000125306
CMP	ECI1	-0.000107351
CMP	HBD	-6.98225e-05
CMP	GTF2F1	-6.34443e-05
CMP	RRP7A	-4.16016e-05
CMP	ADIPOR1	3.68696e-05
CMP	TRMT10C	3.84954e-05
CMP	ITGB3BP	7.20052e-05
CMP	TCTN3	0.00010244
CMP	REC8	0.000103303
CMP	TMEM107	0.000189381
CMP	MTA1	0.000189986
CMP	CNPPD1	0.000213393
CMP	NCAPG	0.000262053
CMP	ACYP1	0.000271434
CMP	ICAM3	0.000663194
CMP	CENPH	0.000667631
CMP	RAMP1	0.000699593
CMP	ESAM	0.000722596
CMP	PPT1	0.000793646
CMP	MTHFD2L	0.000856669
CMP	CDCA7	0.00103908
CMP	E2F3	0.00131143
CMP	HAUS4	0.00163607
CMP	CAVIN1	0.00181547
CMP	BCKDK	0.00190235
CMP	TSPAN33	0.00193157
CMP	HELLS	0.00198281
CMP	DNTT	0.00203121
CMP	HHEX	0.00210773
CMP	CENPU	0.00224352
CMP	MCM5	0.00232816
CMP	TEX30	0.00233874
CMP	TNFSF13B	0.00240745
CMP	CKAP2	0.00252843
CMP	CELF2	0.00261508
CMP	MPO	0.00265277
CMP	CEBPA	0.00296626
CMP	BRCA2	0.00306115
CMP	TNFRSF1A	0.00308403
CMP	SKA3	0.00309242
CMP	SPNS3	0.00317487
CMP	ABHD17B	0.00318157
CMP	RPL39L	0.00356052
CMP	TMEM106C	0.00375381
CMP	FSCN1	0.00398301
CMP	TPM4	0.00401519
CMP	MCM10	0.00405496
CMP	RAB27B	0.00486831
CMP	GGH	0.00517579
CMP	ATP8B4	0.00521739
CMP	ST3GAL4	0.00530122
CMP	LRRCC1	0.00592778
CMP	SERPING1	0.00717312
CMP	MACROD1	0.00745145
CMP	MYL9	0.00801693
CMP	PHGDH	0.00815838
CMP	CPXM1	0.00948694
CMP	FAM216A	0.00952349
CMP	MAP7	0.0104393
CMP	TMEM97	0.0107109
CMP	LRRC26	0.0107778
CMP	ZNRF1	0.0109624
CMP	CDT1	0.0120334
CMP	CENPS	0.0128284
CMP	AVP	0.014927
CMP	SMOX	0.0154238
CMP	LHFPL6	0.0160537
CMP	TNFSF4	0.0178025
CMP	MAP1A	0.0179816
CMP	BAALC	0.0206042
CMP	CHEK1	0.0217549
CMP	DEPDC1B	0.0224187
CMP	RMI2	0.0224299
CMP	FLT3	0.0248817
CMP	NPW	0.0289677
CMP	NPR3	0.0328673
CMP	C1QTNF4	0.041753
CMP	KLHL23	0.0432868
CMP	SPARC	0.048807
CMP	CD34	0.0777434
CMP	ANGPT1	0.0797724
CMP	HPGDS	0.10088
CMP	PROM1	0.120987
CMP	CLDN10	0.184639
MDP	ELANE	-0.0133692
MDP	AURKB	-0.0107894
MDP	BEX1	-0.00837131
MDP	ERG	-0.00598602
MDP	CPA3	-0.0036476
MDP	SKA3	-0.00329819
MDP	HPGDS	-0.00329099
MDP	NCAPG	-0.00308727
MDP	PRTN3	-0.00253956
MDP	SLC1A4	-0.00189254
MDP	XPNPEP1	-0.0013562
MDP	TESMIN	-0.00135271
MDP	CEP55	-0.001013
MDP	GNA15	-0.00090985
MDP	TFPI	-0.000120542
MDP	DSE	-0.000101847
MDP	GPSM2	-6.00347e-05
MDP	MESD	-3.34786e-05
MDP	HELLS	0.000742635
MDP	TAB2	0.000781283
MDP	UNG	0.000834122
MDP	CHAF1A	0.00109186
MDP	MARVELD1	0.00141452
MDP	RAC3	0.0017471
MDP	ACY3	0.00199253
MDP	ABCC4	0.00239102
MDP	MPO	0.00292743
MDP	POC1A	0.0030139
MDP	BIK	0.0030491
MDP	ZNF503	0.00353557
MDP	BCAT1	0.0040296
MDP	CLSPN	0.00509282
MDP	PM20D2	0.00548708
MDP	NT5DC2	0.00574031
MDP	CRYGD	0.0141339
MDP	KCNE5	0.110789
GMP	NPR3	-0.0538201
GMP	ANGPT1	-0.0457608
GMP	CD34	-0.0456598
GMP	CLC	-0.0435487
GMP	HOXA9	-0.0402821
GMP	HPGDS	-0.0286634
GMP	KIF15	-0.0265696
GMP	NT5DC2	-0.0179595
GMP	ORC1	-0.0135473
GMP	MAP1A	-0.012917
GMP	MAP7	-0.0116696
GMP	MPO	-0.0102797
GMP	MDK	-0.00959572
GMP	RETN	-0.00929447
GMP	SMOX	-0.00909607
GMP	ZNRF1	-0.0084904
GMP	DEPDC1B	-0.0083546
GMP	MARVELD1	-0.00611267
GMP	SPC25	-0.00542496
GMP	ASRGL1	-0.00500333
GMP	CEP55	-0.00499961
GMP	FLT3	-0.00341914
GMP	SPDL1	-0.0034099
GMP	CDCA5	-0.00336269
GMP	UBAP2	-0.00321693
GMP	PHGDH	-0.00307014
GMP	HELLS	-0.00299183
GMP	CEBPG	-0.0027428
GMP	DNTT	-0.0025588
GMP	MKI67	-0.00216558
GMP	SLC44A1	-0.00216536
GMP	RBM4	-0.00211331
GMP	GLA	-0.00203227
GMP	TPM4	-0.00198548
GMP	ORC6	-0.00195542
GMP	SHMT2	-0.00190878
GMP	FAM111B	-0.00185904
GMP	NEXN	-0.00160534
GMP	KLHL23	-0.00150828
GMP	CELF2	-0.00147115
GMP	SEPTIN6	-0.00146591
GMP	ARHGDIA	-0.00110676
GMP	FBP1	-0.00109195
GMP	SPATS2L	-0.00107322
GMP	RPL39L	-0.000976524
GMP	CCND3	-0.000847305
GMP	CENPK	-0.000836123
GMP	TSEN34	-0.000683907
GMP	HP1BP3	-0.000483108
GMP	RUFY1	-0.000453965
GMP	BCKDK	-0.000436587
GMP	MS4A4A	-0.000428212
GMP	PROM1	-0.000421793
GMP	IL17RA	-0.000344033
GMP	RBPMS	-0.000307498
GMP	SMG1	-0.000292671
GMP	UBASH3B	-0.000282143
GMP	ARPC5	-0.000240705
GMP	CDK2	-0.000194603
GMP	TRAPPC1	-0.000188633
GMP	GNAI1	-9.84145e-05
GMP	MRPL11	-5.10581e-05
GMP	PIGQ	5.85773e-05
GMP	SPART	8.118e-05
GMP	SDHC	0.000137541
GMP	ABHD16A	0.000232648
GMP	PSTPIP2	0.000353498
GMP	VAMP5	0.000459062
GMP	CXCL3	0.000650598
GMP	F13A1	0.000844025
GMP	CTNNBIP1	0.00107365
GMP	LTBP1	0.00107903
GMP	FAM104B	0.00123192
GMP	SYNGR1	0.00131967
GMP	LEPROT	0.00146848
GMP	LRRFIP2	0.00150867
GMP	PPP1R14B	0.00153822
GMP	TIMM8A	0.00162123
GMP	DNAJC4	0.00173621
GMP	SUGT1	0.00191509
GMP	PARVB	0.00206392
GMP	NMNAT3	0.00229655
GMP	AIMP2	0.00248244
GMP	PXK	0.00256927
GMP	TST	0.00283253
GMP	PES1	0.00294265
GMP	XPOT	0.0032114
GMP	PDIA5	0.00384369
GMP	IL18	0.00397088
GMP	ELANE	0.00438236
GMP	GCH1	0.0045176
GMP	COA4	0.00477165
GMP	PRKAR2B	0.00517469
GMP	ERG	0.00566484
GMP	LKAAEAR1	0.00588058
GMP	TCEAL9	0.0064846
GMP	STEAP3	0.00661004
GMP	BIK	0.00713978
GMP	TESMIN	0.00737574
GMP	VAT1	0.00875249
GMP	EVA1B	0.0108334
GMP	C9orf43	0.0135141
GMP	HYAL3	0.014743
GMP	MS4A3	0.0163451
GMP	KCNE5	0.0246474
GMP	CRYGD	0.0294657
GMP	GAL	0.0314561
GMP	NPW	0.0335959
GMP	DIAPH3	0.0385196
GMP	PRTN3	0.0450644
GMP	C1QTNF4	0.0537618
GMP	BEX1	0.0563418
GMP	CLDN10	0.0646527
GMP	IGFBP2	0.122363
GMP	CPA3	0.124245
CDP	SERPINF2	-0.0424475
CDP	APOBEC3B	-0.0239621
CDP	SPARC	-0.0224582
CDP	ZNF521	-0.0191376
CDP	SLC22A16	-0.0169881
CDP	SERPINF1	-0.0168824
CDP	MS4A3	-0.0162787
CDP	TGM2	-0.0107736
CDP	SELENOP	-0.00993918
CDP	LRRC26	-0.0098727
CDP	GAL	-0.0098098
CDP	TIMP3	-0.00836031
CDP	IGFBP2	-0.00696585
CDP	RMI2	-0.00655396
CDP	RAB13	-0.00653645
CDP	XK	-0.0064582
CDP	EIF2AK4	-0.00591112
CDP	AZU1	-0.0057468
CDP	EGLN3	-0.00522681
CDP	TUBA1B	-0.00493587
CDP	SMIM10	-0.00460934
CDP	MYH10	-0.00457107
CDP	SLC25A21	-0.00444814
CDP	NMNAT3	-0.00443211
CDP	PTMS	-0.00440097
CDP	ELOVL6	-0.00439153
CDP	TROAP	-0.00418649
CDP	FUZ	-0.00305216
CDP	AGPAT5	-0.00280881
CDP	MPO	-0.00279856
CDP	PPT2	-0.00228917
CDP	BARD1	-0.00218889
CDP	TPM2	-0.00206227
CDP	PARVB	-0.00204996
CDP	WRN	-0.00203735
CDP	ADD2	-0.00166896
CDP	SLC29A1	-0.00154519
CDP	OSBPL1A	-0.00148689
CDP	A4GALT	-0.00140673
CDP	ARL6IP1	-0.00140671
CDP	CYB561A3	-0.00116393
CDP	CCNA2	-0.00116289
CDP	KDM1A	-0.00111552
CDP	KNOP1	-0.000975553
CDP	HACD1	-0.000570663
CDP	SLC15A4	-0.000458029
CDP	CLEC10A	-0.000421475
CDP	GNB4	-0.000349361
CDP	`HLA-DOA`	-0.000322135
CDP	SYNGR2	-0.000303905
CDP	KCNN4	-0.00030336
CDP	UBASH3B	-0.000252416
CDP	HMGN5	-0.000244448
CDP	FSCN1	-0.000230985
CDP	TSPAN13	-0.000220628
CDP	DPPA4	-0.000116147
CDP	SNRPA	-8.46118e-05
CDP	UBE2L6	-1.32948e-05
CDP	AGPAT2	7.13817e-05
CDP	JAML	0.000259178
CDP	ABI3	0.000312037
CDP	MAGOHB	0.000439207
CDP	GLA	0.000564371
CDP	B3GNT7	0.000567472
CDP	HIRIP3	0.000653985
CDP	TCEAL3	0.000715108
CDP	SPATS2L	0.000728343
CDP	CARD19	0.000757057
CDP	ZDHHC12	0.000761043
CDP	MAP7D1	0.000776604
CDP	OIP5	0.000829449
CDP	MAP3K7CL	0.000974334
CDP	BIK	0.00101461
CDP	FUOM	0.00102002
CDP	TACC3	0.00131276
CDP	TUBB1	0.00151037
CDP	ESCO2	0.00203122
CDP	TCF19	0.00203741
CDP	CRIP3	0.00208076
CDP	PHF19	0.00308809
CDP	AURKB	0.00333432
CDP	NREP	0.00356232
CDP	NCAPD3	0.00362147
CDP	PHGDH	0.00367349
CDP	TTF2	0.00374568
CDP	AKR1B1	0.00396647
CDP	TNNC2	0.00414364
CDP	PXMP2	0.00426883
CDP	ZWINT	0.00449392
CDP	ALDH7A1	0.00459249
CDP	MND1	0.00471989
CDP	NEGR1	0.00568214
CDP	BAHCC1	0.00651667
CDP	CDKN2C	0.00679408
CDP	NEDD4L	0.00690851
CDP	FHL1	0.00693801
CDP	ZNF503	0.00802505
CDP	TNNI2	0.00813277
CDP	ACOT7	0.00934235
CDP	CDC45	0.0101759
CDP	PPM1J	0.0107084
CDP	CDCA3	0.013592
CDP	NCAPH	0.0150136
CDP	SPC25	0.0150445
CDP	TMEM237	0.016866
CDP	ASF1B	0.0210997
CDP	KCNE5	0.0213344
CDP	SCN9A	0.0428057
CDP	FAM111B	0.0466934
CDP	SHD	0.0512512
CDP	ENHO	0.0648692
CDP	AXL	0.0864699
CDP	CEP55	0.087152
CDP	DIAPH3	0.093738
MEP	LHFPL6	-0.0783068
MEP	CLDN10	-0.0468375
MEP	CLC	-0.0444568
MEP	ITGA2B	-0.0423683
MEP	PRG2	-0.033517
MEP	AVP	-0.0316094
MEP	NPW	-0.0272562
MEP	MMRN1	-0.0251056
MEP	RAB38	-0.0246455
MEP	SLC18A2	-0.0225288
MEP	LTBP1	-0.0204062
MEP	PROM1	-0.0154446
MEP	NECAB1	-0.0118637
MEP	TCEAL9	-0.0103779
MEP	SELENOP	-0.00836684
MEP	APOC1	-0.00765754
MEP	GP9	-0.00695304
MEP	CAVIN2	-0.00627366
MEP	CSF1	-0.00531153
MEP	PF4	-0.00460973
MEP	EPDR1	-0.0037144
MEP	TTC27	-0.00333322
MEP	C1QTNF4	-0.00301299
MEP	GNG11	-0.00221504
MEP	KLHL23	-0.00153408
MEP	SERPING1	-0.00147135
MEP	CEP57L1	-0.000935298
MEP	SPRY1	-0.000826459
MEP	KRT18	-0.000548591
MEP	IFITM3	-0.000459026
MEP	EXD3	-0.00024651
MEP	NAALADL1	-0.00016423
MEP	UGGT1	-3.29368e-05
MEP	SLC40A1	0.000118362
MEP	MAP1A	0.000297797
MEP	MDK	0.000539634
MEP	FBXW9	0.000655141
MEP	PRTN3	0.0023168
MEP	CPPED1	0.0025861
MEP	PBX1	0.00378822
MEP	FCER1A	0.00378943
MEP	TNFSF4	0.0091133
MEP	IGSF10	0.0216442
MEP	ZNF521	0.0253187
MEP	MYCT1	0.0256809
MEP	HTR1F	0.0263162
MEP	SVOPL	0.0339243
MEP	GP1BB	0.0360259
MEP	DEPTOR	0.0373421
MEP	CPA3	0.0488514
MEP	HPGDS	0.132974
MEP	TIMP3	0.272915
GMP–Mono	CPA3	-0.0936269
GMP–Mono	DIAPH3	-0.0672102
GMP–Mono	NPW	-0.0572214
GMP–Mono	C1QTNF4	-0.0546203
GMP–Mono	CLDN10	-0.0515098
GMP–Mono	IGFBP2	-0.0460113
GMP–Mono	RBP7	-0.0395181
GMP–Mono	ENHO	-0.0389003
GMP–Mono	CARM1	-0.0191737
GMP–Mono	BIK	-0.018603
GMP–Mono	MNS1	-0.01658
GMP–Mono	FAH	-0.0121513
GMP–Mono	ST14	-0.0095836
GMP–Mono	GPAT3	-0.00879022
GMP–Mono	SEMA4A	-0.00823451
GMP–Mono	PDIA5	-0.00692764
GMP–Mono	JAML	-0.00536178
GMP–Mono	DAB2	-0.00509109
GMP–Mono	CHCHD1	-0.00416966
GMP–Mono	AP2M1	-0.00374511
GMP–Mono	COA4	-0.00353376
GMP–Mono	SPTA1	-0.00348395
GMP–Mono	RUFY3	-0.00270988
GMP–Mono	BCAT1	-0.00266403
GMP–Mono	DNAJC4	-0.00257142
GMP–Mono	GTF2I	-0.0020106
GMP–Mono	SULF2	-0.00200139
GMP–Mono	DCPS	-0.00162091
GMP–Mono	NDUFS4	-0.00149273
GMP–Mono	USP15	-0.00148007
GMP–Mono	PSMD11	-0.00144457
GMP–Mono	SUPT4H1	-0.00108383
GMP–Mono	VAMP5	-0.00067923
GMP–Mono	DECR1	-0.000585449
GMP–Mono	ANPEP	-0.000531117
GMP–Mono	MRPL14	-0.000402757
GMP–Mono	MTMR14	-0.000331881
GMP–Mono	EIF1B	-0.000318537
GMP–Mono	NDUFA10	-0.000306769
GMP–Mono	FUNDC2	-0.000222812
GMP–Mono	DSCC1	-2.43442e-05
GMP–Mono	GGH	2.318e-06
GMP–Mono	RBM4	0.000312086
GMP–Mono	IRF2BP2	0.000400474
GMP–Mono	WDR74	0.000573245
GMP–Mono	PTMS	0.000687135
GMP–Mono	SET	0.000713872
GMP–Mono	MZT2A	0.00110858
GMP–Mono	RELT	0.00135338
GMP–Mono	EFCAB2	0.00149497
GMP–Mono	CELF2	0.00162401
GMP–Mono	COX20	0.00167117
GMP–Mono	KIF11	0.00169554
GMP–Mono	TUBA1B	0.00176003
GMP–Mono	CSTF3	0.00202243
GMP–Mono	MS4A4A	0.00206308
GMP–Mono	EGR1	0.00280786
GMP–Mono	STMN1	0.00338693
GMP–Mono	HELLS	0.00611379
GMP–Mono	LSM5	0.00649364
GMP–Mono	NT5DC2	0.00667989
GMP–Mono	IGF2BP2	0.0069401
GMP–Mono	SKA2	0.00717383
GMP–Mono	ANP32E	0.00833554
GMP–Mono	MS4A3	0.0111174
GMP–Mono	SLC1A4	0.0113123
GMP–Mono	MKI67	0.0118023
GMP–Mono	ANGPT1	0.0121795
GMP–Mono	NUCKS1	0.0124674
GMP–Mono	SHCBP1	0.0126591
GMP–Mono	RPL39L	0.0141458
GMP–Mono	WEE1	0.0144729
GMP–Mono	RBPMS	0.0164273
GMP–Mono	NRGN	0.0171118
GMP–Mono	SLC44A1	0.0230511
GMP–Mono	ELANE	0.0277712
GMP–Mono	ATP8B4	0.0296253
GMP–Mono	SPC24	0.0313892
GMP–Mono	RETN	0.0506855
GMP–Mono	AZU1	0.0632009
GMP–Mono	MPO	0.065426
GMP–Mono	RNASE3	0.10447
GMP–Mono	CEP55	0.191573
CD14 Mono	PKIB	-0.132875
CD14 Mono	CEP55	-0.0931061
CD14 Mono	LYPD2	-0.0755134
CD14 Mono	ENHO	-0.0604497
CD14 Mono	RNASE3	-0.0574044
CD14 Mono	CDKN1C	-0.0412001
CD14 Mono	FCER1A	-0.0117483
CD14 Mono	RPL39L	-0.0112493
CD14 Mono	SLC1A4	-0.0106708
CD14 Mono	MKI67	-0.00959612
CD14 Mono	NEGR1	-0.00939225
CD14 Mono	PTP4A3	-0.0070569
CD14 Mono	SMC4	-0.00689506
CD14 Mono	MPO	-0.00649913
CD14 Mono	TUBA1B	-0.00636504
CD14 Mono	ANP32E	-0.00525447
CD14 Mono	RPA3	-0.00430993
CD14 Mono	SMC2	-0.0042331
CD14 Mono	CD47	-0.00400589
CD14 Mono	WEE1	-0.00201042
CD14 Mono	TSTD1	-0.00172775
CD14 Mono	NUCKS1	-0.00171849
CD14 Mono	EAF2	-0.00161468
CD14 Mono	STMN1	-0.000492947
CD14 Mono	RANBP1	-0.000334876
CD14 Mono	HES4	-7.66604e-05
CD14 Mono	FAM210B	0.000111686
CD14 Mono	ELL2	0.00027933
CD14 Mono	G0S2	0.000620703
CD14 Mono	TLE3	0.00105166
CD14 Mono	IVNS1ABP	0.00115637
CD14 Mono	NCF1	0.00138559
CD14 Mono	PICALM	0.00183083
CD14 Mono	TMEM91	0.00186877
CD14 Mono	KLF10	0.00221424
CD14 Mono	HIF1A	0.00233735
CD14 Mono	BCL6	0.00242363
CD14 Mono	CD36	0.00349719
CD14 Mono	CTSB	0.00364916
CD14 Mono	KCTD12	0.00418528
CD14 Mono	ENTPD1	0.00419503
CD14 Mono	IER3	0.00653058
CD14 Mono	CPVL	0.0073936
CD14 Mono	PLXDC2	0.00851907
CD14 Mono	CRTAP	0.00950103
CD14 Mono	ZFHX3	0.0116873
CD14 Mono	ADAM15	0.0120771
CD14 Mono	MAFB	0.0145015
CD14 Mono	AHR	0.016166
CD14 Mono	TMEM176B	0.0218604
CD14 Mono	VCAN	0.0225034
CD14 Mono	THBS1	0.0415423
CD14 Mono	ANPEP	0.0531923
CD14 Mono	LGALS2	0.0574508
CD14 Mono	RBP7	0.0587677
CD14 Mono	S100A12	0.0653624
CD14 Mono	CD14	0.151758
CD16 Mono	THBS1	-0.0151998
CD16 Mono	GAS2L1	-0.0115556
CD16 Mono	EMP1	-0.00783682
CD16 Mono	DAB2	-0.00737376
CD16 Mono	LGALS2	-0.00699479
CD16 Mono	FLOT1	-0.00455687
CD16 Mono	PLD3	-0.00398304
CD16 Mono	IGFBP7	-0.0038685
CD16 Mono	RABAC1	-0.00360967
CD16 Mono	KCNK6	-0.00359094
CD16 Mono	ETHE1	-0.00345245
CD16 Mono	PRSS23	-0.00341727
CD16 Mono	SETD7	-0.00323104
CD16 Mono	IL13RA1	-0.00307493
CD16 Mono	SLC38A2	-0.00300922
CD16 Mono	ITGAE	-0.00263715
CD16 Mono	S100A12	-0.00234159
CD16 Mono	XBP1	-0.00217286
CD16 Mono	CD9	-0.00198153
CD16 Mono	TMEM219	-0.00180415
CD16 Mono	ADAM8	-0.00163884
CD16 Mono	ATG101	-0.00111812
CD16 Mono	ANXA6	-0.00109522
CD16 Mono	SSBP3	-0.00109496
CD16 Mono	ITGAM	-0.00103791
CD16 Mono	FNDC3B	-0.000974396
CD16 Mono	EMB	-0.000966541
CD16 Mono	RAMP1	-0.000924265
CD16 Mono	NRM	-0.000688613
CD16 Mono	ABHD17A	-0.000577904
CD16 Mono	LUC7L3	-0.000576414
CD16 Mono	MBOAT7	-0.000434467
CD16 Mono	FRMD4B	-0.000429871
CD16 Mono	MANF	-0.000392621
CD16 Mono	IL6R	-0.000241947
CD16 Mono	ALOX5AP	-0.000238359
CD16 Mono	CTNNBIP1	-0.000148241
CD16 Mono	SMIM3	-0.000131898
CD16 Mono	FDFT1	-0.000131675
CD16 Mono	DGKZ	-0.00010658
CD16 Mono	CRTAP	-8.15882e-05
CD16 Mono	ADD3	-8.09135e-05
CD16 Mono	ENTPD1	-6.55282e-05
CD16 Mono	PRXL2C	-5.65788e-05
CD16 Mono	GPR183	-9.88548e-06
CD16 Mono	ZFYVE21	8.29064e-05
CD16 Mono	PECAM1	0.000116479
CD16 Mono	GBP2	0.00014633
CD16 Mono	RABGAP1L	0.000186117
CD16 Mono	INSIG1	0.000326298
CD16 Mono	CALHM6	0.000371319
CD16 Mono	PRKAB1	0.000399326
CD16 Mono	PTGER4	0.000431145
CD16 Mono	PPM1N	0.000962436
CD16 Mono	COQ9	0.00097858
CD16 Mono	DOCK5	0.000997037
CD16 Mono	MRPS35	0.00101189
CD16 Mono	CNIH4	0.00106374
CD16 Mono	MAPKAPK3	0.00155803
CD16 Mono	PCGF5	0.00187947
CD16 Mono	TFRC	0.00198935
CD16 Mono	NFKBIZ	0.00213265
CD16 Mono	MTSS1	0.00216334
CD16 Mono	CHCHD10	0.00241628
CD16 Mono	BCL2A1	0.00243848
CD16 Mono	FAM110A	0.00260665
CD16 Mono	CKS1B	0.00281399
CD16 Mono	KDM1B	0.00284938
CD16 Mono	PAG1	0.00351389
CD16 Mono	GPBAR1	0.00386363
CD16 Mono	CSF1R	0.00411747
CD16 Mono	DRAP1	0.00562487
CD16 Mono	P2RX1	0.00588818
CD16 Mono	SIGLEC10	0.00597564
CD16 Mono	CXCL16	0.00609666
CD16 Mono	ADGRE2	0.00629592
CD16 Mono	SNX18	0.00672933
CD16 Mono	TCF7L2	0.00814276
CD16 Mono	BATF3	0.00990128
CD16 Mono	SLC2A6	0.00998951
CD16 Mono	FCGR3A	0.0177597
CD16 Mono	HES4	0.0237759
CD16 Mono	PTP4A3	0.026849
CD16 Mono	MS4A4A	0.0297348
CD16 Mono	ABCC3	0.0475983
CD16 Mono	CALML4	0.0551532
CD16 Mono	ADGRE1	0.0626226
CD16 Mono	VMO1	0.0983001
CD16 Mono	LYPD2	0.142418
CD16 Mono	CDKN1C	0.175059
pre-DC	PKIB	-0.0412026
pre-DC	DIAPH3	-0.0237986
pre-DC	CLEC9A	-0.0219657
pre-DC	SPC25	-0.0207016
pre-DC	CD1C	-0.0206323
pre-DC	DEPDC1B	-0.0201729
pre-DC	CRIP3	-0.0200582
pre-DC	LTC4S	-0.0124257
pre-DC	ZNF503	-0.0106691
pre-DC	PLK1	-0.00844312
pre-DC	EVA1B	-0.00769609
pre-DC	SHD	-0.00725915
pre-DC	CACNA2D3	-0.00678748
pre-DC	MND1	-0.00662956
pre-DC	CAMK1	-0.00557005
pre-DC	IDO1	-0.00346026
pre-DC	CDKN2C	-0.0034345
pre-DC	OSBPL1A	-0.00285026
pre-DC	KNL1	-0.00261154
pre-DC	KIF11	-0.0024516
pre-DC	SELENOP	-0.00239968
pre-DC	CDC45	-0.00236115
pre-DC	BIK	-0.00176699
pre-DC	PRC1	-0.0017207
pre-DC	KIF15	-0.00168854
pre-DC	SUZ12	-0.00167154
pre-DC	DOCK2	-0.00162895
pre-DC	FRMD4B	-0.00130689
pre-DC	TPPP3	-0.00112013
pre-DC	SERPINB9	-0.00103218
pre-DC	MYBL2	-0.000876992
pre-DC	A1BG	-0.000792147
pre-DC	INSIG1	-0.000699234
pre-DC	RRM2	-0.000594618
pre-DC	SAC3D1	-0.000546865
pre-DC	RASD1	-0.000493197
pre-DC	HMMR	-0.000433427
pre-DC	GPAT3	-0.00042971
pre-DC	SFXN4	-0.000365948
pre-DC	ENTPD1	-0.000282141
pre-DC	CACUL1	-0.000235582
pre-DC	VAMP5	-0.000186808
pre-DC	CYBRD1	-0.000164169
pre-DC	PTCRA	-6.31081e-05
pre-DC	AOAH	-5.73207e-05
pre-DC	IL18	-3.28681e-05
pre-DC	PGRMC1	6.48818e-05
pre-DC	PAM16	9.73116e-05
pre-DC	YIF1B	0.000214078
pre-DC	PLP2	0.000309935
pre-DC	EBP	0.000396971
pre-DC	PRDM2	0.000401707
pre-DC	PRPF38A	0.000433034
pre-DC	BOP1	0.000516882
pre-DC	CD22	0.00055071
pre-DC	CYB561A3	0.000590344
pre-DC	SLC35B1	0.000598896
pre-DC	PPIH	0.000655592
pre-DC	EMC8	0.000689172
pre-DC	PFDN6	0.000700781
pre-DC	MCM3	0.000740721
pre-DC	JAK2	0.000777496
pre-DC	PRPS2	0.000786528
pre-DC	PRPF38B	0.000799062
pre-DC	MKI67	0.000867184
pre-DC	DCAF13	0.000961029
pre-DC	CTSH	0.00116506
pre-DC	MRTO4	0.00120221
pre-DC	CLPTM1L	0.00180347
pre-DC	MRPS14	0.0021139
pre-DC	BIRC5	0.00282464
pre-DC	TOMM40	0.00377241
pre-DC	ST14	0.00394677
pre-DC	EMP1	0.00451436
pre-DC	PPP1R14A	0.00491965
pre-DC	KIF9	0.00497716
pre-DC	PTMS	0.00584625
pre-DC	RNASE3	0.0138776
pre-DC	IGSF10	0.0170873
pre-DC	UPK3A	0.0264088
pre-DC	TROAP	0.0358144
pre-DC	ENHO	0.112533
pre-DC	AXL	0.213444
pDC	AXL	-0.115578
pDC	CEP55	-0.0182377
pDC	TNFSF4	-0.011023
pDC	ACRBP	-0.0106699
pDC	GNG11	-0.00730378
pDC	SMOX	-0.00467177
pDC	GP9	-0.00433783
pDC	PDLIM1	-0.00367202
pDC	TUBB1	-0.00360132
pDC	GUCY1B1	-0.00284918
pDC	AURKB	-0.00233255
pDC	KNL1	-0.00195919
pDC	ILK	-0.00152002
pDC	KDM5B	-0.00150957
pDC	TNNC2	-0.00138411
pDC	IGSF10	-0.0011246
pDC	CD9	-0.000970352
pDC	SPC25	-0.000903058
pDC	RAB11B	-0.000900736
pDC	CMIP	-0.000851481
pDC	VPS28	-0.000760617
pDC	ESAM	-0.000624523
pDC	CFAP73	-0.000606952
pDC	PAPSS1	-0.000577513
pDC	ACSM3	-0.000467817
pDC	RAB37	-0.000466631
pDC	DYNC1LI1	-0.000291427
pDC	PF4	-0.000267107
pDC	BAALC	-0.000180365
pDC	CD38	-0.000122078
pDC	MXD3	-8.16703e-05
pDC	SKA3	-5.85693e-05
pDC	XCL1	-2.09241e-05
pDC	MDN1	0.000279885
pDC	SELPLG	0.00036127
pDC	CNDP2	0.000513657
pDC	PTMS	0.000705893
pDC	TXNDC5	0.000740799
pDC	SNX9	0.00077422
pDC	CLN8	0.000995127
pDC	ZDHHC17	0.0011808
pDC	RUBCN	0.00153577
pDC	MAPKAPK2	0.00156796
pDC	KCTD5	0.00202601
pDC	NEK8	0.00228568
pDC	SIDT1	0.00267997
pDC	LRRC26	0.00287854
pDC	SLC15A4	0.00378621
pDC	CHPF	0.00392357
pDC	RASD1	0.00438671
pDC	NECTIN1	0.00669392
pDC	SERPINF1	0.0100007
pDC	FCER1A	0.0112175
pDC	ZFAT	0.0122389
pDC	SCN9A	0.0193591
pDC	TPM2	0.0232777
pDC	LILRA4	0.0250305
pDC	SHD	0.0275815
pDC	SMPD3	0.0302109
pDC	SERPINF2	0.0502084
pDC	CLEC4C	0.050839
pDC	PTCRA	0.0814025
pDC	EPHB1	0.0940846
pDC	PACSIN1	0.105113
pDC	SCT	0.134555
cDC1	CRHBP	-0.0456869
cDC1	AVP	-0.0386355
cDC1	TFPI	-0.0059588
cDC1	MYCT1	-0.00315674
cDC1	RBPMS	-0.00284681
cDC1	SERPING1	-0.00279231
cDC1	CLEC10A	-0.00264911
cDC1	CD1C	-0.000907582
cDC1	FCER1A	-0.000420775
cDC1	ATF3	-0.00031023
cDC1	MBOAT7	-9.16591e-05
cDC1	PPM1J	0.000114553
cDC1	NDRG2	0.000739413
cDC1	EGLN3	0.00215646
cDC1	BATF3	0.00440319
cDC1	C1orf54	0.0070325
cDC1	SERPINF2	0.00867426
cDC1	CCND1	0.00903596
cDC1	IDO1	0.0152843
cDC1	CLNK	0.0218186
cDC1	CADM1	0.0279325
cDC1	TACSTD2	0.0391539
cDC1	CLEC9A	0.318029
mo-DC	AXL	-0.0750242
mo-DC	PPM1J	-0.0397039
mo-DC	KCNE5	-0.0313905
mo-DC	CLEC9A	-0.0310516
mo-DC	IGSF10	-0.0209015
mo-DC	TMEM176B	-0.0160912
mo-DC	CEP55	-0.0148578
mo-DC	ASRGL1	-0.0127056
mo-DC	CLNK	-0.0124709
mo-DC	WDFY4	-0.0119179
mo-DC	TNFRSF13B	-0.00925468
mo-DC	CD22	-0.00882248
mo-DC	EMP1	-0.00654437
mo-DC	MKI67	-0.0058781
mo-DC	NCAPD2	-0.00583319
mo-DC	GLA	-0.00544584
mo-DC	FADS1	-0.00426022
mo-DC	TRIM58	-0.00423803
mo-DC	ZWINT	-0.00396958
mo-DC	TMEM91	-0.00348942
mo-DC	PHF19	-0.00281561
mo-DC	ZNF503	-0.00265669
mo-DC	CSK	-0.00255049
mo-DC	LRRC59	-0.00224454
mo-DC	CENPX	-0.00204466
mo-DC	ALDH7A1	-0.00200668
mo-DC	ABCC3	-0.00200405
mo-DC	LILRB1	-0.00197049
mo-DC	CDCA7	-0.00196525
mo-DC	DCTPP1	-0.00191243
mo-DC	PNKD	-0.00176376
mo-DC	CHCHD10	-0.00173756
mo-DC	ARMC10	-0.00170127
mo-DC	TROAP	-0.00169522
mo-DC	RNASE2	-0.00162285
mo-DC	SQSTM1	-0.00159325
mo-DC	TCF19	-0.00157125
mo-DC	MCUR1	-0.00146416
mo-DC	NTAN1	-0.00135656
mo-DC	RAB8A	-0.00135653
mo-DC	PAPSS1	-0.00135208
mo-DC	PLAC8	-0.00134409
mo-DC	PRPF19	-0.00127313
mo-DC	CALR	-0.0012674
mo-DC	CTSL	-0.00126198
mo-DC	GPR183	-0.00121747
mo-DC	C1orf54	-0.00116165
mo-DC	PCBD1	-0.0011442
mo-DC	FAM111B	-0.00113293
mo-DC	AGPAT2	-0.00109724
mo-DC	CYB561A3	-0.00105552
mo-DC	TTF2	-0.00103543
mo-DC	NOP16	-0.00102872
mo-DC	UCHL3	-0.00100599
mo-DC	LDHA	-0.000940414
mo-DC	NMB	-0.000860002
mo-DC	DTYMK	-0.000857614
mo-DC	MCM7	-0.000776324
mo-DC	SHMT2	-0.000651259
mo-DC	NUDT1	-0.000608761
mo-DC	MAP3K7CL	-0.000604335
mo-DC	SDF2L1	-0.000515942
mo-DC	BANF1	-0.000448349
mo-DC	NAAA	-0.000350304
mo-DC	BCL2L12	-0.000348096
mo-DC	MRPL24	-0.000290824
mo-DC	TK1	-0.000231232
mo-DC	PSME2	-0.000211868
mo-DC	EIF5B	-0.000127066
mo-DC	PIGX	-0.000106928
mo-DC	RUNX1	6.10203e-06
mo-DC	TSPAN17	5.29997e-05
mo-DC	KCNK6	8.23954e-05
mo-DC	PIGQ	8.81138e-05
mo-DC	SYAP1	0.000183034
mo-DC	TARBP1	0.000222789
mo-DC	JARID2	0.000228294
mo-DC	NDUFA7	0.000242563
mo-DC	PPM1F	0.000273544
mo-DC	DECR1	0.000285821
mo-DC	MAD2L2	0.000305773
mo-DC	SUGT1	0.000378938
mo-DC	SSR1	0.000413023
mo-DC	IPO7	0.000457492
mo-DC	MIS18BP1	0.000480489
mo-DC	TUFM	0.00056847
mo-DC	DST	0.000689857
mo-DC	CBX6	0.000712239
mo-DC	ATP23	0.000761824
mo-DC	DOCK5	0.000950741
mo-DC	RIPK2	0.000975002
mo-DC	ZNF791	0.00102784
mo-DC	GOLGB1	0.00104257
mo-DC	ACER3	0.00106494
mo-DC	UBE2E2	0.00118705
mo-DC	FEZ2	0.00128581
mo-DC	TCTN3	0.0013957
mo-DC	CACUL1	0.00144498
mo-DC	TIPARP	0.00157533
mo-DC	CTNNBIP1	0.00160399
mo-DC	CEP57L1	0.00161766
mo-DC	DENND1B	0.00187525
mo-DC	PSMD3	0.00194964
mo-DC	ADAM8	0.00198669
mo-DC	ATP8B4	0.00243148
mo-DC	EIF2AK4	0.00266259
mo-DC	IGLL1	0.00273478
mo-DC	PTRHD1	0.00288586
mo-DC	CINP	0.00293181
mo-DC	IL3RA	0.00318025
mo-DC	BCAT1	0.00338428
mo-DC	CAT	0.00342478
mo-DC	B3GALNT1	0.00351056
mo-DC	IL13RA1	0.00357995
mo-DC	METTL15	0.00407267
mo-DC	SERPINB10	0.00414407
mo-DC	PHLDA2	0.00455205
mo-DC	VMO1	0.00481555
mo-DC	CD47	0.00494401
mo-DC	LHFPL6	0.00501149
mo-DC	PON2	0.00516132
mo-DC	SPNS3	0.00643672
mo-DC	P2RY14	0.00645263
mo-DC	HGSNAT	0.00656557
mo-DC	LTC4S	0.00705035
mo-DC	PRTN3	0.00706197
mo-DC	ATP1B1	0.00963907
mo-DC	NDRG2	0.00982831
mo-DC	GPAT3	0.0141837
mo-DC	FCER1A	0.0246536
mo-DC	ENHO	0.0305364
mo-DC	CLIC2	0.0371985
mo-DC	C19orf33	0.0417316
mo-DC	CD1C	0.0722076
mo-DC	CRIP3	0.0733114
mo-DC	CLEC10A	0.101596
mo-DC	PKIB	0.23645
MKP	TNFSF4	-0.0283336
MKP	CDH1	-0.0259748
MKP	SH3BGRL2	-0.0200771
MKP	MYL9	-0.019381
MKP	AVP	-0.0122744
MKP	CXADR	-0.0108671
MKP	BEX1	-0.00952441
MKP	NECAB1	-0.00912256
MKP	SMOX	-0.00823817
MKP	PTCRA	-0.00758665
MKP	SCN1B	-0.00755088
MKP	KEL	-0.00710813
MKP	PKLR	-0.00553626
MKP	DPCD	-0.00513844
MKP	ANK1	-0.00481642
MKP	ADD2	-0.00481151
MKP	FAM83D	-0.00458662
MKP	TLCD4	-0.00424398
MKP	PDZK1IP1	-0.00304831
MKP	ACRBP	-0.00297085
MKP	SPINK2	-0.0027152
MKP	SMIM5	-0.00235049
MKP	NFIA	-0.00229232
MKP	IGF2BP2	-0.00191196
MKP	BAALC	-0.00174392
MKP	TSC22D1	-0.00167223
MKP	CRHBP	-0.00166215
MKP	CMBL	-0.00156267
MKP	EPCAM	-0.00146963
MKP	CTSE	-0.00143717
MKP	TST	-0.000980079
MKP	EPOR	-0.000800077
MKP	SELENBP1	-0.000747083
MKP	ABCB10	-0.000370324
MKP	CA2	-4.48792e-05
MKP	CPA3	0.00102523
MKP	TTC27	0.00242448
MKP	RAB38	0.00635667
MKP	SVOPL	0.00737095
MKP	LTC4S	0.0136749
MKP	MPIG6B	0.0160776
MKP	LHFPL6	0.0186646
MKP	TIMP3	0.0253487
MKP	ITGA2B	0.0343799
MKP	MED12L	0.0386188
MKP	SLC18A2	0.0489451
MKP	PRG2	0.0571541
MKP	MMRN1	0.0636147
MKP	CLC	0.0824032
MKP	LTBP1	0.120432
MK	CAVIN1	-0.0070016
MK	CPXM1	-0.00598533
MK	HTR1F	-0.00380005
MK	HOXA10	-0.00158691
MK	CD34	-0.000657382
MK	FADS1	-0.000230277
MK	MINPP1	-2.84585e-05
MK	RAB27B	0.000596939
MK	ABCC3	0.000852071
MK	GP1BA	0.00116985
MK	MYLK	0.0014405
MK	HEXIM2	0.00344568
MK	SMOX	0.004148
MK	FKBP1B	0.00553854
MK	GUCY1B1	0.00671312
MK	SCN1B	0.0070903
MK	ESAM	0.0073448
MK	TBXA2R	0.00958812
MK	TNFSF4	0.0182891
MK	C19orf33	0.0195714
MK	LCN2	0.0322491
MK	SH3BGRL2	0.0341537
MK	MYL9	0.0425053
MK	GP9	0.1138
pro-Ery1	ACKR1	-0.105291
pro-Ery1	MMRN1	-0.0702826
pro-Ery1	GP9	-0.0384337
pro-Ery1	HPGDS	-0.0352082
pro-Ery1	PBK	-0.0325109
pro-Ery1	UBE2C	-0.0230477
pro-Ery1	SMOX	-0.0201884
pro-Ery1	EPB42	-0.0192752
pro-Ery1	NMU	-0.0169863
pro-Ery1	HBQ1	-0.0159972
pro-Ery1	CPA3	-0.015921
pro-Ery1	SPAG5	-0.0158178
pro-Ery1	SHCBP1	-0.0103286
pro-Ery1	DAB2	-0.00866648
pro-Ery1	MEIS1	-0.00800358
pro-Ery1	CRHBP	-0.00774544
pro-Ery1	BUB1	-0.00768708
pro-Ery1	ANGPT1	-0.00718107
pro-Ery1	TCEAL9	-0.00692492
pro-Ery1	NPR3	-0.00666977
pro-Ery1	CDK1	-0.00617756
pro-Ery1	SLC18A2	-0.00613452
pro-Ery1	AURKA	-0.00607731
pro-Ery1	VCP	-0.00605653
pro-Ery1	NUDT1	-0.00453517
pro-Ery1	RAB27B	-0.00445942
pro-Ery1	AHSP	-0.0041098
pro-Ery1	GAS6	-0.00322785
pro-Ery1	CSE1L	-0.00319298
pro-Ery1	KCNE5	-0.00310179
pro-Ery1	PLEKHO1	-0.00294706
pro-Ery1	ATP8B4	-0.00234522
pro-Ery1	FLT3	-0.00205802
pro-Ery1	HEMGN	-0.00185649
pro-Ery1	E2F4	-0.00165955
pro-Ery1	C1orf54	-0.00164501
pro-Ery1	FARSB	-0.00161487
pro-Ery1	HNRNPM	-0.00131527
pro-Ery1	MIS18BP1	-0.00124011
pro-Ery1	DPPA4	-0.00117976
pro-Ery1	FKBP8	-0.00111547
pro-Ery1	METAP2	-0.000946368
pro-Ery1	ILF3	-0.000942544
pro-Ery1	DNAJA1	-0.000859892
pro-Ery1	TUBB	-0.000796038
pro-Ery1	F13A1	-0.000771313
pro-Ery1	CASP3	-0.00072557
pro-Ery1	ACSL6	-0.000697179
pro-Ery1	LKAAEAR1	-0.000649739
pro-Ery1	PLEK	-0.000635301
pro-Ery1	RAD23A	-0.000576185
pro-Ery1	SLC25A39	-0.000551222
pro-Ery1	CETN3	-0.000531303
pro-Ery1	PARVB	-0.000506728
pro-Ery1	PDZK1IP1	-0.00050412
pro-Ery1	MRPL36	-0.000498464
pro-Ery1	TIMP3	-0.000478147
pro-Ery1	UBAC1	-0.000464026
pro-Ery1	IDH2	-0.000344684
pro-Ery1	SERBP1	-0.000331328
pro-Ery1	UTRN	-0.00031586
pro-Ery1	GSN	-0.000288557
pro-Ery1	SPATS2L	-0.00027328
pro-Ery1	DNTT	-0.000260321
pro-Ery1	MAP1A	-0.00022784
pro-Ery1	TSPO2	-0.000155776
pro-Ery1	SPC25	-0.000121572
pro-Ery1	LTC4S	-8.44338e-05
pro-Ery1	TUBA1B	-3.16657e-05
pro-Ery1	AGPAT2	-1.5136e-05
pro-Ery1	HSD17B11	1.77388e-05
pro-Ery1	CYREN	3.21733e-05
pro-Ery1	CASP2	9.10144e-05
pro-Ery1	OGA	0.000151331
pro-Ery1	GNAQ	0.00017821
pro-Ery1	NCAPD2	0.000200813
pro-Ery1	SPPL3	0.000217237
pro-Ery1	BRD4	0.000221028
pro-Ery1	ST3GAL2	0.000255814
pro-Ery1	MMS22L	0.000294501
pro-Ery1	RASGRP2	0.000297942
pro-Ery1	GSE1	0.000312118
pro-Ery1	RIPOR2	0.00032443
pro-Ery1	KPNA3	0.000333194
pro-Ery1	TST	0.000347279
pro-Ery1	YIPF2	0.000406744
pro-Ery1	TIMELESS	0.000457503
pro-Ery1	ATXN2L	0.000621684
pro-Ery1	C6orf89	0.000629844
pro-Ery1	SDCCAG8	0.000632319
pro-Ery1	SLC12A6	0.000712776
pro-Ery1	TMC6	0.000741253
pro-Ery1	NFATC2IP	0.000760284
pro-Ery1	PDZD8	0.000769482
pro-Ery1	TCERG1	0.000790953
pro-Ery1	EPC1	0.000832394
pro-Ery1	UBALD2	0.000885333
pro-Ery1	PDS5A	0.000899076
pro-Ery1	FN3K	0.000923202
pro-Ery1	ZNF451	0.00094159
pro-Ery1	SSBP3	0.000995626
pro-Ery1	SERPINE2	0.00101895
pro-Ery1	PRKAB1	0.00108399
pro-Ery1	PHACTR4	0.00110725
pro-Ery1	SMIM26	0.00110963
pro-Ery1	FNIP2	0.00113208
pro-Ery1	TMBIM4	0.00113738
pro-Ery1	CCAR1	0.00115817
pro-Ery1	CERS2	0.0011668
pro-Ery1	TAL1	0.00119008
pro-Ery1	ABHD16A	0.00128737
pro-Ery1	CHMP1B	0.0013493
pro-Ery1	PTPN7	0.0013963
pro-Ery1	KEL	0.00140877
pro-Ery1	MYADM	0.00144593
pro-Ery1	UGGT1	0.00147599
pro-Ery1	LMO2	0.00147873
pro-Ery1	BRD2	0.00153648
pro-Ery1	NCOR1	0.00154
pro-Ery1	CDC42SE1	0.00156702
pro-Ery1	SMAD1	0.00158746
pro-Ery1	KIF5B	0.00163074
pro-Ery1	UBAP2	0.00166063
pro-Ery1	LTBP1	0.0016685
pro-Ery1	HCFC1	0.00170213
pro-Ery1	ELL2	0.0017092
pro-Ery1	NUP210	0.00172103
pro-Ery1	PRDX5	0.00175578
pro-Ery1	SIAH2	0.00179045
pro-Ery1	LARP1	0.00181389
pro-Ery1	RBM23	0.0018881
pro-Ery1	TESMIN	0.00190622
pro-Ery1	AGPAT1	0.00193425
pro-Ery1	VPS37B	0.00206394
pro-Ery1	GRTP1	0.00218626
pro-Ery1	ZBTB7A	0.0022987
pro-Ery1	CASP6	0.00232553
pro-Ery1	RSBN1	0.00237125
pro-Ery1	LRBA	0.00239693
pro-Ery1	MGLL	0.00243467
pro-Ery1	FAM53C	0.00267353
pro-Ery1	CITED2	0.00278201
pro-Ery1	TTF2	0.00285296
pro-Ery1	POLR2J3	0.00309561
pro-Ery1	CENPE	0.00315176
pro-Ery1	CHD4	0.00333967
pro-Ery1	OIP5	0.00355858
pro-Ery1	BRCA2	0.00389592
pro-Ery1	REST	0.00400265
pro-Ery1	KLHL23	0.00402997
pro-Ery1	FAM120A	0.00436242
pro-Ery1	POLE2	0.00471246
pro-Ery1	MDN1	0.00473287
pro-Ery1	ASAP1	0.00480699
pro-Ery1	APOE	0.00484933
pro-Ery1	ARID1B	0.00487876
pro-Ery1	UBE2M	0.00520479
pro-Ery1	TXNDC5	0.00541814
pro-Ery1	PRPF38B	0.00553726
pro-Ery1	DIAPH3	0.0057393
pro-Ery1	TNRC6B	0.00597363
pro-Ery1	TGM2	0.00598839
pro-Ery1	EIF2D	0.00619414
pro-Ery1	FAM117A	0.00627742
pro-Ery1	TFR2	0.00670675
pro-Ery1	ELOVL6	0.00704779
pro-Ery1	NFIA	0.00718318
pro-Ery1	RREB1	0.00743287
pro-Ery1	SLC16A9	0.00767947
pro-Ery1	ABCB10	0.00780606
pro-Ery1	LDB1	0.00825305
pro-Ery1	RHOBTB3	0.00854201
pro-Ery1	NADK2	0.00895634
pro-Ery1	ZFP36L1	0.00966005
pro-Ery1	TPX2	0.0105612
pro-Ery1	ASPM	0.011124
pro-Ery1	POC1A	0.0125616
pro-Ery1	WEE1	0.0128277
pro-Ery1	ABCC4	0.0135181
pro-Ery1	SPTA1	0.0140147
pro-Ery1	FADS2	0.0143243
pro-Ery1	GALNT6	0.0148497
pro-Ery1	CNRIP1	0.0153752
pro-Ery1	ST8SIA6	0.0191776
pro-Ery1	FAM89A	0.0192227
pro-Ery1	MYH10	0.0217699
pro-Ery1	SMIM10	0.0252344
pro-Ery1	ZNF385D	0.0252796
pro-Ery1	ANK1	0.0291182
pro-Ery1	RHD	0.030348
pro-Ery1	GAS2L1	0.0328085
pro-Ery1	C9orf40	0.0389236
pro-Ery1	FAM83D	0.0418746
pro-Ery1	ITGA2B	0.0466749
pro-Ery1	PRKAR2B	0.0500594
pro-Ery1	DTL	0.0514189
pro-Ery1	PKLR	0.0553562
pro-Ery1	XK	0.0557263
pro-Ery1	CSF1	0.0568721
pro-Ery1	NECTIN1	0.0578238
pro-Ery1	CTSE	0.0862522
pro-Ery1	CDC42BPA	0.0888823
pro-Ery1	PPT2	0.0917341
pro-Ery1	CDH1	0.153011
pro-Ery1	CXADR	0.203467
pro-Ery1	NECAB1	0.227846
pro-Ery2	LTBP1	-0.07865
pro-Ery2	XK	-0.07274
pro-Ery2	PPT2	-0.05713
pro-Ery2	NECTIN1	-0.03214
pro-Ery2	ANK1	-0.03161
pro-Ery2	ASPM	-0.02962
pro-Ery2	C9orf40	-0.02885
pro-Ery2	RHD	-0.026
pro-Ery2	CSF1	-0.02547
pro-Ery2	PRKAR2B	-0.02328
pro-Ery2	MYH10	-0.02171
pro-Ery2	ABCB10	-0.01831
pro-Ery2	STEAP3	-0.0161
pro-Ery2	SPTA1	-0.01523
pro-Ery2	DIAPH3	-0.01412
pro-Ery2	KLHL23	-0.01194
pro-Ery2	TGM2	-0.01192
pro-Ery2	CDC42BPA	-0.01034
pro-Ery2	MBNL1	-0.00823
pro-Ery2	EPC1	-0.008
pro-Ery2	KIF15	-0.00795
pro-Ery2	WEE1	-0.00655
pro-Ery2	CARM1	-0.00516
pro-Ery2	SSBP3	-0.00473
pro-Ery2	NEDD4L	-0.00451
pro-Ery2	ANKRD12	-0.00433
pro-Ery2	C21orf58	-0.00428
pro-Ery2	RHOBTB3	-0.00406
pro-Ery2	ABCC4	-0.00389
pro-Ery2	ANKRD11	-0.00384
pro-Ery2	TNRC6B	-0.00333
pro-Ery2	ARID1A	-0.00321
pro-Ery2	TRIM24	-0.00317
pro-Ery2	RBBP6	-0.0026
pro-Ery2	GANAB	-0.00248
pro-Ery2	NUP210	-0.00227
pro-Ery2	ARID1B	-0.00212
pro-Ery2	PHIP	-0.00204
pro-Ery2	MYADM	-0.00192
pro-Ery2	UBE2M	-0.00191
pro-Ery2	KMT2E	-0.00189
pro-Ery2	SLC12A6	-0.00172
pro-Ery2	DDI2	-0.00168
pro-Ery2	LARP1	-0.00166
pro-Ery2	RREB1	-0.00139
pro-Ery2	ZFP36L1	-0.0013
pro-Ery2	ICAM3	-0.00128
pro-Ery2	IRF2BP2	-0.00122
pro-Ery2	MGLL	-0.00107
pro-Ery2	CERS2	-0.00105
pro-Ery2	PRPF38B	-0.00102
pro-Ery2	TXNDC5	-0.00092
pro-Ery2	CLK1	-0.00067
pro-Ery2	ALYREF	-0.00064
pro-Ery2	LDB1	-0.00056
pro-Ery2	WNK1	-0.00053
pro-Ery2	TAPBP	-0.00049
pro-Ery2	SLC38A2	-0.00047
pro-Ery2	TTF2	-0.00042
pro-Ery2	MTURN	-0.00041
pro-Ery2	POLR2J3	-0.00041
pro-Ery2	AGO2	-0.00034
pro-Ery2	AKAP9	-0.00031
pro-Ery2	TMBIM4	-0.00027
pro-Ery2	NFIA	-9e-05
pro-Ery2	BRD4	-8e-05
pro-Ery2	PABPN1	-5e-05
pro-Ery2	ELF1	-3e-05
pro-Ery2	TMEM14B	9e-05
pro-Ery2	DNTT	0.00033
pro-Ery2	TUBB	0.00089
pro-Ery2	RFESD	0.00143
pro-Ery2	TUBA1B	0.00183
pro-Ery2	MYL4	0.00203
pro-Ery2	PRDX2	0.00252
pro-Ery2	EPSTI1	0.00367
pro-Ery2	GYPA	0.00435
pro-Ery2	HMBS	0.00435
pro-Ery2	CDK1	0.00465
pro-Ery2	AKR1C3	0.00504
pro-Ery2	AHSP	0.00542
pro-Ery2	CA1	0.00599
pro-Ery2	SYNGR1	0.00621
pro-Ery2	GFI1B	0.00628
pro-Ery2	CA2	0.01254
pro-Ery2	CCNB1	0.01396
pro-Ery2	HBQ1	0.01507
pro-Ery2	EPB42	0.01574
pro-Ery2	EPCAM	0.01946
pro-Ery2	UBE2C	0.02511
pro-Ery2	NMU	0.03378
pro-Ery2	KCNH2	0.03676
pro-Ery2	KLF1	0.04312
pro-Ery2	GATA1	0.04782
pro-Ery2	FAM178B	0.04947
Ery	PKLR	-0.0218164
Ery	FAM178B	-0.0214173
Ery	C16orf95	-0.0165554
Ery	NCAPH	-0.0141363
Ery	DTL	-0.0132601
Ery	DPCD	-0.00835569
Ery	B3GALNT1	-0.00829701
Ery	POC1A	-0.00796108
Ery	APOBEC3B	-0.00638866
Ery	GAS2L1	-0.00583984
Ery	CTSE	-0.00506734
Ery	FAM83D	-0.00327528
Ery	TST	-0.00279666
Ery	ORC1	-0.00262645
Ery	RCL1	-0.00225532
Ery	CDC45	-0.00224882
Ery	PRKAB1	-0.00180169
Ery	RFC3	-0.00155627
Ery	TIMP3	-0.00104819
Ery	ABCB7	-0.000862472
Ery	SELENOP	-0.000788282
Ery	PISD	-0.000566001
Ery	CPSF3	-0.000545127
Ery	LRRC59	-0.000489467
Ery	FADS2	-0.000426266
Ery	MSH6	-0.000383628
Ery	GPATCH4	-0.000374246
Ery	SLC43A3	-0.000368347
Ery	AAAS	-0.000169721
Ery	FKBP1B	-0.000108292
Ery	PDZK1IP1	0.000554076
Ery	PIGQ	0.000661508
Ery	ESCO2	0.00105105
Ery	CKAP2	0.00161864
Ery	FN3K	0.002115
Ery	KNL1	0.00403258
Ery	BUB1	0.00444834
Ery	ACSL6	0.00625501
Ery	DLGAP5	0.00696772
Ery	ERMAP	0.0077093
Ery	C21orf58	0.00797661
Ery	CKAP2L	0.0153783
Ery	RHD	0.0164756
Ery	KIF15	0.0168657
Ery	TGM2	0.02719
Ery	SOX6	0.027388
Ery	TSPO2	0.0287568
Ery	OSBP2	0.0314836
Ery	GYPE	0.0351641
Ery	XK	0.0395004
Ery	STEAP3	0.0495198
Ery	ACKR1	0.0933944
pre-pro-B	DEPP1	-0.0692444
pre-pro-B	HMHB1	-0.0254501
pre-pro-B	CD34	-0.0156886
pre-pro-B	AKAP12	-0.0033215
pre-pro-B	GNG11	-0.00198745
pre-pro-B	LRRC26	2.60371e-05
pre-pro-B	RGL4	0.000124586
pre-pro-B	AFF1	0.000540321
pre-pro-B	SLC7A5	0.000976808
pre-pro-B	SCN3A	0.00159654
pre-pro-B	FHL1	0.0017347
pre-pro-B	UHRF1	0.00265852
pre-pro-B	FBXW7	0.00271226
pre-pro-B	UBASH3B	0.00346411
pre-pro-B	QPRT	0.00382027
pre-pro-B	AGPS	0.00576772
pre-pro-B	BMP3	0.0106589
pre-pro-B	BAALC	0.025309
pre-pro-B	UMODL1	0.171282
pre-pro-B	CYGB	0.238381
Early-pro-B	UMODL1	-0.0471478
Early-pro-B	BAALC	-0.0396515
Early-pro-B	BMP3	-0.0281657
Early-pro-B	CFAP73	-0.0183938
Early-pro-B	CDHR3	-0.0172776
Early-pro-B	ACSM3	-0.0128531
Early-pro-B	CAVIN2	-0.0124432
Early-pro-B	CYGB	-0.0105365
Early-pro-B	SMIM24	-0.00947819
Early-pro-B	GATA2	-0.00933847
Early-pro-B	MGLL	-0.00791374
Early-pro-B	PROM1	-0.00734758
Early-pro-B	LRRC26	-0.00706907
Early-pro-B	MPIG6B	-0.00577536
Early-pro-B	QPRT	-0.00539575
Early-pro-B	MEIS1	-0.00488845
Early-pro-B	FAM111B	-0.00478965
Early-pro-B	C2orf88	-0.00374708
Early-pro-B	C19orf33	-0.00260466
Early-pro-B	TNNC2	-0.00232733
Early-pro-B	NSMCE1	-0.00231446
Early-pro-B	FLT3	-0.00202045
Early-pro-B	FBXW9	-0.00185137
Early-pro-B	C7orf50	-0.00167931
Early-pro-B	IRF2BP2	-0.00146201
Early-pro-B	ZNRF1	-0.00117707
Early-pro-B	RNF13	-0.00096348
Early-pro-B	FBXW7	-0.000876593
Early-pro-B	GLO1	-0.000870283
Early-pro-B	DTD1	-0.000843167
Early-pro-B	TFPI	-0.000841185
Early-pro-B	ZNF385D	-0.000740562
Early-pro-B	RNF220	-0.000722303
Early-pro-B	CCDC85B	-0.0007176
Early-pro-B	CDC25B	-0.000487866
Early-pro-B	CLU	-0.000477413
Early-pro-B	ANGPT1	-0.000442742
Early-pro-B	CENPX	-0.000438073
Early-pro-B	MYCT1	-0.00043157
Early-pro-B	TALDO1	-0.000317623
Early-pro-B	NPDC1	-0.000308223
Early-pro-B	WASF1	-0.000262732
Early-pro-B	RARA	-0.000238992
Early-pro-B	FARS2	-0.000195878
Early-pro-B	FHL1	-0.000120426
Early-pro-B	AGPS	-0.000112269
Early-pro-B	CUX1	-5.73925e-05
Early-pro-B	MLXIP	2.63845e-05
Early-pro-B	MTF2	0.000238205
Early-pro-B	KLF3	0.000245315
Early-pro-B	USP22	0.000245699
Early-pro-B	XBP1	0.000383781
Early-pro-B	POLD4	0.000525251
Early-pro-B	PPP3CC	0.000556374
Early-pro-B	JUP	0.00081932
Early-pro-B	TLE1	0.000849168
Early-pro-B	SEC63	0.00131318
Early-pro-B	CDK13	0.00165068
Early-pro-B	MT1X	0.00168331
Early-pro-B	P2RY14	0.00170497
Early-pro-B	AK1	0.00172525
Early-pro-B	TSPAN14	0.00190106
Early-pro-B	DNTT	0.00214308
Early-pro-B	GBP4	0.00325453
Early-pro-B	HPS4	0.00366956
Early-pro-B	CD9	0.00423828
Early-pro-B	ELK3	0.00551861
Early-pro-B	AKAP12	0.0138178
Early-pro-B	MND1	0.0145039
Early-pro-B	SMAD1	0.0161313
Early-pro-B	GNG11	0.0169047
Early-pro-B	MYLK	0.0170777
Early-pro-B	HMHB1	0.0690459
Early-pro-B	ERG	0.112078
Early-pro-B	DEPP1	0.114578
Early-pro-B	LCN6	0.202657
Late-pro-B	BMP3	-0.110861
Late-pro-B	CYGB	-0.0431632
Late-pro-B	DEPP1	-0.0354116
Late-pro-B	DERL3	-0.0180363
Late-pro-B	DPPA4	-0.0167865
Late-pro-B	RNGTT	-0.0124282
Late-pro-B	CCDC6	-0.00898234
Late-pro-B	INKA1	-0.00827995
Late-pro-B	PPM1J	-0.0078306
Late-pro-B	GNAI1	-0.00534435
Late-pro-B	PDIA4	-0.00516723
Late-pro-B	GNG11	-0.00434202
Late-pro-B	RUBCN	-0.00343805
Late-pro-B	TMED10	-0.00322835
Late-pro-B	LSM10	-0.00229475
Late-pro-B	HRK	-0.00222449
Late-pro-B	`MT-ND6`	-0.00221479
Late-pro-B	SOCS2	-0.00197356
Late-pro-B	TMED2	-0.00135219
Late-pro-B	ANKLE1	-0.00129771
Late-pro-B	ITM2C	-0.00106676
Late-pro-B	LYSMD2	-0.000993015
Late-pro-B	RCCD1	-0.00093044
Late-pro-B	COX17	-0.000603898
Late-pro-B	SEPTIN2	-0.000448527
Late-pro-B	MDM4	-0.000214864
Late-pro-B	PROC	-0.000210198
Late-pro-B	SMC4	-0.000159857
Late-pro-B	APH1A	-5.34782e-05
Late-pro-B	SNRPA	4.74711e-05
Late-pro-B	MAPRE1	0.000121628
Late-pro-B	ATP6V1F	0.000203413
Late-pro-B	DCTN2	0.000241149
Late-pro-B	EIF4A3	0.000259052
Late-pro-B	NOA1	0.00034939
Late-pro-B	RIPOR2	0.00047635
Late-pro-B	PSMA1	0.000519572
Late-pro-B	TMEM183A	0.000625978
Late-pro-B	TXNL1	0.000646485
Late-pro-B	S1PR4	0.000972055
Late-pro-B	GLRX5	0.000978385
Late-pro-B	MICOS10	0.00105568
Late-pro-B	CCND3	0.00118539
Late-pro-B	CAPN1	0.00161549
Late-pro-B	RTRAF	0.00172981
Late-pro-B	SYVN1	0.00184663
Late-pro-B	IMMT	0.00187536
Late-pro-B	PSMB1	0.00200043
Late-pro-B	HNRNPA1P48	0.00242904
Late-pro-B	FARS2	0.00246722
Late-pro-B	CELF2	0.00262
Late-pro-B	ARHGAP30	0.00271641
Late-pro-B	BCAS4	0.00316048
Late-pro-B	NREP	0.00327177
Late-pro-B	CMTM8	0.00335157
Late-pro-B	IGBP1	0.0034323
Late-pro-B	UBE2V1	0.00351141
Late-pro-B	FAM107B	0.00354411
Late-pro-B	LRRC28	0.00402899
Late-pro-B	GCSAM	0.00586385
Late-pro-B	DPCD	0.0058895
Late-pro-B	TSPO	0.00598093
Late-pro-B	FAM241A	0.00731731
Late-pro-B	PDLIM1	0.0101659
Late-pro-B	HES6	0.0103692
Late-pro-B	DNASE1L3	0.0155965
Late-pro-B	SERPINF1	0.0176135
Late-pro-B	AKAP12	0.0332778
Late-pro-B	WASF1	0.039412
Late-pro-B	TNFRSF17	0.0506066
Late-pro-B	CDHR3	0.077131
Late-pro-B	UMODL1	0.147114
Late-pro-B	CFAP73	0.193997
pre-B	UMODL1	-0.0873747
pre-B	AKAP12	-0.0735597
pre-B	TNFRSF17	-0.0465894
pre-B	LRRC26	-0.0403618
pre-B	SERPINF1	-0.0344469
pre-B	MND1	-0.0252244
pre-B	PPP1R14A	-0.0244643
pre-B	A4GALT	-0.0239513
pre-B	NREP	-0.0229974
pre-B	DNASE1L3	-0.0180852
pre-B	CMTM8	-0.0166871
pre-B	SCN1B	-0.015459
pre-B	TBXA2R	-0.0133295
pre-B	CDHR3	-0.0115541
pre-B	LCN6	-0.0114652
pre-B	CFAP73	-0.0103361
pre-B	JUP	-0.0101896
pre-B	CAVIN1	-0.00986348
pre-B	PIM3	-0.00930264
pre-B	DUSP5	-0.00861293
pre-B	NDUFB7	-0.00831974
pre-B	ATP6V1F	-0.00827509
pre-B	GGA2	-0.00786146
pre-B	CRIPT	-0.00783275
pre-B	SNRPA	-0.00754854
pre-B	P2RX1	-0.00748611
pre-B	NAA20	-0.00745405
pre-B	SAC3D1	-0.00726184
pre-B	CDC16	-0.00718868
pre-B	LMO4	-0.00711494
pre-B	BZW2	-0.00696554
pre-B	SLC48A1	-0.00667818
pre-B	NOA1	-0.0065193
pre-B	JARID2	-0.00632664
pre-B	ACKR1	-0.00575741
pre-B	GALNT2	-0.00573225
pre-B	SLC1A4	-0.00556307
pre-B	STK32C	-0.00554807
pre-B	RTCB	-0.00544473
pre-B	ARHGAP30	-0.00543444
pre-B	FAM107B	-0.00510803
pre-B	GPSM2	-0.00510162
pre-B	MAP7D3	-0.00506419
pre-B	RUFY1	-0.00490771
pre-B	PTS	-0.00476301
pre-B	PNOC	-0.0046588
pre-B	ALDH16A1	-0.00450325
pre-B	AAAS	-0.00444646
pre-B	CCS	-0.00420521
pre-B	NDUFB6	-0.00411291
pre-B	VPS35	-0.00402009
pre-B	IMMT	-0.00388966
pre-B	CHD4	-0.00377033
pre-B	SCARB2	-0.00364027
pre-B	PSMG4	-0.00359558
pre-B	EIF4A3	-0.0035553
pre-B	SDCCAG8	-0.00352971
pre-B	DPH2	-0.0034549
pre-B	RIDA	-0.00338842
pre-B	LSM3	-0.00331495
pre-B	ACRBP	-0.00329806
pre-B	LSM6	-0.00322802
pre-B	PTTG1IP	-0.00322166
pre-B	RASGRP2	-0.00316766
pre-B	HNRNPL	-0.00313872
pre-B	TUBB6	-0.0030688
pre-B	DST	-0.00302219
pre-B	MED24	-0.00299633
pre-B	HMG20B	-0.0029197
pre-B	PYURF	-0.00287617
pre-B	NUDT22	-0.0028419
pre-B	SORD	-0.00282099
pre-B	PGAM1	-0.00280075
pre-B	WAS	-0.00277635
pre-B	ZFAND1	-0.00273601
pre-B	TACC1	-0.00269324
pre-B	DIMT1	-0.0026367
pre-B	HIGD1A	-0.0025632
pre-B	MACF1	-0.00252493
pre-B	APEH	-0.00251397
pre-B	SERPINB9	-0.00244164
pre-B	SUN2	-0.00234935
pre-B	TNFRSF14	-0.00231507
pre-B	TLR10	-0.00226476
pre-B	MTG1	-0.00225155
pre-B	PDCD10	-0.00223381
pre-B	PFDN6	-0.00218594
pre-B	SMIM30	-0.00218479
pre-B	MRPL51	-0.00215881
pre-B	CD81	-0.00215146
pre-B	TMEM156	-0.0021284
pre-B	MBOAT2	-0.00212587
pre-B	NDUFS1	-0.00212107
pre-B	SERPINF2	-0.00205083
pre-B	TANGO2	-0.00201619
pre-B	SLC44A1	-0.00201589
pre-B	DAPP1	-0.00201376
pre-B	HP1BP3	-0.00197489
pre-B	NUP93	-0.00196073
pre-B	ECI2	-0.00194734
pre-B	PTPN1	-0.00192309
pre-B	CELF2	-0.00185266
pre-B	TRAPPC2L	-0.00181271
pre-B	GLA	-0.00177799
pre-B	ICAM3	-0.00173763
pre-B	EMC3	-0.00172413
pre-B	ZMYND8	-0.00169549
pre-B	CENPN	-0.00167598
pre-B	NRM	-0.00164572
pre-B	PHF14	-0.00162252
pre-B	EIF1AX	-0.00160816
pre-B	PER1	-0.00160708
pre-B	RBMX	-0.00159374
pre-B	COA1	-0.00158093
pre-B	RNF144B	-0.00156915
pre-B	FAM104B	-0.00155753
pre-B	OPN3	-0.00152971
pre-B	OFD1	-0.00152746
pre-B	ARHGAP4	-0.00152613
pre-B	ADAM10	-0.00152083
pre-B	KRT18	-0.00152013
pre-B	BAZ2A	-0.00146656
pre-B	MRPL28	-0.00142291
pre-B	CFDP1	-0.00138056
pre-B	WDFY2	-0.00137696
pre-B	PIGQ	-0.00134974
pre-B	SMARCC1	-0.00131322
pre-B	SLC43A1	-0.00129834
pre-B	MKI67	-0.0012942
pre-B	RAD21	-0.00129155
pre-B	PLAC8	-0.0012339
pre-B	PAFAH1B3	-0.00122848
pre-B	MPC1	-0.00120068
pre-B	SMC1A	-0.00116072
pre-B	TXNRD1	-0.00115953
pre-B	RCC2	-0.00114233
pre-B	DKC1	-0.00112695
pre-B	DCAF7	-0.00102433
pre-B	ATRAID	-0.00100665
pre-B	THG1L	-0.000987259
pre-B	MRPS21	-0.000981442
pre-B	TXNL1	-0.000956595
pre-B	POLD4	-0.000940142
pre-B	PSMA1	-0.000925416
pre-B	ITPR1	-0.000880245
pre-B	NASP	-0.000872367
pre-B	USF2	-0.000869087
pre-B	RRP15	-0.000858521
pre-B	ERH	-0.000827876
pre-B	UBE2E2	-0.000821903
pre-B	PNPO	-0.000813831
pre-B	RIF1	-0.000798423
pre-B	DDX46	-0.000794607
pre-B	GTF2F1	-0.000774757
pre-B	GCLM	-0.000703621
pre-B	PRXL2C	-0.00066575
pre-B	HNRNPUL1	-0.000659726
pre-B	CARM1	-0.000643214
pre-B	PDCD2	-0.000624239
pre-B	IGBP1	-0.000620254
pre-B	MMD	-0.000608351
pre-B	PRDX4	-0.000579301
pre-B	ATP2A3	-0.000555365
pre-B	MRM2	-0.000545048
pre-B	GLRX5	-0.000528657
pre-B	DDI2	-0.000512695
pre-B	HCFC1	-0.000499146
pre-B	SRSF6	-0.000471221
pre-B	ATP5PD	-0.000469668
pre-B	MXD4	-0.000454219
pre-B	LBR	-0.000425061
pre-B	SPRY1	-0.000410941
pre-B	ECHDC1	-0.000385594
pre-B	PDCD7	-0.000308749
pre-B	ABI1	-0.000286454
pre-B	PFKFB3	-0.000240378
pre-B	SLC11A2	-0.000187792
pre-B	ZCRB1	-0.000163657
pre-B	HSPBP1	-0.000147068
pre-B	`HLA-F`	-0.000135472
pre-B	LMAN1	-0.000105782
pre-B	SLC1A5	-9.63247e-05
pre-B	WNK1	-9.37904e-05
pre-B	PNKD	-7.32279e-05
pre-B	COA3	-2.79486e-05
pre-B	KLHL23	-1.49128e-05
pre-B	TALDO1	-1.35347e-05
pre-B	ZFP36L1	-1.05573e-05
pre-B	GOLPH3	4.0842e-05
pre-B	EIF3I	4.26469e-05
pre-B	PDIA6	5.71856e-05
pre-B	GLO1	5.87751e-05
pre-B	ZRANB2	6.40493e-05
pre-B	SNRPG	9.89746e-05
pre-B	DENND1B	9.99084e-05
pre-B	MYB	0.000113007
pre-B	CDC40	0.000128738
pre-B	PSMC2	0.000137558
pre-B	ZNF326	0.000145731
pre-B	FDX1	0.000154186
pre-B	UPK3BL1	0.000188822
pre-B	SUMF2	0.000237449
pre-B	MTHFD2	0.000250265
pre-B	SEPTIN2	0.000274726
pre-B	ELF2	0.000277469
pre-B	DDIT4	0.000305593
pre-B	COX17	0.000331368
pre-B	TLK1	0.00036614
pre-B	CNOT9	0.000394245
pre-B	ERP44	0.000414155
pre-B	SOCS2	0.000415518
pre-B	VDAC2	0.000437664
pre-B	MTCH1	0.000456398
pre-B	BUD23	0.000471143
pre-B	ATP5MC1	0.000472757
pre-B	PPAN	0.000486758
pre-B	PREB	0.000489866
pre-B	MYDGF	0.000519824
pre-B	MEF2A	0.000527179
pre-B	SNRPD3	0.000528104
pre-B	GPAA1	0.000537924
pre-B	KPNA3	0.000544947
pre-B	PLAGL1	0.000567656
pre-B	RUFY3	0.000583305
pre-B	DYNC1H1	0.000584587
pre-B	PTP4A2	0.000593004
pre-B	HBD	0.000596503
pre-B	XPOT	0.000623937
pre-B	CBL	0.00062997
pre-B	FBXW5	0.000678173
pre-B	SCFD1	0.000714853
pre-B	SINHCAF	0.00083141
pre-B	ALG3	0.000842739
pre-B	RNF13	0.0009231
pre-B	VAMP8	0.000980578
pre-B	CCDC85B	0.00100496
pre-B	TMEM9	0.00104743
pre-B	ANXA7	0.00106658
pre-B	SF3B5	0.00107658
pre-B	PAK2	0.00108981
pre-B	CDC27	0.00114226
pre-B	GGNBP2	0.0012008
pre-B	STIM2	0.00122293
pre-B	ARHGAP5	0.00122951
pre-B	DEDD2	0.00125411
pre-B	GORASP2	0.00131646
pre-B	HENMT1	0.00133051
pre-B	MPG	0.00139166
pre-B	DHFR	0.00140519
pre-B	PLCD1	0.00140723
pre-B	ETFA	0.0014866
pre-B	TCP1	0.0015866
[truncated: 2,030 more rows]
