# Supplementary material for: Resolving Leukemia Heterogeneity and Lineage Aberrations with HematoMap
Source: Genomics Proteomics Bioinformatics. 2025 Feb 13;23(2):qzaf005. doi: 10.1093/gpbjnl/qzaf005 (PMC12343003; doi:10.1093/gpbjnl/qzaf005)
Supplement: qzaf005_Supplementary_Data [file qzaf005_supplementary_data.zip › TableS5.xlsx]

## Sheet: bulkDS1(Normal)
Table S5 Cell-type-based LASSO score of normal BMMCs
Table S5A bulkDS1 (Normal)
Sample	HSC/MPP	LMPP	CLP	CMP	MDP	GMP	CDP	MEP	GMP–Mono	CD14 Mono	CD16 Mono	pre-DC	pDC	cDC1	mo-DC	MKP	MK	pro-Ery1	pro-Ery2	Ery	pre-pro-B	Early-pro-B	Late-pro-B	pre-B	Immature B	Naive B	Memory B 1	Memory B 2	CD8 Tnaive	CD8 Teff	CD8 Tex	CD8 Tdpe	CD8 Tmpe	CD4 Tnaive	CD4 Tem	CD4 Treg	NK	NK-XCL1
DS3_CTRL_BM_01	0.0633524	0.0220104	0.00162844	0.141979	0.0240006	0.316797	-0.0397815	0.0370199	0.171275	-0.170765	-0.137129	0.00318788	-0.0185578	0.0396069	-0.0759633	0.136393	0.037051	-0.0258486	0.00600039	-0.0409298	0.0332193	0.062697	-0.0879832	-0.0679261	-0.079541	-0.0397625	-0.131974	0.0427363	-0.0189223	0.22794	0.375845	0.0261699	0.0105283	-0.200449	-0.0147493	0.026115	-0.121932	-0.0435775
DS3_CTRL_BM_02	-0.0775072	0.0168602	-0.0154817	-0.0867415	0.0220054	-0.218052	0.115205	0.0173778	0.281035	-0.327702	-0.0386628	0.00995339	0.0239944	-0.0306537	-0.0501987	-0.208817	-0.0642308	0.418265	0.00681682	0.0652021	-0.0392632	-0.0202185	0.0990342	0.153864	0.110857	0.43987	-0.137097	0.0828496	-0.243677	0.1489	-0.169918	0.0104458	-0.0252474	0.156039	-0.0217309	-0.0727665	-0.121876	-0.00125277
DS3_CTRL_BM_12	-0.0500707	-0.00833948	0.000262631	0.125497	0.0385173	0.0464399	0.20032	0.081007	0.15987	0.0158042	0.164488	0.0604139	0.0489751	0.126361	0.393554	-0.0406518	0.0285714	0.372784	-0.105059	0.249565	0.0532311	0.134727	0.0691319	0.108449	0.0266053	-0.147694	0.274781	0.0283249	0.180886	-0.217951	-0.0824818	0.0560978	0.0406047	-0.574153	0.286167	0.128123	0.18897	0.0964938
DS3_CTRL_BM_14	0.139111	0.0256091	0.0250872	0.0287291	-0.00464145	0.0534839	0.0463527	0.0451067	-0.047865	-0.0786229	-0.081956	-0.0180525	0.0447072	0.00203134	-0.0214029	0.236099	0.113237	0.58402	-0.0727753	-0.0712073	0.0516886	0.111528	0.0847577	0.16526	0.00388449	-0.00714566	-0.0227344	0.00847446	-0.119623	-0.194534	0.0633771	0.0595438	-0.00302759	0.135567	0.0815119	0.0821605	0.197953	-0.0503557
DS3_CTRL_BM_17	-0.00415158	-0.00427424	-0.0324027	-0.0792897	-0.0321209	-0.113757	-0.150496	-0.0683132	-0.206299	-0.117512	0.155253	0.00845861	0.0108481	-0.04803	-0.00185193	-0.0769461	0.120477	-0.323742	0.0123015	0.0675756	-0.0928495	-0.21304	-0.0639087	-0.184633	-0.0369517	-0.0479927	0.0117633	0.0675147	0.0639035	0.0584616	-0.0268162	-0.0350866	0.0198598	0.103988	0.0746549	-0.00584616	-0.0242248	0.0814097
DS3_CTRL_BM_18	-0.0209935	-0.0338802	0.0583418	-0.065141	-0.0247261	0.0555333	-0.0753321	-0.0498994	-0.0646856	-0.0954621	-0.194876	-0.0401891	0.00310102	-0.0868845	-0.236721	-0.00746304	-0.133425	-0.292746	0.082262	0.0935821	0.0585696	0.165226	0.025149	0.00193414	-0.00563068	-0.0202103	-0.110672	-0.0672712	0.192325	-0.2154	-0.102446	-0.169756	-0.013928	0.133495	-0.222287	-0.153439	-0.249432	-0.0543237
DS3_CTRL_BM_20	-0.0497402	-0.0179857	-0.0374356	-0.0650328	-0.0230348	-0.140445	-0.096269	-0.0622987	-0.29333	0.77426	0.132884	-0.0237723	-0.113068	-0.00243093	-0.00741631	-0.0386141	-0.101681	-0.732733	0.0704539	-0.363788	-0.0645959	-0.24092	-0.126181	-0.176948	-0.0192233	-0.177065	0.115933	-0.162629	-0.0548921	0.192584	-0.0575612	0.0525854	-0.0287899	0.245512	-0.183567	-0.00434769	0.130541	-0.0283937

## Sheet: bulkDS2(TCGA-LAML)
Table S5B bulkDS2 (TCGA-LAML)
Sample	HSC/MPP	LMPP	CLP	CMP	MDP	GMP	CDP	MEP	GMP–Mono	CD14 Mono	CD16 Mono	pre-DC	pDC	cDC1	mo-DC	MKP	MK	pro-Ery1	pro-Ery2	Ery	pre-pro-B	Early-pro-B	Late-pro-B	pre-B	Immature B	Naive B	Memory B 1	Memory B 2	CD8 Tnaive	CD8 Teff	CD8 Tex	CD8 Tdpe	CD8 Tmpe	CD4 Tnaive	CD4 Tem	CD4 Treg	NK	NK-XCL1
TCGA-AB-2949-03B	0.0404004	0.69916	0.702672	2.76556	-0.578682	-0.425436	-0.987737	-0.884219	-0.105172	0.352687	-0.882076	-0.424421	0.0241175	-0.277769	-0.932469	-0.0288523	-0.467183	-2.20629	-0.585296	-0.691752	0.970187	0.458185	1.47272	-4.43276	-0.248002	0.727268	-1.49917	-0.616354	-1.47135	-0.885334	0.129074	-0.0884782	-0.175215	-0.345799	-0.275357	-0.715029	-1.08757	-0.352519
TCGA-AB-2877-03A	-3.4456	0.0318337	-0.478097	4.13585	-0.838277	2.04125	-1.53514	-4.2154	0.320514	-1.41138	-1.62021	-1.52313	-1.41522	-4.47419	-1.73275	0.36518	-2.36662	-6.01718	-1.18646	-1.18593	-1.06555	-3.45679	0.288171	-2.18908	-0.923347	-1.14382	-0.70536	-0.181604	-1.0032	-1.39029	0.03187	-0.839618	0.121367	0.122262	0.597214	-0.780649	-0.800197	-1.07055
TCGA-AB-2851-03A	-0.957578	-0.193223	0.375214	1.41223	-0.356997	-1.03774	-1.38827	-1.07316	0.38649	0.811149	-0.192493	-0.657096	-1.3487	-0.215925	0.122716	0.280036	-0.41184	-4.12837	-0.809712	-1.60525	-1.161	-0.892387	0.245726	-1.62682	-0.570391	-0.18979	-0.0719767	0.0443064	-1.17976	-0.988728	-0.760262	0.540793	-0.0603266	0.250431	-0.134217	-0.909775	-0.338971	-0.763037
TCGA-AB-2822-03A	-2.75693	0.410972	-0.416101	6.14211	-0.293105	-1.53086	-1.4397	-0.695734	-1.31871	-1.2094	-1.91279	-1.51398	-2.14646	-0.609251	-3.49054	-0.0910683	-1.0157	-5.2559	0.235546	-0.639291	-0.000521337	-1.42352	0.165466	-1.09097	-0.712422	-0.746191	-0.193707	-0.334134	-1.03983	-1.77944	-0.00910563	-0.451527	-0.0461566	0.105802	-0.683707	-1.11812	-0.16865	-1.09084
TCGA-AB-2939-03A	-0.926025	-0.182744	1.16965	1.88733	0.240076	0.283443	-0.582639	-0.926943	0.672148	-1.66121	-1.49558	-0.599997	-1.50158	-0.886314	-1.00894	1.28166	-0.482231	-2.26915	-0.0439138	-0.319269	0.398872	-1.22543	0.303232	-1.23716	-0.502837	-1.21307	-0.49447	-0.226321	-1.13387	-2.28425	0.106	0.414997	-0.0354061	0.241132	-0.926681	-0.924347	-0.260856	-0.819556
TCGA-AB-2931-03A	-0.819772	0.190539	0.536277	2.29622	-0.306305	-0.0521674	-1.6802	-1.3478	0.0957528	-0.617197	-0.580456	-2.00593	-1.10381	-1.29178	-2.62231	1.01695	-0.738758	-6.17059	-0.713473	-0.77108	-0.569749	-0.77744	0.149172	-1.28629	-1.07931	-1.10243	-0.734579	-0.476131	-1.86536	-1.61955	0.0877648	0.154128	-0.361189	0.0172449	0.857043	-0.87794	-0.206469	-1.14404
TCGA-AB-2921-03A	0.198858	0.398038	0.572563	0.485404	-0.267728	-0.123599	-2.00016	-2.07713	1.3497	0.231225	-0.319651	-1.95858	-0.487389	-1.05321	-0.843627	0.0960348	-0.749603	-5.78346	-0.722609	-0.747441	-0.357636	-0.00474586	0.391942	-1.75914	-0.706396	-0.491704	-0.403603	-0.396677	-1.5656	-1.43096	-0.130737	-0.424266	0.144029	0.128855	0.133694	-0.889896	-0.164365	-0.630222
TCGA-AB-2937-03A	-3.40984	0.166371	0.226612	6.43348	0.348557	1.05102	-1.42189	-0.339677	-0.025742	-0.333258	-0.953559	-0.981137	-2.42225	-4.46779	-2.2536	-0.887993	-0.253939	-4.93625	-0.0970828	-0.699027	0.943764	-0.930716	-0.403186	-0.192057	-0.2575	-1.76778	-0.400635	-0.250113	-1.52177	-2.82874	1.32945	-0.515375	-0.0893095	0.381041	-0.561281	-1.05687	2.28283	-3.7953
TCGA-AB-3009-03A	-0.581326	-0.830993	0.937926	1.12917	-0.869841	-1.05872	-1.22896	-0.0331114	1.05211	-1.33609	-3.40867	-0.720339	-1.89776	-3.866	-0.823042	-0.166513	-2.54569	-3.93713	-0.234191	-0.80134	0.26521	-3.26774	1.04309	-2.40981	-0.142977	-0.66625	-0.453207	0.377118	-0.903462	-2.00503	0.0467433	-0.658038	0.0878797	0.932919	-0.348255	-0.705206	1.64919	-2.44042
TCGA-AB-2963-03A	-1.01688	-0.444	-0.0997333	1.06498	-0.696175	0.00983816	-1.25418	-1.62992	1.75729	1.08471	-2.97159	-1.01781	-1.76256	-0.238923	-2.07102	0.827345	-0.541188	-3.80557	-0.355903	-0.436147	-1.14205	-0.948959	0.241368	-2.60221	-0.78114	-0.465503	-0.349987	-0.2483	-1.80334	-2.18273	0.20028	-0.19576	0.0431421	0.68561	0.193106	-1.19703	-0.627434	-0.937319
TCGA-AB-2990-03B	-1.10045	0.0917933	-0.144883	1.90925	-0.500121	1.21101	-1.25928	-2.93761	0.911488	0.400961	-2.84408	-2.04883	-1.52439	-1.9073	-1.95826	0.234985	-0.78972	-2.58254	-0.499494	-0.75097	-0.939582	-3.29372	0.354495	-0.701359	-0.902034	-0.35856	-0.404167	0.66311	-1.54779	-0.924689	-0.211714	-0.499715	-0.0251005	0.3878	0.335424	-0.88249	-0.646324	-0.461693
TCGA-AB-3007-03A	-1.02074	-0.0368276	-0.934325	2.62757	0.423917	2.47008	-1.48054	-4.54735	0.918224	-1.31489	-1.53072	-1.82572	-0.832545	0.15928	-2.55553	-0.516944	-0.423835	-2.05919	-0.0829876	-0.314997	-2.12299	-2.08605	0.824243	-3.13478	-0.490895	-0.515358	-0.683397	-0.0633398	-0.855967	-1.34761	0.0309527	-0.614015	0.316641	-0.538356	0.715076	-1.11633	0.591445	-1.99019
TCGA-AB-2867-03A	-0.644912	0.578008	-0.0737917	1.53347	-0.745449	-2.53762	-0.679186	-0.947994	1.74334	1.06441	-3.95683	-0.935226	-0.983345	-1.11763	-0.833781	-0.118201	-0.148662	-3.22811	-0.695143	-0.320766	-0.625458	-1.57118	0.299315	-1.09536	-0.331474	-0.2579	-0.102276	-0.589618	-0.521864	-2.17515	-0.11815	0.190765	-0.0233242	0.750415	-0.544947	-0.290221	1.44527	-3.02583
TCGA-AB-2971-03A	-1.84298	0.249213	0.188324	1.44789	0.307223	1.67743	-0.971705	-4.10098	0.217341	1.15281	-2.53247	-1.17926	-1.30943	-0.500813	-0.530136	-0.17532	-2.15714	-2.8312	-0.821744	-1.05774	-1.41974	-3.20168	-0.376198	-0.273415	-0.981431	-1.00875	0.0359216	-0.142273	-1.25747	-0.760121	-0.423264	0.146739	0.0360877	1.1628	0.160979	-0.433373	-0.92605	-0.854663
TCGA-AB-2955-03A	-0.0920831	0.767261	0.828334	1.02315	0.749006	-1.63894	-0.524828	-1.37787	0.431944	-1.11733	-2.21175	-1.02699	-1.95	-1.04936	-2.05351	-0.643139	-1.22767	-4.53412	-0.437279	-1.22725	0.489715	-3.90995	0.194136	0.238154	-0.37415	-0.707858	-0.073772	-0.969788	-1.0163	-3.44383	0.487771	-0.182973	-0.0170998	1.41396	-1.91373	-1.2388	1.92187	-2.68365
TCGA-AB-2892-03A	-2.10939	0.279577	-0.0840948	2.50649	0.219534	0.593313	-0.178785	-2.19362	0.689697	-0.294466	-0.933242	0.396004	-1.69523	-0.0302299	0.431964	0.481293	-0.53199	-4.2276	-0.266762	-0.904928	0.336458	-0.51461	0.727315	-4.05133	-0.564914	-0.50863	0.0169706	-0.312946	-1.30153	-1.22448	-0.212714	0.28005	0.0260476	0.564029	-0.571035	-0.582677	0.41721	-1.91511
TCGA-AB-2898-03A	-1.02466	0.132385	-0.10837	1.96769	-0.74063	-0.00454166	-1.97376	-0.725081	1.91498	0.401396	-0.832348	-1.91036	-1.91277	-0.465356	-3.32289	-0.833768	-0.375838	-1.292	-0.0908094	-0.180893	-0.427455	-1.30943	0.306697	-2.71714	-0.522986	-0.952972	0.186588	0.273023	-0.922738	-1.79505	0.0718274	-0.00995259	-0.0970358	0.295787	-0.591926	-0.878034	-0.00314857	-0.901425
TCGA-AB-2857-03A	-0.306168	-0.0695452	-0.183938	0.60591	-0.651822	0.572328	-0.587742	-0.111846	0.559531	0.199756	-1.74946	0.0791384	-1.37381	-0.751711	-1.74472	1.10413	-0.275936	0.712645	-0.375356	0.464423	-0.22379	-2.60484	0.529795	-2.63997	-0.535064	0.259796	0.158798	0.198907	-1.16712	-1.48717	0.0634417	0.361502	-0.0521942	0.587689	0.121889	-0.24107	0.260291	-0.748322
TCGA-AB-2995-03A	1.25494	0.509429	-0.320822	1.64101	-0.208861	-0.174454	-0.780379	-0.186286	-0.734592	-0.443357	-3.26131	-0.511533	-1.34468	0.117433	-2.76388	0.666363	-0.127535	-0.44322	-0.439849	0.239923	-0.434571	-3.24178	-0.0707571	-1.44433	-0.766877	-0.565858	-0.3071	0.13373	-1.00037	-0.706945	-0.209042	0.0475741	-0.0538444	0.768174	-0.0880167	-0.638895	0.0742666	-0.517365
TCGA-AB-2928-03A	-0.126301	0.674733	0.284217	3.82766	-0.295143	0.0940736	-0.945132	-1.34986	-0.402785	-1.01665	-2.55586	-1.56127	-1.29955	-1.56796	-2.26446	-0.601402	-0.451853	-3.63482	-0.181803	-0.81587	-0.258743	-1.36264	-0.205656	-1.83099	-0.33703	-0.899126	-0.925003	-0.478583	-0.931738	-2.69477	-0.263608	0.186163	-0.210602	-0.320859	-0.471061	-0.759531	0.464429	-1.3375
TCGA-AB-2944-03A	1.45188	0.483051	0.371091	-0.353568	-0.402533	-2.61972	-1.29625	0.0936479	0.809486	-0.294851	-0.625185	-1.09764	-0.562972	0.977622	-1.02988	1.16045	-0.457047	-5.79092	-0.950542	-1.05473	0.249608	-0.872046	-0.951363	0.608405	-0.533804	-1.27145	-0.319227	-0.222171	-1.95072	-1.19295	-0.28999	0.346642	-0.423276	-0.156075	-0.253316	-0.881662	-0.533694	-0.964512
TCGA-AB-2866-03A	-0.323108	0.0499417	0.187875	1.30814	-0.290844	-0.0525302	-0.836282	-2.12842	1.51959	-0.487584	-0.838587	-0.989255	-0.913727	-2.01729	-0.658013	-1.50317	-0.751271	-3.94094	-0.284422	-0.953834	-1.20678	-0.821026	-0.636226	-0.372562	-0.643867	-2.12184	0.452945	-0.45718	-1.24483	-1.40146	0.0994115	-0.352854	-0.0667924	-0.536971	-0.058848	-0.686369	0.00555866	-0.813662
TCGA-AB-2927-03A	0.968607	0.175461	0.466873	0.447415	-0.266549	-1.41203	-0.674115	-0.746227	0.0811858	0.310286	-1.10105	-0.415865	1.27218	-0.431716	-0.833282	0.131583	-0.308193	-2.60938	0.014145	-0.21916	0.497026	1.23243	-0.385805	0.598711	-0.338551	0.510452	-0.441121	-0.0503682	-1.1007	-0.376324	0.215828	-0.0802147	0.0420185	-0.049469	-0.118998	-0.470513	-0.669273	-0.758131
TCGA-AB-2956-03A	-0.951466	-0.640437	0.0288799	-1.4843	-0.378171	-0.925374	-1.22872	-1.46262	1.75652	0.762882	-3.26244	-0.183439	-1.64408	-1.6549	-1.27505	-0.93156	-0.557564	-4.78382	-0.948767	-0.830004	-1.27785	-2.73962	-1.06	0.103256	-0.652895	-2.47308	1.17617	-0.0657152	-1.39066	-0.587907	-0.421016	-0.442936	-0.0661714	0.0226019	0.0834293	-0.918672	-0.73343	-0.31356
TCGA-AB-3011-03A	-2.92753	-0.150465	0.357446	3.94784	-0.485716	0.700304	-1.89536	-1.21988	0.672437	-0.220289	-3.09437	-1.75954	-1.60766	-4.37927	-3.26261	0.39189	-0.937535	-3.73843	-0.666948	-0.757207	-0.326889	-1.42987	0.828101	-3.80284	-0.514579	-0.395056	-0.258092	0.127935	-0.958364	-2.30816	0.187485	-0.366732	0.111429	0.281199	-0.0247312	-1.03382	-0.428854	-0.958038
TCGA-AB-2847-03A	-0.192747	0.165954	0.158902	2.22859	-1.25637	0.192562	-1.22516	-0.447181	-0.155128	-0.175773	-0.902569	-0.676418	-0.13074	-0.215858	-1.1197	0.826353	-0.233088	-0.191573	-0.0758746	-0.490961	0.139939	-0.416242	0.0682812	-0.985418	-0.28729	-1.0828	0.0734815	0.102055	-0.993893	-0.969798	0.412982	0.120884	-0.0744859	-0.179385	-0.422572	-0.305676	-0.0316735	-0.549881
TCGA-AB-2875-03A	-1.77508	-0.396717	-0.0417589	3.12285	-0.693574	-0.0366256	-1.76208	0.468355	0.978806	0.162945	-1.46695	-1.89776	-1.39426	-1.19196	-1.96348	0.233573	-0.424868	-4.82567	-0.109719	-0.768724	0.873676	-1.01443	-0.174762	0.683159	-0.334124	-0.914731	-0.356243	-0.353334	-0.794497	-0.777608	-0.257617	0.337295	-0.0194709	-0.300528	-0.219979	-0.417322	0.352669	-2.02523
TCGA-AB-2901-03A	-1.25539	0.043434	-0.972807	3.41761	-0.47138	-0.0457104	-0.518067	1.65975	0.0905715	-0.149643	-0.736778	-1.08725	-1.35445	-1.01711	-1.9362	0.0189165	-0.584511	-1.73638	-0.045276	-1.83055	-1.38798	-0.19568	0.296914	-3.47194	-0.260911	-0.0433078	-1.52278	-0.153763	-0.889826	-1.07257	-0.386434	0.745734	-0.42663	-1.84998	0.28351	-0.653829	-0.340195	-1.41479
TCGA-AB-2977-03B	0.666469	0.84493	0.244608	1.85124	-0.347115	1.17708	-2.2701	-4.98132	-0.625418	1.54016	-1.63572	-0.694887	-0.694675	-1.05265	0.0739124	-0.0812552	-0.895813	-2.27241	-0.746218	-0.639669	-0.104204	-3.4768	0.320364	-0.709374	-0.395079	-0.962801	0.102364	-0.173853	-1.20157	-1.13483	-0.732281	0.1252	-0.0882497	0.699545	0.16902	-0.508022	0.0742776	-0.571544
TCGA-AB-2853-03A	-0.893291	0.280806	-0.0363926	4.33675	0.00156164	0.554535	-0.80758	-3.54967	0.336936	-0.782409	-1.4812	-1.04628	-2.60612	0.180224	-1.92472	0.0247467	-0.917417	-4.51453	-1.08845	-1.58274	-3.47443	-0.656544	0.922785	-3.71245	-0.661974	-0.195419	-1.34615	-0.401643	-1.50221	-1.78294	0.216304	-0.212416	0.0610975	0.455372	0.0423283	-1.29235	-0.700973	-0.72212
TCGA-AB-2891-03A	-0.624466	0.26821	0.584731	0.698464	0.414564	-2.83372	0.114878	-0.938577	2.37026	0.538255	-2.83558	-1.02034	-0.711614	-1.07961	-1.24734	-0.30998	-0.565183	-3.06208	-0.202283	-1.84236	0.324884	0.440617	1.35729	-3.28789	-0.373674	-0.214688	-0.00885398	0.534873	-1.00065	-1.87396	-0.514659	0.18394	-0.122542	-0.321105	-0.269496	-0.225861	0.336951	-0.830789
TCGA-AB-2858-03A	-0.611399	-0.606096	-0.975802	1.06223	-0.132845	-0.0332576	-1.3074	0.0888818	0.632904	-0.453559	-3.81094	-0.296654	-2.08951	-1.13655	-2.59399	0.145675	-0.67619	-4.90033	0.423773	-1.18313	0.363316	-0.0388749	0.499968	-0.456812	-0.781961	-0.849888	-1.20514	-0.000830085	-1.09373	-2.37592	0.107367	-0.0137312	0.0878691	0.0575827	-0.244157	-0.680912	1.25343	-2.9036
TCGA-AB-2810-03A	-0.716077	0.101339	0.12397	1.70782	-0.41818	1.68857	-1.73629	-2.70238	0.852493	-0.548736	-0.206133	-1.75579	-1.14413	-0.948877	-2.67823	1.04157	-0.727202	-1.38712	-0.436688	-1.94253	-0.678004	-3.52842	-0.168411	-0.483762	-0.593737	-1.4932	-0.0161883	-0.103696	-1.28259	-1.17549	-0.335629	-0.242339	0.0979115	-0.304794	-0.0992424	-1.25519	-0.334825	-0.747679
TCGA-AB-2886-03A	-0.945027	-0.212012	-0.470616	2.03628	0.164473	-1.38567	-1.41278	0.250315	1.72063	-0.0211499	-3.74811	-1.57073	-2.83126	-1.48097	-2.60784	0.108104	-0.584126	-4.97315	-0.301271	-0.718511	0.651424	-1.1082	0.23839	-0.546747	-0.493886	-0.779887	-0.825649	-0.394363	-1.13875	-1.75658	-0.252181	-0.158928	0.0171863	0.468663	-0.694962	-1.05558	0.73655	-2.02444
TCGA-AB-2806-03A	-0.668238	0.137469	-0.0211245	2.09939	0.194952	-0.851893	-1.61901	-1.51892	1.28326	-0.876518	-4.51814	-1.60248	-2.64134	-1.53751	-3.36886	0.303602	-0.618326	-6.04474	-0.146673	-0.985765	0.080948	-2.29903	0.730638	-3.51467	-0.438006	-0.661782	-0.34748	-0.248675	-1.44288	-2.68227	1.22856	-0.364809	0.0524855	0.815317	-0.749128	-0.787222	-0.108292	-2.18359
TCGA-AB-2873-03A	0.0378469	-0.186682	-0.668426	-2.14579	0.0550834	-0.398298	-1.07503	-0.883452	1.55994	2.02664	-2.74532	-0.928871	-1.56642	-0.891922	-0.982578	-0.1311	-0.310139	-1.20738	-0.111263	0.028769	-2.32142	-2.71107	-1.63549	-0.975302	-0.702164	-0.474796	0.0995513	0.1298	-0.926737	-0.124594	-0.232265	0.373967	-0.0453987	0.316246	0.0172366	-0.586022	-0.861819	-1.16242
TCGA-AB-2805-03A	-0.236969	0.0335509	0.00320192	1.28753	-0.550934	-2.75428	-0.52606	-2.58211	0.458153	1.35162	-2.53818	-0.410956	-1.04568	0.513767	0.0800569	-1.08077	-0.49068	-5.07021	-0.67715	-0.828276	-0.814434	0.977382	0.746736	-2.26455	-0.303256	0.43804	-0.779573	-0.176616	-1.53606	-1.40641	-0.341973	-0.337111	0.0291649	-0.962407	-0.0953136	-0.846361	-0.47249	-0.912485
TCGA-AB-2876-03A	-1.66687	-0.231206	0.12839	2.44462	0.462353	-1.32347	-1.33677	-0.375806	1.56237	0.592794	-3.14287	-2.05052	-2.21433	-0.761951	-2.41865	1.47628	-1.04117	-3.66806	-0.334186	-0.620453	0.0928678	-1.57648	1.5523	-4.29585	-0.718779	-0.374501	-0.3553	-0.290315	-1.3625	-3.03185	0.397692	-0.250361	0.0429731	1.2036	-1.34257	-1.16239	0.998397	-1.63009
TCGA-AB-2999-03B	-0.631729	-0.290223	-0.469304	0.315531	0.190133	1.66654	-1.5273	-3.28886	0.456076	-0.596523	-2.71497	-0.423414	-0.996747	-1.02159	-3.19501	0.466031	-0.290683	-2.23054	-0.309821	-0.160487	0.441293	-1.17309	1.20447	-3.02431	-0.396109	-0.717055	-0.172534	-0.10514	-0.34886	-0.995737	-0.109403	0.00836873	0.0932363	0.33479	-0.12816	-0.666258	0.63288	-1.55747
TCGA-AB-2982-03B	0.151788	-0.208106	-0.542457	-0.399807	0.381501	2.45091	-1.20445	-2.23445	0.588804	-0.259632	-2.89873	-0.581184	-1.62904	-0.371076	-2.73375	0.151085	-0.103361	-1.40576	-0.0317958	-0.300808	0.48207	-0.514033	1.75114	-4.65934	-0.49731	-0.337359	0.174399	0.430321	-0.479622	-1.36592	0.187815	-0.271949	0.106908	-0.309593	0.102006	-0.965599	0.686854	-1.69089
TCGA-AB-2815-03A	-2.22188	-0.317964	0.198175	2.93655	-0.299428	-0.915412	0.124343	-1.20432	1.57637	-0.0634575	-0.744132	0.220597	-0.676141	-0.286492	0.272858	0.529729	-0.420007	-4.18383	-0.555366	-1.64781	0.327563	-0.36921	0.082096	-1.88297	-0.390902	-1.05991	0.267806	-0.385715	-1.15555	-1.53219	-0.278937	-0.0111109	-0.0592004	0.263873	-0.68355	-0.879283	0.171474	-1.27395
TCGA-AB-2991-03A	-0.834194	0.0863696	-0.0961286	2.56281	0.462487	2.20501	-0.827611	-3.082	0.786021	-0.281059	-2.59969	-0.278647	-0.917677	-1.98725	-2.40268	0.0467344	-0.236317	-2.69604	-0.53735	-0.238281	-0.899641	0.306612	1.29206	-4.49328	-0.282299	-0.790848	-0.273123	-0.0383906	-0.742603	-1.31237	-0.0709162	-0.357884	0.0918525	-0.376673	0.0264958	-0.628339	0.986622	-1.70869
TCGA-AB-2896-03B	-0.854401	-0.091245	0.670361	1.41833	0.235652	0.14401	-0.695137	-1.19862	0.519377	-0.91834	-0.718305	-1.03661	-0.726231	-1.04471	-0.0058364	1.20709	-0.233783	-1.90553	-0.98845	-1.54164	-0.783336	-0.619649	0.68809	-1.84135	-0.59354	-0.737259	-0.894367	-0.45944	-1.28636	-1.61797	-0.161048	0.106408	-0.262805	0.114808	-0.0172374	-0.823554	-0.00474975	-1.96362
TCGA-AB-2917-03A	0.168806	0.612201	-0.817815	1.90797	-0.595888	-1.27863	-0.764308	-1.42086	1.11355	-0.0434324	-0.770279	-1.25182	-2.66054	0.73704	-1.87219	0.623229	-0.430076	-1.81982	-0.538428	-0.261626	-1.58285	-0.97521	0.172748	-3.17394	-0.840849	0.218037	-2.29573	-0.282738	-1.26231	-1.08506	0.363304	-0.0199794	-0.121212	0.470641	-0.470035	-0.653454	-0.498814	-1.28012
TCGA-AB-2859-03A	0.936275	0.245856	0.0155114	-1.09925	0.0872077	-0.433955	-1.62352	-0.893109	0.741148	-0.58407	0.108818	-0.881643	-1.59087	-0.914182	-2.19722	1.17348	0.476074	-3.18444	-0.833761	-0.708053	-0.420061	-0.414537	0.0760919	-1.88785	-0.465131	-0.63514	-0.205889	0.129485	-0.542934	-1.70572	-0.162851	-0.142184	0.000764208	0.409261	-0.0612017	-0.563562	0.313129	-1.09082
TCGA-AB-2934-03A	-0.0563472	0.214151	0.544993	1.43356	0.120398	-0.806568	-0.596069	-1.04582	-0.0936679	2.08166	-2.17713	-0.574026	1.6137	-1.12418	0.107257	-0.0518988	-0.0023866	-3.62615	-0.453236	-0.26456	-0.356857	-0.517887	-0.329293	-0.297673	-0.312962	-0.796117	0.211164	-0.556519	-1.39718	-1.6692	-0.420937	0.0952473	0.0366595	0.0563849	0.0139174	-0.632672	0.137803	-0.629908
TCGA-AB-2919-03A	-2.00334	-0.534757	0.0875026	1.99986	-0.978407	1.17358	-0.557791	-1.55677	-0.335097	-1.57367	-2.98477	-0.559129	-1.4804	-4.46946	-1.83808	-0.191981	-2.02299	-2.0364	-1.00701	-0.413451	-0.727202	-1.36728	0.664166	-2.00592	-0.874479	-0.83297	-0.857804	0.0848873	-1.19198	-2.71624	0.405846	-1.00843	0.0679608	0.338979	0.310149	-1.25206	0.0441133	-0.949454
TCGA-AB-3000-03A	-1.09271	-0.167946	0.732297	1.86482	-0.107867	-0.732842	-0.117443	-0.00407724	1.13795	-0.716261	-1.59379	-0.907121	0.305909	-0.626476	-0.626557	-0.653095	-0.649667	-3.45046	-0.0238518	-0.512055	0.236971	-0.66895	0.500741	-0.647457	-0.476664	-0.171923	-0.675954	-0.361743	-0.891458	-3.78004	-0.197582	-0.0741708	0.137742	0.0905944	-1.24173	-1.05871	1.79108	-1.65116
TCGA-AB-2841-03B	-0.285775	-0.555226	-0.506096	0.195449	0.213549	2.49505	-1.89489	-1.77349	1.50922	0.215314	-2.35007	-2.31168	-0.308486	-1.05605	-2.25637	-0.036805	0.410691	-2.48886	-0.899401	0.116993	-0.322851	-3.36594	0.465653	-0.617753	-0.465534	-1.52774	0.0790809	0.109154	-1.28098	-1.34234	-0.861861	0.363128	-0.0207844	0.220507	0.0107603	-0.919268	1.2648	-1.47494
TCGA-AB-2924-03A	-1.04004	-0.443143	0.85484	1.36963	-0.344287	-0.699189	-2.4113	-1.64103	1.56537	0.486195	-0.921025	-2.20037	-1.76162	-1.24147	-1.64373	0.207006	-0.802631	-3.59018	-0.162631	-0.174759	-1.1639	-1.48727	-0.195429	-1.07143	-0.635182	-0.388115	-0.35442	0.0253757	-1.61307	-2.41216	0.443676	0.0409971	-0.0568253	0.582478	0.145553	-0.689799	0.158786	-2.07571
TCGA-AB-2915-03A	0.0138355	0.323099	-0.107073	1.65341	-0.186741	-1.02971	-1.24461	0.236284	0.474823	1.94487	-2.18782	-0.875337	-0.893672	1.05184	-1.25652	0.236274	-0.139207	-3.60396	-0.555833	-0.150908	-0.547602	-1.13622	-0.130141	-1.13509	-0.577114	-0.596292	-0.493013	-0.168119	-1.12093	-1.04677	0.0562653	0.224712	-0.0898225	0.0772651	-0.133869	-0.414471	0.06077	-0.810703
TCGA-AB-2952-03B	0.463321	0.328525	0.351665	0.727122	-0.319917	-0.0728698	-0.236654	-1.09094	0.10919	-0.144117	0.359915	0.200871	0.652053	-0.202661	0.0962017	0.889806	0.19787	-1.19094	0.0525331	0.172685	-0.352131	-0.917641	1.10233	-4.0087	-0.432657	-0.60257	0.0832309	0.0754889	-0.868757	-0.84234	-0.144369	0.35953	-0.0907677	0.555376	0.174902	-0.0941231	-0.162605	-0.385235
TCGA-AB-2938-03A	0.171687	-0.305497	-1.06414	-4.09088	-0.160161	-0.925659	-0.676173	0.8985	0.000900155	0.533766	-0.991411	-0.101644	-1.27617	-0.0388417	-1.36353	1.38217	0.514388	2.55171	-0.779645	0.561256	0.404503	-0.831339	-1.30353	0.884603	-0.208802	-1.50923	0.172668	0.111331	-1.11467	-1.15911	0.46625	-0.0190104	-0.073466	0.507082	-0.00702149	-0.210842	0.387619	-1.35166
TCGA-AB-2823-03A	-1.02018	0.27572	-0.218318	2.7196	0.415463	2.20871	-0.173609	-4.58303	0.596015	-1.39448	-0.164521	0.490877	-1.37844	-1.96484	-1.76919	-0.84855	-0.18121	-3.52099	-0.650904	-0.996904	-1.33992	-0.247693	0.779347	-4.99653	-0.520803	-0.927675	-0.830775	-0.654599	-1.13318	-1.48393	-0.379091	-0.526158	-0.0383555	-0.669693	0.83964	-1.34252	1.16923	-1.77756
TCGA-AB-2973-03A	-0.539687	0.0745762	-0.187012	-0.607581	-0.277541	-0.970099	-1.22361	-2.26992	1.17591	1.69331	-0.398315	-0.781789	-1.32696	-1.24422	-1.20599	-0.748046	-0.654436	-3.59935	-0.150683	-0.767123	-0.967173	-2.94909	0.319023	-3.34232	-0.731695	0.213925	0.0644933	-0.165918	-1.15467	-0.551165	-0.219738	-0.20152	0.00777668	0.521671	0.0398607	-1.09089	-0.914595	-0.620434
TCGA-AB-2814-03A	-1.45292	0.0922305	1.33681	4.5134	-0.326826	-1.83675	-1.85032	-2.48836	-0.826072	0.774649	-3.20845	-1.85612	-1.89389	1.49719	-3.40032	-0.586222	-0.47656	-4.7507	-0.408477	-0.728903	-0.134168	-2.92663	-0.341236	-0.916292	0.153894	-0.519143	-0.577658	-0.632022	-1.01235	-2.80212	0.680967	0.198499	-0.112341	0.182939	-0.881923	-0.606372	-0.629161	-0.175404
TCGA-AB-2930-03A	-1.12736	0.419826	0.911076	2.42503	-0.0794234	-1.23307	-0.600529	-3.05425	1.61846	-1.13515	-0.79146	-1.24538	0.521971	0.36431	-1.23131	0.620953	-0.622083	-4.06217	-0.302283	-0.712234	-0.0776674	-0.0371761	0.724274	-1.77517	-0.662704	-0.957188	0.152825	-0.448134	-1.18023	-2.0521	-0.0756878	-0.802889	0.250843	-0.259016	-0.436778	-1.04842	0.161918	-0.889671
TCGA-AB-3001-03A	-0.0791258	-0.107189	0.258153	0.567627	0.516817	1.80377	-1.34482	-2.00455	0.577691	-0.300356	-1.33094	-1.00766	-0.732888	-1.15223	-2.06598	-0.183582	0.0232375	-1.2801	-0.138675	-0.143664	0.141037	-0.0502204	0.426425	-1.63065	-0.380362	-0.855392	-0.140066	-0.0329415	-0.83141	-0.674117	0.177119	-0.139488	-0.0369271	-0.570541	0.0173968	-0.982659	0.476842	-1.55645
TCGA-AB-2948-03A	-0.0229504	-0.104494	0.391971	0.144069	-0.133561	0.747499	-0.574796	-1.73758	1.13758	0.954441	-2.9484	-0.416963	-1.18688	-1.0313	0.0430142	-0.394378	-0.327234	-0.805874	-0.226314	0.184447	-0.902899	-0.757305	0.456487	-3.14791	-0.933247	-1.14808	0.56138	-0.115155	-1.26579	-0.928054	-0.111541	-0.143919	-0.0280099	0.232065	0.169449	-0.71186	-0.516469	-0.760627
TCGA-AB-2813-03A	-0.18529	-0.133091	-0.195201	0.849299	-0.193577	0.273153	-0.850042	-1.16572	1.18137	1.969	-2.2997	-0.684119	-1.39253	0.356276	-1.60019	-0.433528	-0.5741	-3.43848	-0.267755	-0.491312	-0.16693	-0.0973994	-0.106521	-2.77805	-0.884182	-0.627371	0.0782612	0.559123	-1.33393	-1.03847	-0.202064	0.10584	-0.0589483	0.302652	-0.1108	-0.810304	-0.860111	-0.898632
TCGA-AB-2942-03A	-3.31814	-0.0574167	0.49449	4.8159	0.192919	-0.573563	-0.291229	-0.187946	0.223584	0.366983	-0.890804	0.136931	-0.301296	-0.0694459	-0.841882	0.0497729	-0.532788	-4.71984	0.017158	-0.870915	0.843557	0.189089	1.28143	-4.74926	-0.190817	-0.234582	-0.479182	-0.468594	-0.927121	-1.2681	-0.272862	-0.160272	0.105563	0.279435	-0.328247	-0.796316	-0.00608737	-1.15764
TCGA-AB-2935-03A	0.44098	0.251325	0.500498	0.85236	0.0377095	0.223243	-0.987154	-0.583058	0.796467	-0.173792	-0.423799	-1.00182	-0.572218	0.612302	-0.899493	0.97168	-0.0818114	-2.05166	-0.342441	-0.387558	-0.165874	-2.0935	0.0394905	-0.861755	-0.838655	-0.801085	0.443495	1.28453	-1.299	-0.275022	-0.168208	0.149192	-0.193607	0.119071	-0.026834	-0.305693	-0.148144	-0.532552
TCGA-AB-2811-03B	-0.476665	0.751636	0.374882	0.185808	-0.248327	0.420173	-1.02078	-3.79506	0.411649	-0.00342616	-0.34199	-0.676517	-1.06483	0.192415	-0.317988	0.083551	-0.0498496	-4.23017	-0.483646	-1.02656	-0.474443	0.0210378	-0.101475	-0.771177	-0.655514	-3.50665	1.76954	0.306701	-0.863208	-0.852018	-0.0768316	0.163858	-0.214766	0.429833	-0.393844	-0.25592	-0.65041	-0.481899
TCGA-AB-2920-03B	0.305494	0.489462	0.087762	1.56401	-0.395726	-0.383093	-1.17065	-0.970708	-0.435179	-0.779154	-1.24453	-0.983296	-0.547427	0.627907	-2.32427	0.590579	-0.326326	-4.64474	-0.121847	-0.762536	-0.627023	-0.799907	0.381144	-1.42427	-0.549068	-0.666884	-0.407627	0.373687	-1.43036	-2.51787	0.0544369	0.509158	-0.232313	0.579641	-0.455872	-0.478789	-0.199458	-0.548327
TCGA-AB-2950-03A	-1.02693	-0.102492	-0.590762	1.50957	-0.093622	-0.0968502	-0.884007	-0.178721	1.12422	-1.33357	-2.69166	-0.523559	-1.73996	-1.69842	-2.00953	-0.620191	-0.822336	-3.47296	-0.234611	-0.259573	-0.568225	-0.319734	-0.755408	0.0794076	-0.731329	-1.26169	-0.176521	-0.143289	-1.47916	-1.45843	0.151879	-0.23702	0.00473182	-0.194852	-0.303705	-0.557697	0.623529	-2.73758
TCGA-AB-2959-03A	1.01223	0.113088	-0.0830841	1.42487	-0.39938	-2.53882	-0.698082	-1.16831	-0.0310748	-1.077	-2.11068	-1.59059	-0.505715	1.03003	-2.17657	-1.01224	-0.612175	-3.354	-0.315015	-0.791547	-0.0729288	0.364551	-0.0550854	1.04625	-0.424603	0.451702	-1.20125	-0.0734852	-1.86172	-0.94382	0.272261	-0.535253	0.0154235	-0.117554	-0.296417	-0.822451	-0.235247	-0.925164
TCGA-AB-2842-03A	0.205971	0.158066	-0.685658	-0.0278665	0.133987	-1.04586	-1.50209	-2.50569	2.98863	1.16745	-3.94516	-1.51376	-3.02287	0.389179	-4.14733	-0.223332	-0.819762	-4.31781	-1.31388	-0.722308	-2.44304	-1.53374	-0.940413	-2.64432	-0.825249	-1.11358	0.00162749	-0.115041	-2.02965	-1.69204	0.318986	-1.72001	0.270817	-0.158086	0.453463	-1.98681	-0.61599	-0.79221
TCGA-AB-2998-03A	-0.263168	0.237033	-0.894814	1.05442	0.522656	2.89685	-0.717185	-4.62613	1.70947	0.0212496	-3.67916	-1.19434	-0.962025	-1.36711	-2.42748	-0.705469	-0.879707	-4.24235	-0.883742	-0.68979	-0.250045	0.693686	0.713472	-4.95767	-0.347097	-0.416148	-1.44556	-0.430731	-1.41042	-2.56747	0.383287	-0.864216	0.284847	-0.384141	0.589096	-1.46999	2.26538	-3.94064
TCGA-AB-2878-03A	0.255769	0.343224	-0.442254	0.949637	-0.473519	0.765359	-1.69254	-1.37924	0.702955	0.990384	-1.68827	-1.37775	-2.06434	-0.616671	-3.84747	1.47841	0.319305	0.727925	-0.529775	0.155866	-0.0819641	-2.28129	-0.313914	-0.655406	-0.513509	-0.446448	-0.232727	0.477046	-1.75434	-1.14482	0.117009	0.178838	-0.132666	0.389725	-0.266057	-0.627086	-0.6241	-0.544238
TCGA-AB-2916-03A	-0.122982	0.0873836	0.129548	0.201009	-0.29945	-2.08183	-1.54343	-0.429308	0.739319	3.17038	-2.64618	-0.846263	-0.694812	-0.182015	-0.895419	-0.117389	-0.0685816	-3.92692	-0.723357	-0.468942	-1.34494	-0.109614	1.15015	-3.3823	-0.562817	-0.748809	-0.17314	-0.473072	-1.01889	-1.37278	-0.206289	-0.274813	0.234387	0.76391	0.0648747	-0.605084	-0.0146211	-0.756694
TCGA-AB-2839-03A	-0.64195	-0.126018	0.254048	1.80418	-0.462827	-3.23196	-1.22039	-0.586942	1.07509	-1.65153	-1.26446	-0.589281	-1.72272	-0.589563	-2.05994	1.55484	-0.383136	-5.0027	-0.874714	-0.771432	-0.69837	-0.928107	-0.400823	-0.816139	-0.490078	-1.62253	-0.398368	-0.392994	-1.794	-2.74777	0.651742	-0.325858	-0.133753	0.788251	-0.458439	-0.923273	0.169638	-1.12432
TCGA-AB-2984-03A	-1.7278	0.246492	0.974983	3.11767	-0.434527	0.978867	-1.03692	-1.67798	-0.533602	-1.9948	-3.0046	-0.744756	-0.431735	-1.73067	-3.89886	-0.142447	-0.832136	-3.15854	-0.0439932	-0.671923	0.0422646	-3.47395	0.186322	-1.12208	-0.485752	-1.21639	-0.612478	-0.252602	-1.72703	-2.84156	0.50957	-1.08069	-0.194215	0.408159	0.109936	-1.36818	-0.389443	-0.340059
TCGA-AB-2881-03A	-1.85093	-0.238576	-0.128027	3.47873	-0.158625	-0.0614717	-0.754141	-0.1909	0.486643	0.263578	-0.461747	0.0164617	-1.41182	-0.605907	-1.14433	0.167301	-0.453599	-5.16738	-0.0476139	-0.669529	0.509902	1.15599	1.24446	-4.63272	-0.336272	0.604547	-1.07491	-0.717927	-0.867944	-1.85757	-0.320945	0.252601	0.073405	-0.243139	0.248037	-0.741876	1.25912	-1.45503
TCGA-AB-2861-03A	-1.48587	-1.09275	0.327003	-1.25815	-0.523979	0.125838	-1.13179	-0.975094	1.75181	-1.23847	-1.52823	-0.838826	-1.22012	-3.62966	-0.918434	-0.718694	-0.903252	-3.3763	-0.170071	-0.870819	-1.63486	-2.20121	0.097227	-2.79121	-0.945397	-0.887397	-0.147658	0.0979208	-1.44881	0.628616	-0.105191	-0.601194	0.0677873	0.284643	-0.162134	-0.803023	-1.56253	-0.7924
TCGA-AB-2843-03A	-0.601803	-0.236265	0.615581	1.09046	0.0324292	-0.548222	-0.173868	0.598608	0.207793	0.334593	-2.68941	-0.0130371	0.390189	1.23327	-0.683782	-0.361128	-0.367566	-2.62909	-0.327132	0.00385058	0.480437	0.191949	0.215271	-1.80758	-0.139308	0.225376	-0.0900149	0.162829	-1.18883	-0.408805	-0.357722	0.128757	-0.0368333	-0.262198	-0.211168	-0.378594	-0.480783	-0.333397
TCGA-AB-2933-03A	0.655602	0.655673	0.327528	0.930862	-0.513956	-0.534674	0.313834	-2.5753	0.642053	1.41088	-4.34453	0.197668	1.64548	1.18568	-1.35688	-0.150176	-0.733499	-3.7324	-0.175071	-0.738515	0.247853	-0.145309	-0.770641	-1.06322	-0.314035	1.17132	-1.24238	-0.566251	-1.71184	-0.677177	0.759187	-0.35992	-0.0342711	0.14894	-0.557888	-0.820482	-0.565787	-1.77944
TCGA-AB-2894-03A	-0.436124	-1.0168	0.136683	-3.72241	0.544404	-0.961855	-0.765704	0.424487	1.95104	-1.92618	-2.11833	0.171414	-0.867453	-0.0613425	-3.39768	-0.634464	-0.58439	-4.02515	0.0332506	-0.519876	-2.28989	-3.22395	-0.554428	-3.0085	-1.21405	-1.60342	0.220924	-0.0262418	-1.43275	0.374771	-0.137871	-0.680386	0.0775505	0.969457	-0.493983	-1.51526	-1.06367	-1.12924
TCGA-AB-2888-03B	-1.1721	-0.13377	0.239159	0.957531	-0.476171	-0.885977	-0.784493	-1.58132	0.901213	1.22305	0.0325817	-0.389821	-0.26268	-0.282828	-0.782971	-0.236388	-0.749225	-3.18006	0.13185	-1.77224	-0.484136	-0.0441904	1.36467	-4.31856	-0.455984	-0.679872	0.373352	-0.225867	-0.88653	-1.24099	-0.394497	0.262119	0.136673	0.531386	0.165488	-0.188555	-0.110275	-0.941307
TCGA-AB-2900-03A	-1.36345	-0.408029	0.175116	0.7485	-0.326276	-0.166022	-1.00379	-0.758329	1.07606	0.815262	-2.88316	-0.841484	-1.61477	0.10756	-1.09996	0.802634	-0.774225	-3.01672	-0.65355	-0.723532	-0.569444	-0.812035	-0.593755	-0.714531	-0.55982	-1.29495	0.0456238	-0.0529807	-1.74859	-1.84008	-0.312458	-0.473271	-0.0977617	-0.156199	0.382415	-0.961683	-0.0983967	-0.818484
TCGA-AB-2870-03A	-3.15018	-0.0861394	0.482481	4.31384	0.12862	-0.840246	0.215734	0.073503	0.609787	0.137568	-0.385616	0.245204	0.414618	-0.276143	0.0527704	0.422982	-0.317389	-5.83858	-0.277673	-0.782604	0.905282	0.604449	0.51946	-2.72977	-0.251728	-0.178353	-0.558901	-0.566841	-0.986881	-1.04691	-0.538883	0.111407	0.0240078	-0.0990394	-0.214005	-0.485565	0.0856142	-0.810595
TCGA-AB-2975-03A	-1.96125	0.206546	0.189588	3.7155	-0.0883393	0.591622	-0.973359	-1.71476	0.49395	-1.17166	-1.52215	-0.578914	-1.49722	-3.84638	-1.92571	-0.502841	-1.14469	-3.67489	-0.260334	-1.12782	-0.917485	0.394566	0.127607	-2.0176	-0.699192	-1.99456	0.541618	0.0770151	-1.58764	-2.02552	-0.561518	-0.0779483	-0.124618	0.25666	-0.536165	-1.10046	0.128227	-0.910712
TCGA-AB-2994-03A	-1.13135	-0.518561	-0.551238	0.331542	-0.125424	1.8057	-0.56247	-2.03666	1.49958	-0.423722	-0.430779	0.496622	-1.13954	-1.72136	-1.68006	0.458377	-0.385218	-3.78586	-0.988061	-0.705162	-1.00182	-0.843488	0.236505	-1.82359	-0.463329	-0.910466	-0.429645	-0.190109	-0.771154	-1.38886	-0.674733	0.0411963	0.0254209	-0.561677	0.603693	-0.817745	1.64296	-3.0028
TCGA-AB-2899-03A	-0.0284353	-0.521517	0.673353	1.35845	-0.609202	-0.824685	-0.75349	-0.375859	0.29359	0.818734	-0.979167	-0.938267	0.993344	-1.5239	-1.73426	-0.353932	-0.385932	-2.77625	0.125029	-0.541132	0.397004	0.86911	0.00706473	-0.189242	-0.45883	-0.141735	-0.25801	-0.0973195	-1.46757	-0.621791	0.354826	-0.572518	0.0671662	-0.394397	-0.000912036	-1.27465	-0.889912	-0.324762
TCGA-AB-2890-03A	0.581334	-0.269517	0.00649958	1.62219	-0.596762	-3.33419	-1.30514	1.25709	-0.756826	2.41786	-2.52867	-0.917204	-0.468207	0.354136	-1.88324	-0.0566848	-0.358647	-4.86921	-0.52103	-0.532373	-0.163073	0.489572	0.979805	-3.48842	-0.276853	0.521507	-0.88819	0.110591	-0.78061	-1.13287	-0.147767	0.0279287	-0.143433	-0.765179	-0.0730367	-0.136464	0.326249	-0.765318
TCGA-AB-2812-03A	-1.70678	0.225612	0.214875	2.72665	-0.400653	0.496246	-1.60045	-2.21085	1.76184	-0.403254	-2.86918	-1.93967	-1.25584	-1.5377	-3.05915	1.16481	-0.664646	-3.46854	-1.37613	-1.74061	-0.992668	-0.815558	0.930952	-4.88456	-0.653214	-0.814	-0.834773	-0.394833	-2.06958	-2.77572	-0.243681	0.0110466	-0.0607113	-0.121665	0.120896	-1.20115	-0.108475	-1.92767
TCGA-AB-2817-03A	0.413085	0.136439	0.253283	1.06539	-0.492347	-0.454125	-0.63051	-1.06532	0.521475	-0.0882209	-0.647	-0.079938	-1.11919	0.0609193	-0.852036	0.35521	-0.256276	-3.30755	-0.219282	-0.862535	0.567505	1.69232	-0.729324	-0.401102	-0.418505	0.731813	-0.834331	-0.593877	-1.65633	-1.19886	-0.519331	0.2158	-0.103103	-0.345079	0.0589138	-1.17301	-0.0773146	-1.47308
TCGA-AB-2970-03A	0.138462	0.312296	0.438589	-0.22712	-0.373989	-1.95168	0.107766	-0.810775	1.07114	-0.773537	-1.4211	-0.305056	1.68621	-0.956119	0.388008	0.593768	-0.0836681	-3.23264	-0.413995	-0.400999	-0.485525	-1.59648	-0.987816	0.340374	-0.488161	-0.97468	0.137193	-0.257281	-1.4305	-1.15279	0.0893797	-0.568357	0.0838732	-0.362852	-0.206705	-1.05551	-0.518364	-0.537316
TCGA-AB-2821-03A	-0.204378	0.607125	-0.031714	1.96971	-0.518001	0.28872	-1.01136	-1.36933	0.268749	0.654438	-0.642233	-0.34275	-1.40452	-1.46195	-1.71379	-0.109638	-0.674767	-1.34218	-0.390672	-0.158899	-0.187676	-0.996206	-0.343523	-1.09368	-0.47925	-0.412168	-0.191106	0.0495996	-1.34055	-1.2326	-0.0400136	-0.420606	0.00267827	0.525125	-0.316681	-0.715032	-0.143336	-0.750699
TCGA-AB-2946-03A	-1.52801	-0.0505333	-0.10086	1.61182	-0.353602	-1.07133	-0.571054	0.169488	1.47712	0.388066	-1.31179	-0.943461	-1.8727	-0.342095	-0.493804	0.282084	-0.291828	-3.52044	-0.218352	-0.469047	0.296071	-1.60937	0.0596182	0.928065	-0.718606	-0.926906	0.0258795	0.331393	-1.29772	-1.74742	0.169263	0.391489	-0.0641333	0.559929	-1.00176	-0.817675	0.421767	-1.76031
TCGA-AB-2828-03A	-1.29328	-0.308952	0.13484	1.71184	-0.077081	-1.34624	-0.205861	-0.938795	1.2192	-0.00696453	-0.0973276	-0.188566	-0.107735	-0.700855	-0.159738	-0.0124003	-0.703328	-3.35534	-0.611016	-1.83843	-0.725914	0.584939	0.572503	-4.02992	-0.500668	-0.800424	0.262148	-0.217285	-1.62259	-0.807417	-0.640689	0.206912	0.111968	-0.340949	-0.174325	-1.20099	-0.810417	-1.14988
TCGA-AB-2845-03B	-0.713978	-0.147091	0.365069	0.502262	-0.124485	-0.771326	-0.0445864	0.173455	1.67583	-0.737267	-1.58331	-0.469089	1.04044	0.0479282	-0.856589	0.190561	-0.678089	-3.20794	0.0138562	-0.41905	-0.130537	-1.04757	0.189353	-0.354726	-0.573084	-1.43192	0.847253	-0.258584	-0.656417	-2.51119	0.104297	-0.185642	0.142952	0.191117	-1.01015	-0.780334	1.12375	-1.17131
TCGA-AB-2883-03A	-0.511626	-0.159107	-0.250335	-0.987359	-0.243515	-0.168083	-2.10815	-2.86462	2.44585	-0.47232	-2.31581	-1.11028	-2.33075	-1.25623	-2.4053	-0.873648	-0.441764	-3.12059	-0.256167	-0.420588	-0.707906	-1.64261	-0.128082	-2.37911	-0.84797	-1.18258	-0.282234	0.440927	-1.9824	-0.960952	0.88836	-0.539552	0.0384255	1.1196	-0.467235	-1.41399	-0.426786	-2.1865
TCGA-AB-2912-03A	0.249564	0.344593	-0.232314	0.35849	-0.274954	-1.65047	0.111927	-1.37271	1.42234	0.704146	-3.17025	-0.342398	-1.10006	0.036637	-1.05404	-0.236115	-0.844302	-2.98687	-0.328173	-0.992882	-1.06059	0.208737	-0.383887	-0.0515118	-0.674869	-0.889661	0.110043	0.239915	-1.83505	-1.28772	0.443416	-0.797625	-0.00440382	-0.208766	-0.0993936	-0.872911	-0.603388	-0.680901
TCGA-AB-2893-03A	-0.491047	0.307078	-0.328727	-0.457539	0.816996	-1.14359	-0.310217	-3.66814	2.50091	0.271114	-3.01379	-0.92484	-1.27716	1.24226	-0.71356	0.0439551	-0.676316	-3.68014	-1.08396	-2.02488	-1.19353	-0.729015	-1.22936	0.778145	-0.806702	-0.923398	-0.269149	-0.0809656	-1.37043	-0.0872457	-0.65725	0.0759005	-0.0395802	-0.909911	0.0828642	-0.882533	-1.06059	-0.929691
TCGA-AB-2966-03A	-3.25584	0.290968	0.373239	6.50052	-0.293902	-2.56337	-0.668909	-0.204484	-0.411421	-1.48155	-3.05658	-1.20988	-0.533613	0.401262	-1.6169	-0.376355	-0.721317	-4.72141	-0.279583	-0.479193	0.0335789	-1.04555	1.30552	-5.14166	-0.0282467	0.405343	-0.852938	-0.467425	-0.801275	-1.81565	0.214144	-0.60772	0.070638	0.843621	-0.681037	-1.12612	0.402914	-1.12952
TCGA-AB-2871-03A	-0.836232	0.147299	-0.1438	1.70157	-0.43932	0.445155	-2.06352	-2.25396	-0.0461981	-0.462082	-1.19031	-1.66158	-1.47851	-1.55396	-2.50345	0.462502	0.0142329	-1.64112	-0.361324	-1.4515	-1.64789	-0.248116	1.0727	-3.59132	-0.530148	-0.570767	0.368351	-0.00514397	-0.880587	-0.732663	-0.265198	-0.113088	0.0582761	0.789491	0.0918181	-0.464898	-0.0999629	-0.496209
TCGA-AB-2979-03B	-1.09288	-0.227658	0.687219	0.557297	-0.0350198	-1.4913	-0.432282	0.348343	1.34988	-0.570296	-0.656103	-0.573054	0.601665	-0.412427	-1.23434	0.203772	-0.158618	-1.84341	-0.264047	0.33718	0.766226	-3.0628	0.436576	0.350383	-0.47857	-1.0607	-0.118945	-0.336522	-0.589182	-2.15845	-0.0565162	-0.0629538	0.254524	0.305075	-0.782226	-0.786713	1.05143	-1.26639
TCGA-AB-2862-03A	-2.95901	-0.127852	0.343455	3.13203	0.587729	1.58864	-1.2458	-2.98428	0.97516	-0.913314	-2.66589	-1.46383	-1.36355	-4.10232	-2.10276	0.512763	-0.543923	-4.30523	-0.153209	-0.656177	-0.472293	-0.690117	1.52454	-3.25101	-0.293561	-0.887832	-0.361226	-0.0023069	-0.852295	-2.33138	0.00241304	-0.462431	0.140556	0.0177884	0.186565	-1.14676	1.52594	-2.03265
TCGA-AB-2820-03A	0.945692	0.0480145	0.654679	-0.711136	-0.437991	-2.0611	-1.60822	-0.0765347	0.507444	-0.353808	-2.16806	-1.85717	-0.358606	0.181823	-1.64975	0.207424	-0.179621	-2.09609	-0.641052	-1.63122	1.22815	-0.0976739	0.0891928	-0.433129	-0.331235	0.422077	-1.11081	-0.129113	-1.89408	-1.26683	-0.58033	-0.149	-0.301394	-0.587757	-0.469238	-0.96672	0.36403	-0.340409
TCGA-AB-2897-03A	0.425886	-0.292242	-1.25494	-1.70993	0.466958	1.99773	-1.5214	-1.78831	1.11663	-1.25668	-1.22617	-0.620835	-1.27874	0.0210157	-3.22573	-0.128706	-0.315789	-3.37179	-0.509705	-0.618503	-0.446131	-0.345306	1.04042	-2.18309	-0.668291	-1.21292	-0.900585	0.0726461	-1.04708	-1.78475	-0.468888	-0.0812402	0.275945	0.386547	-0.349743	-1.1825	0.413525	-1.96273
TCGA-AB-2884-03A	-1.54078	-0.232123	0.724503	0.748112	-0.48112	0.191562	-1.27784	-2.12225	1.1508	1.12472	-2.47663	-0.948644	-1.19312	-4.15999	-0.453767	0.719999	-0.25708	-3.70156	-1.09699	-0.768366	-0.339681	0.078634	-0.0675748	-0.611403	-0.317954	-0.638719	-0.0359724	-0.185047	-1.01106	-1.35305	-0.577268	0.258525	-0.0737897	-0.348877	0.0857839	-0.39212	-0.0987656	-0.866803
TCGA-AB-2882-03A	-1.00597	0.15465	0.165005	1.78643	-0.283527	-0.745185	-0.767255	-0.429224	0.298066	0.328095	-0.110625	0.0177513	-0.490276	-0.524576	-1.0338	1.69567	0.330324	-2.46611	-0.281747	-0.244462	0.742387	-2.59416	0.181154	-0.553144	-0.554581	-3.14194	1.06653	0.0378006	-0.67142	-0.61047	-0.359151	0.33873	-0.226558	0.608033	-0.391345	-0.0920012	0.444632	-0.360856
TCGA-AB-2981-03B	-0.906203	-0.248245	0.142977	0.657338	-0.309196	-1.18253	-1.13741	-1.61195	0.765586	0.629762	1.26455	-1.16417	-0.602309	-0.274015	0.394572	0.613604	-0.658968	-2.59717	-0.846739	-1.68318	-0.62293	-3.23321	-0.638414	0.648742	-0.741156	-0.414101	-0.436952	-0.166868	-1.70493	-0.836803	-0.221976	-0.24027	-0.194283	0.674817	0.23763	-0.519333	-0.362829	-0.903414
TCGA-AB-2943-03A	-0.607039	0.285776	0.664001	2.28166	-0.400894	-0.948179	-1.01386	-0.733017	0.0112796	-0.215388	-1.4597	-0.869997	-1.18338	-0.101877	-0.822683	0.546564	-0.0404021	-1.66807	-0.309462	0.0687232	-0.0476546	-1.53457	0.196241	-1.00613	-0.19929	-0.5707	-0.0249228	0.303748	-0.994285	-1.04673	-0.131246	0.0271467	-0.0024734	0.436405	-0.00997778	0.0469938	-0.0893219	0.0547025
TCGA-AB-2918-03A	-1.35242	0.580123	0.580821	3.22259	0.393925	-0.449255	-0.604172	-3.54136	0.90902	-0.873965	-0.772164	-1.00817	0.180481	-0.433385	-1.48806	0.681165	-0.718956	-4.50315	-0.678388	-0.965707	0.0681738	-0.486492	1.13532	-3.96397	-0.633347	-0.106738	-0.524645	-0.521125	-1.68154	-2.24437	-0.251068	0.265512	-0.0796235	-0.258491	-0.0392563	-1.26648	0.00219192	-2.09192
TCGA-AB-2863-03A	-1.72317	-0.0300327	0.0767703	4.47325	-1.75744	0.391738	-0.557061	-0.618459	0.0355969	0.61184	-3.63082	-0.171299	-1.78699	-4.08778	-4.04403	-0.595284	-1.06564	-1.71749	-0.442816	-0.349256	-0.893281	-2.4025	0.593163	-2.5376	-0.549514	-1.11019	-0.675815	-0.297048	-3.14333	-2.22884	0.114558	0.024167	-0.357798	0.102793	-0.430617	-0.781623	-0.192496	-0.885353
TCGA-AB-2808-03A	-0.887474	0.0660643	0.175863	-0.203259	0.386333	-1.88358	-0.566149	-0.728339	2.37016	0.0766697	-1.54527	-1.11287	-1.27472	0.0408039	-1.03017	0.597535	-0.382764	-0.626993	-0.224073	-0.215831	-0.0656357	-2.84795	-0.255804	0.477377	-0.978586	-1.57672	0.50917	-0.239496	-1.30242	-2.90323	0.258285	-0.357041	0.0959518	0.344371	-0.950375	-1.10159	1.22235	-1.71109
TCGA-AB-2856-03A	-1.1715	-0.385185	0.924387	1.55952	-0.252234	0.030848	-1.81435	-1.23509	1.25839	0.242002	-0.707014	-2.04491	-1.57726	-0.798663	-0.557004	0.369433	-0.130121	-3.55398	-0.424202	-0.31205	-0.201507	-0.282609	1.54895	-3.77091	-0.645124	-1.04589	0.231816	-0.120615	-1.14249	-1.28547	-0.200481	-0.445211	0.160898	0.257913	0.0356695	-0.596391	-0.178246	-0.592913
TCGA-AB-2830-03A	-1.09699	0.24311	1.14127	1.88673	0.598885	0.146691	-0.885572	-3.01893	0.707852	-0.841553	-3.93448	-1.06296	1.11702	-1.73121	-0.50067	-0.446982	-0.307433	-2.24193	-0.207053	-0.0152245	0.331393	-1.25849	-0.188137	0.372302	-0.728872	-0.461156	-0.131558	-0.311094	-0.848243	-1.16703	-0.444313	0.147549	-0.00397646	0.0104495	0.400028	-0.524669	-0.419267	-0.350039
TCGA-AB-2929-03A	1.35646	0.458764	0.534775	0.224785	-0.306797	-2.52648	-0.772776	1.03571	-0.374343	-0.261883	-0.231203	-0.618987	-0.248069	1.21565	-0.669183	0.179258	0.130244	-5.28576	-0.096568	-0.54083	-0.250731	-1.94559	-0.298155	-1.12173	-0.515959	-0.335754	-0.992883	-0.140234	-1.50681	-0.784547	-0.513162	-0.0467261	-0.169843	0.715367	-0.289224	-0.296655	-0.619563	0.263304
TCGA-AB-2941-03A	-0.605304	-0.71472	-1.80278	-0.684444	-0.341787	0.254307	-2.00888	0.87444	-0.29332	0.958567	-1.92807	-2.14819	-2.04845	0.527852	-3.12091	1.39756	-0.303613	-0.190621	-0.693282	0.563459	-2.87648	1.46634	-1.59129	-1.70144	-0.658268	-0.366506	-0.477305	-0.410753	-1.43462	-2.42429	-0.0394734	-0.00675704	-0.308706	0.101569	0.488518	-0.587303	0.094421	-2.08986
TCGA-AB-2910-03A	-1.14463	-0.819805	-0.417602	-1.24663	0.687657	0.440171	-0.408787	-1.78545	2.49054	0.129162	-3.19281	-0.0434621	-2.201	-1.61012	-1.79008	-0.912628	-0.496437	-1.85538	-0.21968	-0.583917	-1.95229	-1.88315	0.100461	-2.31852	-0.914033	-0.0642261	-0.890366	-0.402998	-1.22338	-0.700803	-0.636907	-0.42032	0.085588	-0.131077	0.358955	-1.18605	-0.895237	-1.00304
TCGA-AB-2911-03A	-1.7189	0.313392	0.694835	1.34692	-0.271303	-1.27732	-0.840787	-1.96619	0.603437	-0.13986	-0.536839	-0.454039	-1.07243	0.401001	0.438829	0.917439	-0.549632	-2.19641	-0.666721	-1.66597	-1.32775	-0.654788	0.255379	-2.75553	-0.597216	0.531626	-0.736371	-0.219736	-1.25238	-0.847843	-0.084389	-0.491192	0.0207243	0.2022	-0.214801	-0.739645	-0.755326	-0.545114
TCGA-AB-2844-03A	-0.395858	0.467691	0.500505	1.21641	-0.364779	0.521432	-0.509515	-3.76424	0.919561	-0.897047	-1.25988	-0.428592	-0.77463	-0.432701	-0.114251	0.512065	-0.732132	-4.00896	-0.544605	-0.134594	-0.177068	-1.18519	0.731898	-2.9699	-1.13698	-0.907618	-0.354509	-0.242366	-1.93283	-1.48885	-0.283512	0.363898	0.0542968	0.904122	-0.495469	-1.12838	-0.593135	-2.10422
TCGA-AB-2908-03A	-0.861684	0.0832446	0.922396	2.03276	-0.645424	0.993676	-1.23025	-0.535686	-0.0898064	0.646886	-3.7534	-0.820294	-0.548495	1.0753	-1.20774	0.219039	0.00431562	-0.230163	-0.0502519	0.135579	1.27578	-0.284707	0.821249	-1.86355	-0.460202	-1.68984	0.125868	0.521859	-1.35751	-1.43232	0.014942	0.0025626	-0.0963712	-0.120889	-0.143874	-0.275946	-0.345299	0.293918
TCGA-AB-2940-03A	-0.383725	0.380183	-0.0968473	0.359704	-0.155277	-0.883274	-0.465674	-0.86206	1.31646	0.179986	-1.30927	-0.953613	-1.04207	0.24493	-0.868115	0.332368	-0.241657	-2.12024	-0.0942092	-0.0998832	-0.179918	-2.67135	0.295077	-0.729975	-0.61087	-0.96323	-0.0891486	0.157255	-0.799426	-1.98522	0.0442448	0.581237	-0.189938	0.335465	-1.17413	-0.642958	1.13824	-1.6299
TCGA-AB-2825-03A	-1.26228	0.00328261	0.750595	0.684658	0.313626	-0.729858	-0.183768	-2.26493	1.30359	0.626454	-1.27174	-0.620601	-0.78224	-4.52378	0.110569	-0.0130831	-0.7604	-4.74398	-0.724765	-0.600378	-0.982285	0.778821	0.480032	-2.80034	-0.492673	-0.277467	-0.246972	-0.105404	-1.25416	-1.19476	-0.845697	0.574438	-0.148646	-0.623774	-0.496684	-0.640147	-0.41295	-0.652749
TCGA-AB-2869-03A	-0.450697	0.32954	0.151537	1.15268	-0.420258	0.352593	-1.60792	-2.52737	0.87343	-1.5522	-0.0363602	-1.99981	-1.37969	-2.36835	-2.49916	0.976811	-0.45947	-3.98159	-0.670761	-0.557865	-0.504209	-3.67456	0.0960328	-0.428257	-0.857389	-0.361394	-0.962549	-0.0903388	-1.78017	-2.02207	-0.0835254	-0.582105	-0.0287275	1.09395	0.566635	-1.2406	0.23743	-0.512259
TCGA-AB-2996-03A	0.00947666	0.0961808	-0.517878	1.51455	-0.321859	0.505677	-0.573293	-0.0158165	0.611084	1.7002	-2.60632	-0.490918	-0.516412	-0.420117	-2.09632	0.143175	-0.313722	-0.707802	-0.361137	-0.111406	0.0507563	-3.33923	-0.326701	-0.834454	-0.482125	-0.627605	-0.172123	0.0844796	-1.21413	-1.55972	-0.131026	-0.232638	-0.00362438	0.280393	-0.164659	-0.738726	-0.166048	-0.605143
TCGA-AB-2987-03A	0.25413	-0.265531	-0.303742	-2.88404	-0.267787	-0.770435	-1.05155	0.306616	-0.0893239	0.874052	1.54229	0.0354875	-1.95692	-1.56373	-0.599356	-1.54548	-0.557427	-3.77309	-0.225018	-0.290723	-0.652958	-0.74762	0.549686	-3.95331	-0.692528	0.35652	0.513917	0.0623222	-1.23609	-0.0212356	-0.243957	0.0958754	0.020652	0.360923	0.0887346	-0.178549	-0.243181	-0.273964
TCGA-AB-2826-03A	-0.6921	0.129662	-0.239258	1.71264	-0.767038	0.281585	-0.742481	-4.70846	1.53273	1.09599	-2.22045	-1.3061	-1.88141	-0.712825	-1.69961	0.550712	-0.976301	-3.08094	-1.04546	-2.15355	-1.32052	-3.14924	-0.18093	-2.08402	-0.723949	-0.24708	-0.0141309	-0.275989	-1.81584	-0.458853	-0.62084	-0.248492	-0.0423684	0.494949	0.169482	-0.717562	-0.775239	-0.669283
TCGA-AB-2983-03A	1.1506	0.845541	0.79339	0.0276684	-0.231733	-1.72134	-1.59329	-3.14442	1.40831	-0.134691	-1.93446	-1.72724	1.02057	-0.0102334	-1.30301	0.109423	-0.252077	-2.96261	-0.248722	-0.923751	-1.1383	-0.0792447	0.670203	-3.06453	-0.724727	-0.253144	-0.109623	-0.0893464	-0.814003	-2.02357	0.00635254	-0.428108	0.214425	-0.0706807	-0.431573	-1.19578	-0.381257	-0.532992
TCGA-AB-2872-03A	2.00551	-0.227874	-2.79785	-4.21069	0.405014	1.5579	-2.07028	-2.28679	2.2531	-0.926654	-2.05025	-1.70868	-1.27509	-0.240763	-3.94075	-0.249003	-0.751188	-1.7077	-0.272365	-1.04901	-0.555189	-2.23195	0.209695	-3.41133	-0.396448	-0.509859	-0.189557	0.113818	-1.35209	-2.15744	0.150051	-0.868215	0.302102	0.654495	-0.577833	-1.52542	0.566813	-1.80871
TCGA-AB-2889-03A	-2.06601	-0.143067	0.377005	3.20215	0.269204	0.260046	-0.345564	-0.585092	0.469385	-0.0944932	-0.879511	0.351481	-0.835011	-0.0148442	-0.762142	0.791703	-0.488911	-5.15038	-0.44249	-0.820749	1.099	0.520398	0.470035	-3.30184	-0.307739	-0.815877	-0.834289	-0.747383	-1.17827	-1.29291	0.269929	0.0475367	-0.0664164	-0.0233626	-0.395344	-0.307012	0.208765	-1.30981
TCGA-AB-2849-03A	0.360189	0.305186	0.151533	1.78	-0.604982	-2.09277	-0.22262	-2.80539	-1.19232	0.444328	-3.53738	-0.288337	-1.57952	-1.40948	-2.21732	-0.601199	-0.507844	-2.55129	-0.683719	0.0581324	-0.0907485	-2.45482	0.692397	-3.91778	-0.579383	-0.87274	-1.10735	-0.1537	-1.3117	-1.69505	0.283724	-0.0962262	-0.136571	0.781531	-0.343817	-0.121329	-0.500898	-0.54445
TCGA-AB-2840-03A	-0.563296	-0.339603	0.0249016	-0.632654	0.509404	1.82512	0.168691	-1.95807	1.41627	0.704196	-3.75395	0.440408	-1.17084	-1.10119	-4.51404	-0.725466	-0.676366	-3.06183	-0.921259	-0.599515	-0.382556	1.40125	0.564499	-5.19867	-0.0735898	-0.911231	0.0225378	-0.473145	-1.61354	-2.53481	0.213683	-0.455105	0.121786	-0.776172	0.272297	-1.00635	1.79534	-3.12959
TCGA-AB-3008-03A	-0.254777	0.420106	0.475298	1.13033	0.573535	-1.74759	-0.321333	-0.625675	1.3372	0.795959	-2.78307	-1.40239	-1.27568	-0.538721	-2.77138	0.0567075	-0.072255	-1.92668	-0.254987	0.117691	0.851698	-0.265966	0.38904	-0.37255	-0.420595	-0.275274	-0.791716	-0.340324	-1.02282	-2.8957	0.39262	-0.262477	0.147922	0.00713795	-1.04617	-0.962158	0.873087	-1.32551
TCGA-AB-2992-03A	-0.499342	0.0995756	-0.189162	1.16072	-0.53872	0.556831	-1.12955	-1.59531	1.90774	1.93847	-1.32709	-1.58135	-0.400151	-0.211943	-2.17664	0.113005	-0.0783566	-1.92345	-0.659323	0.0457178	-0.349289	-0.109829	-0.367556	-0.597118	-0.38994	-0.761309	-0.135101	0.184529	-1.10064	-1.5466	-0.180712	-0.222185	-0.0603811	-0.287848	-0.00277181	-1.01572	-0.0581391	-0.328154
TCGA-AB-3002-03A	0.642367	0.126923	0.851447	-0.710035	-0.444631	-1.34488	-0.444023	-1.61183	0.946477	0.70261	-1.46174	-0.0846437	0.753289	-1.78548	-2.58129	0.261635	-0.255428	-2.13755	-0.133008	-0.90788	0.915936	0.869404	-0.769017	1.24695	-0.527578	-0.414814	-0.137871	-0.0250132	-1.37409	-0.913569	0.157914	-0.63276	0.277798	-0.573422	-0.19431	-0.844303	-0.466374	-1.04768
TCGA-AB-2914-03A	-2.10202	1.00332	0.267654	4.51441	-0.408206	-1.13124	-0.437916	-2.82562	0.275509	-0.194192	-1.80528	0.219133	-0.71093	-0.866994	-1.15086	-0.457408	-0.453332	-4.51348	0.0502048	-1.26511	0.185956	0.918319	1.36477	-3.72294	-0.212631	-0.358516	-0.496393	-0.551574	-1.37682	-1.21135	-0.5941	0.362252	0.078512	0.163211	-0.458081	-0.898598	-0.526148	-1.03781
TCGA-AB-2846-03A	-1.8576	0.166891	0.478992	3.20166	0.3334	0.811735	-0.428464	-1.42413	0.489184	0.126183	-1.1723	0.378031	-0.431825	-0.610623	-0.644498	0.315034	-0.448174	-4.55593	-0.314422	-0.846599	1.28181	-0.410181	0.59311	-3.22295	-0.522878	-0.298266	-0.164639	-0.410228	-1.0773	-1.15356	-0.150831	0.0452789	0.0632284	0.562014	-0.421397	-0.844122	0.165937	-1.65768
TCGA-AB-2986-03A	-3.01134	0.262097	0.821515	5.61233	-0.588335	-0.586733	-1.7613	-4.58644	1.0638	-1.12278	0.069487	-1.38193	-1.16209	-4.78358	-1.39493	0.75704	-0.0598632	-6.58853	-0.449396	-0.593857	-0.609596	-1.02812	0.0792551	-1.69068	-0.511124	-0.693514	-0.899388	-0.167049	-1.29362	-0.954624	-0.497557	0.447388	-0.00227689	0.925508	-0.282853	-0.860242	-0.649017	-0.311298
TCGA-AB-2834-03A	-0.528919	-0.160978	0.680686	0.485281	-0.116645	-0.0925404	-0.0862854	-1.49708	2.13226	-0.41858	-1.15478	-0.49209	-1.11207	0.793562	-1.10792	0.609166	-0.421919	-2.50443	-0.294169	-0.281476	-0.651545	-0.45235	-0.355016	-1.39338	-0.778416	-0.35466	-0.540925	-0.33824	-1.19982	-1.65188	0.499747	-0.425032	-0.0132701	-0.256891	-0.288162	-1.39111	-0.595257	-0.939135
TCGA-AB-2965-03A	-1.17192	0.445946	0.643743	2.06975	-0.38065	-0.110717	-1.0966	-3.66636	1.13837	1.16593	-2.7284	-1.01642	-4.54469	-4.72927	-0.640348	0.584495	-0.392931	-2.12363	-0.751549	-1.39978	-0.964276	-1.39829	0.922573	-3.41622	-1.25407	-0.913945	-0.118314	0.0964196	-1.94124	-1.13308	0.0658552	-0.371827	-0.112193	0.551437	-0.0711228	-1.11888	-0.590116	-0.81389
TCGA-AB-2819-03A	-1.15532	-0.307635	-0.0819974	2.40299	0.0547196	0.597453	-0.490014	-1.00746	0.920086	-1.02675	-1.5739	0.012051	-2.08216	-1.54802	-2.71197	-0.333971	-0.608891	-3.62052	-0.18487	-0.670557	0.0230697	-1.24073	-0.230952	0.319837	-0.662787	-1.27574	0.0692692	-0.194772	-1.34093	-2.18887	0.319104	0.158469	0.0523117	0.296137	-0.702551	-0.615079	0.27336	-1.58237
TCGA-AB-2988-03B	-0.422719	0.107928	0.385052	1.85363	-0.35865	0.460448	-0.956223	-1.34801	0.602003	-1.48058	-0.393302	-0.954608	-0.583883	-1.46895	-1.51233	-0.205775	-0.516592	-4.73604	-0.218788	-0.641275	-0.44809	-0.0705836	0.22828	-1.80129	-0.516311	-0.694665	-1.01917	-0.44247	-1.67043	-1.75892	-0.370138	0.0268363	0.0119985	0.266207	0.505665	-1.00289	-0.61895	-0.749007
TCGA-AB-2976-03A	0.160037	0.291823	-0.128115	-0.860959	-0.410135	-0.15106	-0.72745	-1.13425	1.07382	-1.98157	-1.52578	-0.677148	-1.64033	-2.01204	-2.64915	0.859883	-0.806345	-4.3576	-0.317633	-0.990717	-0.574749	0.337026	0.274174	-3.98652	-0.862455	-0.877958	-0.137377	-0.263653	-1.85126	-2.40206	1.11794	-0.0994485	-0.0763152	0.626166	0.0436729	-1.07767	-0.455841	-1.60459
TCGA-AB-2836-03A	-0.377641	0.00577768	0.313782	1.08876	-0.220354	0.0342112	-1.19321	-1.58838	0.484864	0.151748	1.05471	-0.877161	-1.29657	-1.69514	-0.17296	0.45725	-0.68862	-3.56405	-0.324556	-0.27981	-0.809661	-1.57	-0.28579	-1.18572	-0.60473	0.021919	-0.463862	-0.111713	-1.41127	-1.01728	-0.227047	-0.212237	-0.169243	0.261734	0.300428	-0.645155	-0.109719	-0.72307
TCGA-AB-2895-03A	0.067801	0.313146	-0.0309672	0.546072	-0.35573	0.0759922	-1.18551	-1.32264	-0.310468	-2.4503	-0.627792	-0.520883	-1.33798	-1.45334	-1.9011	0.879902	-0.218953	-5.4677	-1.21209	-0.614727	-0.513255	-1.21413	-0.261737	-2.72747	-0.760133	-0.847231	-1.06248	-0.768108	-2.03006	-2.33401	0.125662	-0.248786	-0.281407	0.734316	0.434963	-1.13324	-0.40203	-0.994195
TCGA-AB-3012-03A	-0.59526	-0.56177	-0.401671	0.775892	0.218045	1.93454	-1.12492	-1.65405	0.551025	-0.412833	-2.49909	-0.0282526	-1.43412	-0.861708	-2.97488	0.592822	-0.193529	-2.75981	-0.646098	-0.419189	0.597368	-1.29809	0.410203	-1.29156	-0.529247	-0.989099	-0.616707	0.00990573	-1.06132	-2.11359	-0.225859	0.344685	-0.0665277	-0.200582	-0.253628	-0.91323	1.19991	-1.9337
TCGA-AB-2874-03A	-0.852208	0.184176	-0.359138	2.96338	-0.362276	0.409261	-0.950139	-1.49282	1.63218	-0.895577	-0.910464	-1.28933	-1.01916	-0.587319	-2.6396	-0.136284	-0.999637	-5.05875	-0.372031	-0.736931	-0.868245	-2.42713	0.192217	-1.40734	-0.818532	-1.45929	-0.0696116	0.0657265	-1.56783	-2.49851	-0.383725	-0.3027	0.0211763	0.488021	-0.293663	-1.20942	1.21849	-2.13263
TCGA-AB-2818-03A	-0.176631	0.558143	-0.203921	0.488627	-0.0723546	-0.543293	-1.22093	-3.55737	1.27586	1.90317	-2.71617	-0.895619	-1.77761	0.365707	-1.7835	0.933726	-0.407734	-3.99415	-0.850711	-0.478237	-1.04678	-1.18805	-0.325895	-0.996102	-0.85964	-0.011014	-0.310759	-0.130343	-1.47938	-2.04788	0.233713	-0.0692572	-0.181137	0.128651	0.0281511	-0.890455	-0.19079	-0.873927
TCGA-AB-2980-03A	-0.140363	-0.0289815	0.0590331	0.670611	0.375088	1.90474	-0.905982	-2.40988	0.901339	0.0560302	-3.19736	-1.15153	-2.57017	-1.24791	-2.77385	-0.299109	-0.282741	0.0308341	-0.229786	0.198134	-0.0396952	-2.07607	1.01651	-4.22576	-0.747881	-0.244746	-2.29804	-0.364559	-0.716881	-1.98153	0.478393	-0.385051	0.185752	0.0857581	0.692404	-0.971092	0.435201	-1.76525
TCGA-AB-2865-03A	0.688158	-0.340569	0.10612	2.19995	-0.661364	-1.52984	-1.1574	1.13848	-0.564843	0.266082	0.295295	-0.606593	-0.485026	1.72331	-0.392465	0.641033	0.255916	-5.95166	-0.989996	-0.479634	-0.573684	0.631341	-0.154336	-1.03326	-0.282139	-1.15917	0.261934	-0.186537	-1.53684	-0.69862	0.0342145	-0.111766	-0.212126	-0.581232	-0.158998	-0.634026	-0.105508	-1.12119
TCGA-AB-2835-03A	0.0297953	-0.746825	0.266969	-2.6941	-0.135342	-1.80382	-0.799498	-0.662461	2.36084	0.24365	-1.11977	-0.889382	-1.06663	-1.17895	-0.603974	-0.0990442	-0.743416	-4.64545	-0.504552	-0.529088	-0.479578	-3.34663	-0.578041	-0.881716	-0.601517	-0.697309	-0.149126	0.0975548	-1.44829	-1.4119	-0.244997	-0.235017	0.097225	-0.114606	0.327515	-0.787602	-0.459919	-0.798645
TCGA-AB-2885-03A	0.669621	0.192204	0.480236	2.13766	-0.725158	-1.33671	-0.964062	-0.180221	-0.67568	0.567046	-3.72571	-0.462251	-0.824099	1.19592	-3.22588	0.749685	-0.40319	-2.73485	-0.453862	-0.660418	-0.0858786	-2.39238	-0.54113	0.0253026	-0.318618	-0.146118	-1.75787	-0.197904	-1.31647	-1.75118	-0.0319087	0.449217	-0.328959	-0.0289554	-0.281443	-0.732963	-0.553676	-0.33847
TCGA-AB-2936-03A	-0.606855	0.226831	0.579314	2.89674	-0.350802	-1.52411	-0.963891	-0.384782	-0.456105	-0.341349	-1.16021	-0.794787	-0.476736	-0.305243	-1.16896	-0.60778	-0.468925	-2.12844	-0.0772752	0.169921	-0.347194	-0.397491	-0.586818	-0.301062	-0.270202	1.06622	-0.933962	-0.426587	-1.17817	-0.906456	-0.127112	-0.296399	0.100382	0.1108	-0.112752	-0.717934	-0.058736	-0.6724
TCGA-AB-2880-03A	-2.0115	0.268232	0.243971	2.75218	0.535764	-1.07303	-0.356158	-0.563324	1.18848	0.214039	-1.3587	-1.02289	-0.932063	-1.64836	-0.159438	-0.489792	-0.797845	-3.99495	-0.149662	-0.67791	0.373533	-1.74906	0.189994	-0.145653	-0.561463	-1.61691	0.0666324	-0.531362	-1.22887	-3.7262	-0.0676596	-0.221985	-0.00205743	0.515152	-1.3001	-0.736852	2.0014	-1.77233
TCGA-AB-2932-03A	-0.506338	0.0369516	-0.0317911	0.480763	-0.0825477	0.0795962	-2.16211	-1.34015	1.30261	2.62293	-2.74281	-1.74563	-1.3979	-1.20309	-1.44987	0.0119248	-0.496567	-3.99816	-0.184426	-0.518831	-0.805904	-0.836421	0.130949	-3.58446	-0.48672	-0.737475	-0.0686631	-0.0821029	-1.78336	-1.45004	-0.287789	-0.0857868	-0.16257	0.0223767	-0.0778608	-0.907321	-0.269533	-0.742331
TCGA-AB-2925-03A	-0.47256	0.0215451	0.508574	0.514271	0.614481	0.585077	-0.595211	-2.29168	1.55624	0.480644	-2.72488	-0.760973	-1.19838	-1.09693	-1.33325	-0.450114	-0.605397	-2.8331	0.0241008	-0.584106	-0.916129	-1.1982	0.566734	-3.19503	-0.761478	-1.23824	0.17379	-0.19549	-1.98211	-0.978631	-0.47447	-0.501318	0.0438652	0.390123	0.143247	-1.14164	-0.70242	-0.690989
TCGA-AB-2913-03A	0.0297733	-0.286814	0.186732	1.62789	-0.58261	0.0294385	-0.778447	-2.78136	0.433215	-2.10925	-3.34971	-0.779092	-1.23654	-2.50016	-2.16968	-0.362917	-0.51599	-4.38149	-0.559643	-1.10336	-0.511783	-0.648026	0.574053	-3.88717	-0.67614	-0.337649	-1.10224	-0.36845	-1.15335	-2.29923	0.197834	-0.611952	0.0530003	0.190906	0.0177413	-1.24809	-0.408448	-0.840071

## Sheet: bulkDS3(Beat-AML)
Table S5C bulkDS3 (Beat-AML)
Sample	HSC/MPP	LMPP	CLP	CMP	MDP	GMP	CDP	MEP	GMP–Mono	CD14 Mono	CD16 Mono	pre-DC	pDC	cDC1	mo-DC	MKP	MK	pro-Ery1	pro-Ery2	Ery	pre-pro-B	Early-pro-B	Late-pro-B	pre-B	Immature B	Naive B	Memory B 1	Memory B 2	CD8 Tnaive	CD8 Teff	CD8 Tex	CD8 Tdpe	CD8 Tmpe	CD4 Tnaive	CD4 Tem	CD4 Treg	NK	NK-XCL1
12-00023	-0.503553	0.165922	1.13281	1.54657	0.0680671	-0.815905	-0.609474	0.117269	0.295209	0.311988	-0.192541	-0.346597	-0.293572	-0.032566	0.413455	0.317984	-0.194124	-2.28588	-0.770259	-0.351141	0.193064	-0.270226	0.30657	-0.0906446	0.0780858	-0.28276	0.278402	-0.509456	-1.10116	-0.288434	-0.410172	-0.432241	-0.0365753	-0.395442	0.15201	-0.390286	-0.79528	0.171686
12-00051	-0.142897	0.11365	0.187601	0.900302	0.10293	-0.154308	-0.574423	0.304612	-1.39287	-1.47124	-0.0640024	-0.0445075	-0.638785	-0.185898	-1.43122	0.212444	-0.0257501	-1.99761	-0.972764	-0.197348	-0.26719	-0.191569	-0.0295475	-0.497085	-0.210681	-0.798511	-0.226881	-0.487632	-1.46809	-1.02837	0.269118	-0.536798	-0.301958	-0.226254	-0.271541	-0.563581	-1.04291	0.0243457
12-00066	-0.169442	-0.0929416	0.0895239	0.1774	-0.0434304	0.208373	-0.0169107	0.771048	1.23703	0.324255	-0.637262	-0.234581	-0.614594	0.834595	-1.21555	0.320422	-0.19474	-1.1386	-0.670092	-0.295531	-0.200521	-0.112373	0.0112931	-0.120891	0.0195296	-0.625003	0.125773	-0.319331	-0.997575	-0.132667	-0.154328	-0.521339	-0.0989496	-0.373213	-0.34423	-0.344911	-0.934941	-0.0333577
12-00211	-0.0644156	0.215948	0.431687	1.09867	0.0148375	0.510271	-0.789511	1.08563	-0.692738	-1.98863	-0.724055	-0.0875301	-0.692324	-0.13432	-1.41105	0.821135	-0.387506	-2.4554	-1.11527	-0.352852	-0.136465	0.0249994	-0.0793203	-0.167558	0.102072	-0.87002	-0.137598	-0.591623	-1.12941	-1.4436	0.183366	-0.603593	-0.188499	-0.235991	-0.263858	-0.730015	-0.97157	0.37934
12-00423	0.39759	0.1493	0.247125	1.98286	0.0162536	0.871753	-0.396796	0.527692	-0.192267	-1.23619	-0.931303	0.180835	-0.657393	-0.20748	-0.670085	-0.0138838	-0.229906	-0.848165	-0.826897	0.186471	-0.138493	0.143959	0.164328	-0.358497	0.00620893	-1.17101	0.186691	-0.227487	-1.0313	-0.622583	-0.0662302	-0.266785	-0.12157	-0.61794	-0.147009	-0.273256	-0.906612	0.0417303
12-00426	-0.246653	0.212747	0.746376	2.05268	0.0971297	-0.479121	-0.442204	0.791291	-0.434671	-1.74778	-0.310886	0.0157668	-0.824322	-0.2126	-1.30685	0.111179	-0.365515	-2.43891	-0.869334	-0.25984	-0.244917	0.0479509	0.0532648	-0.341092	0.0665147	-0.510361	0.0177441	-0.431921	-0.806172	-0.814707	-0.291288	-0.354255	-0.00566175	0.198386	-0.112175	-0.320658	-0.936305	0.283482
13-00007	-0.270882	0.158737	0.484766	2.43476	0.0731966	-0.0921632	0.594374	0.468972	-0.711176	-2.33896	-0.419024	0.00176318	-0.729445	-0.0736405	-1.81647	-0.070632	-0.405207	-2.38538	-0.966274	-0.302013	0.332927	-0.00730126	0.390182	-0.508783	-0.0824818	-0.971293	-0.292015	-0.531665	-1.50429	-0.871836	-0.28394	-0.0677355	-0.272837	-0.543252	0.249296	-0.628634	-1.03844	0.321499
13-00028	-0.52942	-0.0144417	0.725734	2.63164	0.114282	-0.399163	-0.236924	2.06272	-0.207152	-1.8023	-0.490391	-0.147529	-0.55115	0.489653	-0.369987	0.601642	-0.0365976	-2.34732	-1.08345	-0.227564	-0.416696	0.216104	0.0211925	-0.35511	-0.0502127	-0.794687	-0.0286493	-0.622396	-0.931207	-1.3395	-0.269611	-0.388735	-0.326823	-0.491404	-0.382565	-0.186146	-0.348199	-0.0425382
13-00098	-0.644439	0.161308	0.324115	1.02487	0.0497394	0.513402	-0.614746	0.366249	-0.832357	-1.9092	-0.452374	-0.10901	-0.518065	-0.0813575	-1.3757	0.921687	-0.373711	-0.489205	-1.46894	-0.359526	0.195236	-0.104816	0.131318	-0.383267	-0.11451	-0.924199	0.154543	-0.23168	-1.02932	-1.14614	0.316893	-0.437216	-0.216937	-0.493689	-0.225326	-0.302016	-0.577739	0.11884
13-00118	-0.316953	0.209995	0.166985	0.642342	-0.076547	0.73067	-0.483012	0.436665	-0.0554992	-0.923148	-0.365343	-0.031035	-0.762664	-0.0776241	-1.34022	1.16453	-0.395406	-1.04324	-1.32665	-0.114795	-0.199029	-0.00344885	0.0369215	-0.186998	-0.0168469	-0.795712	0.0268278	-0.528689	-1.179	-0.857386	-0.285629	-0.575362	-0.309818	-0.943087	0.410727	-0.397616	-0.817106	0.0908581
13-00146	-0.359214	-0.0341361	0.0806451	1.36143	-0.0114155	1.51241	-0.452564	1.15413	-0.54369	-1.6063	-0.878958	0.0699149	-0.896144	-0.0273172	-1.70982	-0.000723292	-0.344418	-2.45713	-0.701739	-0.400983	0.458063	-0.460287	0.451226	-0.426214	-0.133212	-0.833757	-0.117754	-0.556018	-1.08097	-1.17224	0.0238351	-0.766119	0.000969517	0.136618	-0.913983	-0.487566	-0.466239	-0.696195
13-00149	-0.862895	0.171806	0.466897	2.74343	0.106529	-1.52592	0.0914778	1.16967	0.408515	-1.47778	-0.409139	-0.0481648	-0.674339	-0.14484	-0.936806	0.15519	-0.369114	-1.33506	-0.779279	-0.0651004	1.05526	-0.486789	0.872757	0.543533	-0.0502672	-1.17626	0.120804	-0.603202	-1.00063	-1.73459	-0.17324	-0.439969	-0.188233	0.263753	-1.24134	-0.593666	0.642983	-0.42346
13-00157	-0.485046	0.388172	0.623344	1.58428	-0.00285899	-0.490083	-0.539753	0.334207	0.463887	-0.696546	-0.223698	-0.101145	-0.6557	0.144009	-0.932616	0.681645	-0.212767	-2.31622	-1.00654	-0.304976	-0.0218693	-0.226916	0.135867	-0.325552	0.124792	-0.777252	0.161633	-0.408824	-0.991219	-0.775728	-0.244207	-0.330723	-0.300887	-0.648171	0.129914	-0.286011	-0.601335	0.297483
13-00160	-0.0727643	-0.211963	0.105342	-0.409421	-0.0900737	1.01249	0.303434	0.633544	1.19503	-0.145565	-0.565491	0.531571	-0.583742	0.0986604	-1.33885	0.745455	0.454233	1.80208	-0.857614	0.130725	0.268042	0.236757	0.0374642	-0.2453	0.00735714	-0.617616	-0.114328	-0.352656	-1.1642	-1.06209	-0.0222303	-0.14723	-0.274889	-0.79003	-0.0358117	-0.395686	-0.386614	-0.103628
13-00163	-0.891835	0.0625677	-0.0511362	1.33026	-0.0267421	0.450053	0.0374498	1.18138	0.881547	0.01854	-0.216651	0.538482	-0.8562	0.731144	-0.812949	0.590249	-0.0754356	-2.76573	-0.615853	-0.355328	0.325887	0.0272253	0.285165	-0.873459	0.204575	-0.652093	0.0537195	-0.22926	-0.986508	-1.10209	-0.519315	-0.240345	-0.218539	-0.424226	-0.171568	-0.318373	0.20981	-0.596353
13-00186	-0.0525323	0.257743	0.835042	1.83337	0.0243725	-0.971674	-0.165274	0.857767	0.489571	-0.31266	-0.525524	-0.00921779	0.327507	0.372259	-0.459522	0.653662	-0.0687093	-2.75592	-0.939973	-0.467456	0.63331	-0.378537	0.584863	0.20692	0.145451	-0.68346	0.311486	-0.46774	-1.1534	-0.81827	-0.251178	-0.321618	-0.189546	-0.208021	-0.363544	-0.415751	-0.543516	0.416026
13-00195	-0.0860496	0.0177104	0.299134	0.26949	-0.00080371	-0.390629	-0.292267	0.290317	0.543495	-0.0367858	-0.21814	-0.230973	-0.740058	0.0687828	-0.970465	0.146172	-0.395143	-2.05651	-0.785829	-0.178607	-0.267612	-0.169669	-0.116905	-0.360712	0.0656794	-0.565627	-0.00876298	-0.451185	-1.15136	-1.0171	-0.120275	-0.587351	-0.252087	-0.33823	-0.0381758	-0.420625	-0.591992	0.0575267
13-00202	-0.239841	0.175859	0.270152	0.670592	0.0011445	-0.214694	-0.264502	0.151717	0.731505	-0.119171	0.645418	-0.271304	-0.641177	0.0238869	-0.769594	0.418842	-0.261327	-2.39392	-1.03467	-0.249775	-0.351213	-0.0842086	-0.204208	-0.239418	0.112676	-0.765485	0.433492	-0.442206	-1.19284	-1.05154	-0.0436286	-0.583472	-0.247385	-0.648706	0.0193291	-0.428242	-0.520567	0.00439377
13-00204	-0.195153	-0.32982	0.0867078	0.701891	0.0179195	1.53219	-0.0445308	0.230313	0.223402	-1.83246	-0.51263	-0.0548326	-0.438527	0.175765	-1.0023	-0.1411	-0.0529179	-1.34654	-0.769993	-0.244901	0.279046	0.230566	0.39539	-0.920706	0.0618237	-1.15186	-0.218256	-0.212738	-0.98825	-1.07885	-0.0222866	-0.371751	-0.171728	-1.20722	0.628754	-0.74426	0.180238	-0.600462
13-00226	-0.2905	-0.0385554	0.160584	0.860205	-0.00391848	1.11569	-0.404601	0.166023	0.286927	-1.5651	-0.444034	0.137558	-0.560243	0.178924	-1.36981	0.413798	-0.0602232	-1.67221	-0.920739	-0.200482	-0.279309	0.150153	0.140425	-0.693944	0.105304	-0.797188	-0.389865	-0.417856	-0.844418	-1.01779	-0.241481	-0.162106	-0.297834	-1.00942	0.12258	-0.492671	0.279322	-0.57181
13-00232	-0.923382	0.0482474	0.224914	2.35764	0.0586303	-0.297304	-0.259276	1.62428	0.567441	-0.482784	-0.452064	-0.426846	-0.511355	0.249255	-0.371796	-0.084308	-0.307823	-1.59888	-0.492381	-0.208993	0.336053	-0.378051	0.458496	0.0732052	-0.0397977	-0.984218	0.221226	-0.634024	-1.06318	-1.5519	-0.279208	-0.585557	0.0190951	0.21673	-0.801352	-0.712453	0.496168	-0.575229
13-00245	-0.725047	0.0980928	-0.213039	1.48428	-0.0992283	0.959951	-0.248537	1.45	-0.0107424	0.252523	-0.25745	-0.0176382	-0.679341	1.20921	-1.60695	-0.014884	-0.170638	-2.43949	-0.47249	-0.345882	0.466296	-0.294888	0.293402	-0.291546	0.162633	-0.72615	0.403123	-0.437124	-0.895318	-1.21217	-0.071376	-0.242149	-0.211722	-0.908543	-0.181753	-0.306184	-0.0256793	-0.604493
13-00331	-0.334086	0.298163	0.768665	2.81285	0.0686141	-0.0695799	-0.483512	0.294096	-1.00033	-1.96765	-0.506218	-0.110988	-0.458838	-0.205341	-1.42312	0.138195	-0.353782	-2.61494	-0.829749	-0.490675	0.184885	-0.231049	0.260627	-0.467869	-0.106576	-0.905378	-0.399289	-0.471029	-0.926195	-1.08813	-0.109548	-0.384173	-0.326764	-0.583171	-0.216103	-0.427876	-1.10415	0.461429
13-00342	-0.87247	0.243706	0.484407	2.28791	0.0612509	-0.60969	-0.113323	0.643088	-0.00222031	-1.21374	-0.453257	-0.220307	-0.536272	0.0293609	-0.876865	0.120594	-0.175978	0.429974	-0.702844	0.179569	0.612518	-0.511879	0.279781	0.731291	-0.152779	-0.907134	0.0974352	-0.366348	-0.808883	-1.13398	-0.195106	-0.144473	-0.143737	-0.129483	-0.630384	-0.136892	0.19746	-0.442168
13-00353	-0.384802	-0.0221696	0.871099	0.111671	0.10578	-0.536789	0.219721	0.398421	0.784566	-0.788697	-0.469198	0.119933	-0.606698	0.534816	-0.733113	-0.381066	-0.420959	-1.59204	-0.809073	-0.149856	-0.279559	-0.275606	-0.00645614	-0.454112	0.206418	-0.796053	-0.0693735	-0.39717	-0.691213	0.202542	-0.295168	-0.621693	-0.301166	-0.850598	-0.272255	-0.516449	-1.43834	0.504149
13-00393	0.337444	-0.0982818	0.0137659	0.873899	-0.0675783	0.452143	0.123055	0.911557	0.50005	-0.824088	-0.643488	0.293624	-0.978527	0.0243472	-1.59209	-0.0420703	-0.30842	0.226472	-1.11214	0.446324	0.114304	-0.0163001	0.102514	-0.445242	-0.0194387	-0.75551	0.177877	0.065322	-1.38876	-1.14473	0.158123	-0.495717	-0.226519	-0.644401	-0.118896	-0.19166	-0.309727	-0.271193
13-00396	-0.0858226	0.00408995	0.906226	0.978674	0.0210819	-0.194653	-0.317825	0.570948	0.125425	0.269285	0.454959	-0.208831	-0.368914	0.688812	-0.720118	-0.206861	-0.354863	-1.50378	-0.823393	-0.0404401	0.972829	0.184923	0.587334	-0.589996	0.311715	-0.441022	-0.243725	-0.201335	-1.13191	-0.751374	-0.350908	-0.364408	-0.155091	-0.444702	-0.0756278	-0.476376	-0.618918	0.127301
13-00409	-0.284341	0.0352901	0.445468	0.652211	0.112352	-0.638297	0.115174	0.114687	0.839305	0.0271356	-0.536954	-0.27399	-0.649533	-0.142981	0.0620279	-0.265701	-0.458136	-2.5052	-0.76833	-0.293586	-0.0801135	-0.282136	0.184912	-0.27948	0.0385253	-0.708446	0.0740208	-0.442229	-1.26773	-0.953151	-0.429004	-0.286497	-0.233053	-0.60357	0.145369	-0.518938	-0.989903	0.163776
13-00468	-0.314379	-0.129391	0.240084	0.902076	-0.049853	0.216687	-0.0469086	0.718116	0.838743	0.0251686	-0.131121	-0.329891	-0.243089	0.338787	-0.983949	0.799578	-0.250901	-1.81265	-0.886738	-0.0967021	0.201898	0.0931025	0.480113	-0.843111	0.0835503	-0.142856	-0.264958	-0.437013	-1.19073	-1.26152	-0.285667	-0.0406352	-0.332521	-0.159048	-0.237289	-0.314631	-0.0846868	-0.207761
13-00487	-0.936729	0.252131	0.1101	2.21488	0.0358344	-0.166946	0.0270891	0.855915	0.534863	0.0636706	-0.0603409	0.156884	-0.421914	-0.00218322	-0.0310655	0.189655	-0.228735	-2.67163	-0.660571	-0.452485	0.430426	0.0574627	0.333225	-0.721891	0.186773	-0.83241	0.459319	-0.455895	-1.05504	-0.559103	-0.355954	-0.460277	-0.0182624	-0.469476	0.106805	-0.522881	-0.253599	-0.480396
13-00500	0.494426	0.286488	0.722311	1.79472	0.0633797	-1.29058	-0.0439748	0.401553	-0.706055	-1.32736	-0.409986	-0.00112007	1.49509	0.638154	-1.20127	-0.219433	-0.27641	-2.28151	-0.645996	-0.470695	0.374028	0.211759	-0.105743	0.528631	0.0553159	0.462109	-0.468265	-0.348549	-1.28347	-0.997005	0.235975	-0.672778	-0.296389	-0.0976708	-0.598495	-0.206283	-0.961108	0.302798
13-00513	0.0242169	-0.195537	0.230382	-0.74378	0.0922703	-0.63662	0.215653	0.605974	1.67891	-1.57581	-0.95729	-0.00634048	-0.828399	0.992535	-1.40175	-0.0727159	-0.332861	-2.34483	-0.691549	-0.274373	-0.298924	-0.421106	-0.190949	-0.0385193	0.086727	-0.700738	0.0559723	-0.350058	-1.17474	0.406006	-0.31573	-0.712599	-0.240058	-0.381764	-0.29114	-0.501886	-1.62	0.404592
13-00522	0.643713	0.119574	0.312692	1.18981	-0.029642	-0.00834475	-0.302568	2.1555	0.178978	-0.300301	-0.310354	-0.0144454	-0.355706	1.2276	-1.39257	1.2417	0.618807	-1.21514	-1.15191	-0.287328	-0.0506253	-0.144356	0.00957778	-0.378009	0.249499	-0.868689	-0.130688	-0.383817	-1.26681	-0.935961	0.0832351	-0.346878	-0.218388	-0.271734	-0.68266	-0.418649	-0.685545	-0.10375
13-00546	0.601441	0.587405	0.863283	1.40496	0.121001	-1.15479	-0.767942	1.18549	-1.13963	-1.0503	-0.279463	-0.231654	-0.135169	1.38387	-0.69128	0.830971	-0.154587	-1.78403	-1.08713	-0.427634	0.53667	-0.207375	0.0747632	-0.109407	0.131298	-1.09574	0.0413868	-0.56191	-1.27443	-0.829041	0.068603	-0.139329	-0.491461	-0.212152	-0.430138	-0.281328	-1.21939	0.411178
13-00557	-0.00558268	0.168993	0.268568	1.09997	-0.0473412	-0.138371	-0.0990796	0.899683	0.85637	-0.360288	-0.15769	-0.312943	-0.173342	0.935785	-1.27651	1.36844	-0.234322	-1.79621	-1.13975	-0.197737	0.487377	0.136687	0.441407	-0.78104	0.0978808	0.00131248	-0.411623	-0.477359	-1.32061	-1.18218	-0.0741726	0.0890134	-0.487821	-0.36082	-0.3591	-0.332307	-0.226448	-0.0142698
13-00558	0.176593	-0.0401055	0.165267	1.05013	-0.0610592	0.664201	-0.0122015	1.69743	0.342724	-0.351787	-0.330473	0.0783613	-0.442166	0.55957	-1.29295	1.37027	-0.100288	0.341741	-1.23584	-0.101839	0.0995965	0.0202673	0.215122	-0.678447	0.131548	-0.260495	-0.365198	-0.441792	-1.2723	-1.11239	-0.214438	-0.062789	-0.424002	-0.55895	-0.300065	-0.532823	-0.56668	-0.0757573
13-00581	-0.102294	0.0661892	0.445581	1.01852	0.0430565	0.667631	0.0534233	0.218345	-0.0971655	-1.96286	-0.193931	-0.0976789	-0.423481	-0.135644	-1.3604	0.597591	-0.0782096	-0.909574	-1.21605	0.158749	-0.0776196	-0.103229	0.11216	-0.522963	-0.100607	-0.920903	-0.262824	-0.353021	-1.09412	-1.11402	0.150908	-0.489044	-0.31628	-0.464521	-0.0976913	-0.435124	-1.25392	0.164993
13-00593	0.320963	0.22192	0.793429	1.46938	0.0520902	-0.908693	-0.185286	1.00306	0.0578902	-0.361471	-0.45341	0.259004	-0.572328	1.06084	-1.21895	0.727092	-0.236782	-1.22321	-0.998327	-0.310548	0.111016	-0.107393	-0.0871627	-0.11681	-0.0123921	-0.998319	0.154639	-0.487054	-1.45564	-1.1184	0.271356	-0.500606	-0.247947	-0.115996	-0.920661	-0.44786	-1.04185	0.0815964
13-00601	-0.124229	0.078112	-0.268185	-0.118629	-0.0886335	0.18534	-0.213303	0.430301	1.21065	-1.25772	-0.771582	0.0556731	-0.667406	0.924714	-1.6583	0.697531	-0.114618	0.410602	-1.01741	0.224825	-0.148822	0.184863	-0.125765	-0.317572	-0.0872397	-0.889529	0.225596	-0.1434	-0.750731	-1.53578	0.14685	-0.353023	-0.15114	-0.617573	-0.525775	-0.451034	-0.985243	0.101907
13-00615	-1.12569	0.0943852	0.63978	2.35296	-0.0383349	0.54151	-0.182057	1.77519	-0.0422386	-1.10948	-0.0248526	0.419164	-0.714509	0.457772	-1.58987	0.565664	-0.0601014	-2.61473	-0.654725	-0.42766	1.07738	-0.167469	0.601615	-0.75161	0.073439	-1.04271	0.283584	-0.341658	-0.988344	-1.00886	0.0403894	-0.197196	-0.25617	-0.535743	-0.291623	-0.237113	0.0778648	-0.620618
13-00625	-0.199679	-0.0579616	1.06671	1.21026	0.0606841	-0.675532	0.216679	0.635213	0.01349	-0.993964	-0.630541	0.709702	1.04991	0.289814	-0.510046	-0.452832	-0.221855	-1.71472	-0.718152	-0.339627	0.96506	0.0410271	0.267786	-0.178093	0.119273	-0.0610396	0.11144	-0.281332	-0.858325	-0.641324	0.0054827	-0.100155	-0.225666	-0.753602	0.110738	-0.0660084	-0.732592	0.0782325
13-00658	-0.551961	0.239858	0.446655	1.74023	0.006381	-0.4243	-0.595477	0.399042	0.519687	-1.19509	-0.27895	-0.146157	-0.672722	0.109258	-1.11721	0.977763	-0.164294	-1.29137	-0.834419	-0.200912	-0.000951699	-0.155416	0.228129	-0.419838	-0.0177585	-0.694534	0.033721	-0.334908	-1.163	-1.22522	-0.118516	-0.431292	-0.15856	-0.139201	-0.132518	-0.487256	-0.409607	0.0929896
13-00659	-0.186408	-0.138168	-0.0709144	-0.73608	0.0237984	0.17321	0.287913	0.181844	1.2412	-0.176614	0.111978	0.728389	-1.22198	0.226585	-0.624659	-0.66428	-0.324693	-1.86424	-0.598441	-0.285552	-0.310354	-0.361526	0.0534834	0.0283927	0.167237	-0.729658	0.291205	-0.294425	-1.28049	-0.24355	-0.275846	-0.563385	-0.165308	-0.0619206	-0.231611	-0.243326	-0.380366	-0.453404
14-00001	-0.856741	0.121177	0.381117	1.31442	0.019536	0.71068	-0.217071	0.293802	-0.512264	-2.60531	-0.561412	-0.118705	-0.610746	-0.166601	-1.32286	1.30453	-0.375153	-1.63475	-1.39638	-0.318751	-0.0286557	-0.0432327	0.210073	-0.64495	-0.0166447	-0.905322	-0.353586	-0.494311	-1.35095	-1.24563	0.157253	-0.944192	-0.366872	-0.245096	0.231016	-0.712857	-0.933849	0.0361568
14-00015	-0.443883	-0.0602888	1.14079	0.110855	0.0951873	-0.456282	0.529663	0.637962	0.761155	-1.62271	-0.498265	0.498043	-0.678012	0.583637	-0.435737	-0.782387	-0.4055	-1.66176	-1.04065	-0.183335	-0.242673	-0.388591	-0.00576896	-0.359752	0.232358	-0.926961	-0.0428338	-0.426462	-0.798133	0.47818	-0.614531	-0.652832	-0.277847	-0.950345	-0.402566	-0.584749	-1.47356	0.571478
14-00034	-0.791581	0.205912	0.543018	2.88748	0.100576	-1.24473	-0.26638	0.855092	0.0469577	-1.94231	-0.450676	-0.224173	-0.615813	-0.106369	-1.04708	0.252756	-0.196287	-1.68193	-0.651997	0.0118669	0.583879	-0.305016	0.816205	-0.316062	-0.0186988	-0.831292	-0.0910016	-0.494247	-0.853611	-1.05192	-0.185569	-0.330208	-0.103868	0.403366	-1.02515	-0.624761	0.464773	-0.543426
14-00064	-0.0402136	0.0681095	0.130313	0.452824	-0.0304991	-0.0647236	-0.131752	1.18159	0.49477	-0.398636	-0.701611	0.185732	-0.630689	0.9841	-1.13607	0.572453	0.0097482	2.1599	-0.752365	0.305244	0.155077	-0.250048	-0.0645801	-0.274791	-0.0184517	-1.10684	0.224182	-0.246055	-1.03691	-1.31845	0.0663064	-0.124371	-0.0983931	-0.246962	-0.0584569	0.207679	-0.534747	-0.0491112
14-00078	-0.132991	-0.0484246	0.844789	1.68571	0.0274569	-0.027434	-0.629839	0.930896	-0.638334	-2.01464	-0.804346	-0.0136953	-0.526046	-0.0299398	-1.27254	0.936301	-0.406911	-1.69066	-1.05981	-0.272712	0.488163	-0.172599	0.689384	-0.485816	-0.153108	-0.697246	-0.0701975	-0.534243	-1.34662	-1.4032	0.0514763	-0.527556	-0.148434	0.00293103	-0.435347	-0.303899	-0.810184	0.164636
14-00081	-0.44773	0.0985838	0.55095	1.48236	-0.0377851	0.474231	0.165663	1.36275	0.756917	-1.15119	-0.229732	0.326624	-0.594741	0.335986	-1.37282	0.666094	0.0868476	1.02548	-1.18897	0.24804	0.150729	-0.127134	0.259063	-0.515574	0.158119	-0.699868	0.00417625	-0.296467	-1.01167	-0.798434	-0.164641	-0.235221	-0.181583	-0.480365	-0.303332	-0.136495	-0.713196	-0.0867257
14-00083	-0.39829	0.12279	0.369674	2.31868	-0.0271015	0.840764	0.260329	0.32401	-0.130479	-2.12515	-0.801981	-0.150803	-0.674906	-0.131234	-1.57264	0.202806	-0.478017	-2.14921	-0.956379	-0.294745	-0.0237786	-0.156824	0.0329001	-0.376468	0.03643	-0.988401	-0.289275	-0.256818	-0.834813	-1.12343	-0.21339	-0.430782	-0.370251	-0.917383	0.0300605	-0.706993	-0.901353	0.112809
14-00092	-0.339173	0.0740639	0.0929087	0.110091	-0.0295171	0.35763	-0.319206	0.313753	0.632555	-0.278152	-0.466603	-0.188206	-0.682803	0.442031	-1.14975	1.09733	-0.340461	-0.535686	-0.945801	0.145295	-0.25366	0.0718233	-0.0485857	-0.36717	0.0461368	-0.82479	0.247758	-0.131645	-1.25039	-1.13553	-0.222484	-0.365243	-0.203817	-0.271558	0.0246283	-0.535798	-0.860735	0.141595
14-00125	-1.1901	0.275448	-0.00459924	1.84955	-0.0461972	0.413237	-0.239514	1.77154	0.535364	-0.650181	-0.244925	0.381375	-0.601508	0.138863	-0.427523	0.644474	-0.139874	-2.74299	-0.601606	-0.377439	1.03481	0.176741	0.428513	-0.902897	0.288433	-0.7883	-0.205667	-0.499023	-0.890033	-1.44753	-0.364817	0.0885382	-0.297528	-0.188314	-0.0672112	-0.437941	0.0921833	-0.50394
14-00135	-0.158798	0.458476	0.993965	2.24342	-0.0366988	-0.725179	-0.0434753	0.814842	0.687245	-0.212854	-0.555833	-0.365376	-0.073865	1.32491	-0.698887	-0.0725265	-0.225083	-1.95217	-0.781403	-0.28739	0.873612	0.357529	0.586434	-0.637601	0.259373	-0.666523	-0.252709	-0.410291	-1.35045	-0.776521	-0.0737298	-0.225181	-0.297516	-0.666633	-0.236426	-0.348885	-0.91202	0.326135
14-00152	-0.436547	-0.172535	0.0749868	-0.844528	0.0755289	0.0210835	-0.222951	0.337302	0.983484	-1.16751	-0.70919	0.282668	-0.906937	0.0563155	-1.18338	-0.465549	-0.241911	-1.27355	-0.420498	-0.255279	-0.329377	-0.451352	0.0421737	0.0698438	-0.0608488	-1.05468	0.288404	-0.383235	-1.04661	-1.01138	0.0352153	-0.747003	-0.239316	-0.466688	-0.367079	-0.539491	-1.35571	0.289052
14-00228	-0.18506	0.336996	0.65705	1.3037	0.0207333	-0.679167	-0.580462	0.189105	0.371881	-0.285931	-0.190608	-0.142112	-0.659195	0.0679434	-0.967823	0.929183	-0.331033	-1.92495	-1.12333	-0.318903	-0.0843627	-0.0793336	0.0923342	-0.378718	0.110886	-0.862274	0.193212	-0.527661	-0.970028	-1.13395	0.111385	-0.49573	-0.389198	-0.480895	0.0448086	-0.49097	-0.598314	0.13018
14-00259	-0.146204	0.103706	0.272038	0.534839	0.0338987	-0.663264	-0.288804	-0.040602	0.527715	0.489793	-0.339205	-0.286866	-0.620511	-0.0703925	-0.976324	0.28569	-0.329342	-2.00533	-0.804456	-0.269923	-0.174614	-0.212212	-0.0520997	-0.410417	0.0713122	-0.726773	0.0844712	-0.466157	-1.27682	-0.861832	-0.21574	-0.53229	-0.38892	-0.47622	0.266202	-0.373524	-0.638024	0.00141712
14-00279	-0.471924	-0.103938	0.520588	1.1313	0.0498228	-0.043823	0.312443	0.955047	0.534242	-0.58132	-0.344189	0.5902	-0.734941	-0.109332	-0.206515	0.437142	-0.330086	-2.1653	-0.825902	-0.400614	-0.0442332	0.0742215	0.102129	-0.738337	0.0362498	-0.806599	0.120735	-0.443849	-1.30189	-0.517539	-0.196665	-0.718023	-0.0362653	-0.567256	0.00587775	-0.690313	-0.49598	-0.34126
14-00289	-0.311606	-0.257085	-0.0347585	0.196997	0.0798729	-0.361448	0.524093	2.80423	0.186393	-0.804691	-0.575044	0.743412	-1.20973	0.937754	-1.29945	1.82546	0.692099	0.952119	-0.815418	0.00887008	-0.379554	-0.0737201	0.014284	-0.325562	0.0372808	-1.04507	-0.0274878	-0.22963	-1.32346	-0.751343	-0.373812	0.255398	-0.279305	-0.181996	-0.217381	-0.370002	-0.465211	-0.341267
14-00376	-0.127312	-0.0234227	-0.040258	1.32971	-0.0812194	1.20294	0.209902	0.833913	0.760786	-0.487625	-0.479295	-0.26377	-0.592997	0.306873	-1.27132	-0.393989	-0.427126	-0.741898	-0.654086	-0.331305	-0.277415	-0.0493318	-0.0746814	-0.26714	0.124783	-0.900313	0.174731	-0.245596	-0.949668	-1.12733	-0.135921	-0.250524	-0.249248	-0.172081	-0.410135	-0.543983	-0.790449	-0.053775
14-00425	-0.248286	-0.321961	0.093402	0.535023	-0.006163	1.32559	-0.0139232	0.205736	0.244896	-1.99659	-0.229464	0.500315	-0.704517	0.141438	-1.31972	-0.247863	-0.311892	-1.23469	-0.724318	-0.270099	0.184389	0.594452	0.255596	-0.927732	0.219983	-0.90774	-0.656112	-0.281775	-0.887359	-0.921162	-0.34563	-0.373188	-0.163703	-1.48181	0.910447	-0.711443	0.276366	-0.595307
14-00434	-0.300793	-0.120586	0.199693	-0.701146	0.0821898	-0.771461	-0.615021	0.158174	0.147808	-2.19004	-0.768443	-0.250721	-0.584316	0.0810888	-0.822552	0.305599	-0.508613	-2.90404	-0.978836	-0.239811	-0.402629	-0.127544	-0.2277	-0.0451295	-0.0123101	-1.10037	0.177133	-0.556561	-1.08212	-0.0515762	-0.555189	-0.719944	-0.095352	-0.593289	-0.403497	-0.698232	-1.5591	0.27297
14-00458	0.15656	0.0384354	0.223513	0.539931	-0.0525735	0.342601	-0.410643	-0.0237503	0.891976	-1.72966	-0.509105	0.232636	-0.728792	0.532773	-1.51538	1.22739	-0.216716	-0.449945	-0.973583	0.114746	-0.125391	-0.105623	0.0641803	-0.224919	0.0271227	-0.900701	0.303427	-0.319278	-1.0525	-1.15108	0.0146836	-0.298874	-0.255244	-0.334908	-0.109855	-0.339907	-0.801715	0.341913
14-00464	-0.0627509	0.104691	0.796482	0.732218	0.00249147	-0.178185	-0.835271	0.805686	0.163785	-1.21869	-0.462812	0.180827	-0.816118	0.172939	-1.74445	-0.273797	-0.249232	-2.43572	-0.796915	-0.433032	0.114861	0.270666	0.0630016	-0.95775	0.034559	-0.837531	-0.231516	-0.432431	-0.675129	-0.953552	0.325147	-0.752348	-0.2628	-0.652585	-0.416844	-0.6801	-1.17102	0.310572
14-00476	-0.723574	0.044285	0.697696	2.22411	0.0697846	0.379442	-0.149172	0.118399	0.422869	-1.17054	-0.59727	-0.253436	-0.445395	0.131184	-0.994249	0.900779	-0.438209	-1.0008	-1.07164	0.0590971	0.631469	-0.444955	0.858137	-0.829594	-0.0516821	-0.841249	-0.0824545	-0.4679	-1.51363	-0.99713	-0.00528443	-0.556214	-0.382306	-0.310226	-0.250572	-0.545969	-1.13411	0.237234
14-00504	-0.57932	-0.167888	-0.0904636	-0.0346079	0.110222	-0.808215	0.0527903	0.664147	0.332483	-2.11725	-0.74983	0.0702263	-0.933667	0.129874	-0.374795	-0.805973	-0.39611	-2.22527	-0.79032	-0.350688	-0.014942	-0.529634	-0.0844745	-0.618217	-0.156781	-0.966051	0.297073	-0.226301	-1.02355	-0.133916	-0.0179287	-0.797095	-0.138621	-0.421486	-0.730828	0.133205	-1.32451	0.0503456
14-00559	-0.118264	-0.108773	0.316428	-0.0766068	-0.00952824	-0.0789635	-0.00907618	0.587426	0.772866	0.0474879	-0.555987	-0.103033	-0.929887	-0.0042137	-1.21146	0.460835	-0.169792	-1.52604	-0.745058	-0.200343	-0.331712	0.0151199	-0.0951981	-0.517605	-0.138412	-0.594985	0.145991	-0.24836	-1.05568	-0.962836	0.0406312	-0.487865	-0.161555	-0.654618	0.11008	-0.260595	-0.877918	0.152154
14-00564	-0.0427091	0.143012	0.227167	1.02549	-0.0653519	0.723022	0.189677	0.818576	1.04106	-0.968864	-0.643091	-0.0154343	-0.784159	0.657688	-1.39664	0.851986	-0.000609939	-0.753237	-0.933123	-0.239477	-0.111958	-0.00290403	0.140771	-0.371366	0.163666	-0.818969	0.0104971	-0.13316	-1.10851	-1.25852	-0.0226903	-0.0363548	-0.379219	-0.401673	-0.616312	-0.386376	-0.873548	0.0480181
14-00567	-0.0763424	0.383692	0.401902	2.21034	0.0865069	-0.115251	-0.501415	0.0570673	-0.759262	-2.15727	-0.320966	0.0324047	-0.531527	-0.134585	-1.26816	-0.32179	-0.433142	-2.10791	-0.671569	-0.367309	-0.216222	-0.0821403	0.0716836	-0.30924	0.0184208	-1.22592	-0.0652376	-0.605245	-1.06598	-1.26253	-0.149873	-0.545482	-0.449167	-0.942893	0.108074	-0.373565	-0.665341	0.0674223
14-00578	-0.198756	0.115209	0.593557	2.8762	0.141248	0.00423907	-0.181816	0.221401	-0.570808	-1.6781	-0.920131	-0.394895	-0.438977	-0.192739	-0.829447	-0.176245	-0.484868	-2.56265	-0.956975	-0.468292	0.190458	-0.221802	0.228593	-0.0891195	-0.088957	-1.21448	0.0325444	-0.41577	-1.44081	-1.17664	-0.193919	-0.72698	-0.260653	-0.81345	-0.0754159	-0.522359	-0.792732	0.10641
14-00599	0.209969	0.249933	0.543167	2.17639	-0.0118846	-0.832949	-0.348523	0.892445	0.229681	-1.11667	-0.540125	-0.0909287	0.199666	-0.236241	-0.512881	-0.139453	-0.314413	-1.29774	-0.780323	0.231618	0.472138	-0.241642	0.308282	0.238112	0.106303	0.214055	-0.691969	-0.378632	-0.864013	-0.2886	-0.0437378	-0.613777	-0.00719387	-0.638283	0.0998874	-0.624479	-0.740581	0.101356
14-00602	-0.299773	-0.0391053	-0.0671789	1.47556	-0.0716821	1.31452	-0.500865	0.338748	0.117936	-2.25316	-0.829266	-0.236688	-0.724972	-0.0935176	-1.32994	0.0593178	-0.445484	-0.640319	-0.871283	0.0212348	-0.226339	-0.096272	-0.0448325	-0.298568	-0.216877	-0.808762	-0.265223	-0.386722	-0.85993	-0.991071	-0.243034	-0.330806	-0.259795	-0.759329	-0.0940321	-0.346518	-0.6056	0.108804
14-00608	0.19521	-0.0947847	-0.21982	-0.384103	-0.0873735	0.873558	-0.301933	0.69179	0.326679	-0.369649	0.00742514	-0.265505	-0.552574	0.577002	-1.49427	0.589704	-0.087359	-1.15548	-0.94616	-0.255121	-0.25132	0.0550455	-0.26259	0.314756	-0.0681038	-0.840936	0.286671	-0.305965	-1.05527	-0.988412	-0.0622392	-0.359098	-0.279583	-0.145302	-0.290871	-0.248391	-0.832855	0.0686113
14-00618	-0.479315	0.0155139	0.189151	1.52702	0.0185291	-0.770648	-0.169	1.34464	0.633314	-1.0202	-0.687015	0.237898	-0.854422	-0.131466	-1.57862	0.476406	-0.413394	-0.953592	-0.920585	-0.0105945	0.903051	-0.289375	0.071448	0.317251	-0.174418	-0.938484	-0.0393143	-0.516694	-1.2038	-1.5894	-0.139315	-0.457083	-0.133417	-0.0873336	-0.767817	-0.384648	0.258237	-0.446344
14-00632	-0.16362	0.203178	0.482916	1.57475	0.0361674	-0.45622	0.00428412	0.679973	0.56673	-0.803452	-0.536726	0.0344655	0.282061	-0.0794447	-0.728593	0.243099	-0.322632	-1.64502	-0.807133	-0.158297	-0.0760617	-0.0871921	0.082451	-0.30689	0.124026	-1.2536	0.423053	0.0521389	-1.35124	-0.883562	-0.193504	-0.376912	-0.19637	-0.422883	0.080616	-0.351222	-0.668757	0.0664141
14-00643	-0.259795	-0.178239	-0.0761586	1.50668	-0.10434	0.442285	-0.465015	1.80675	0.46667	-1.32505	-0.911551	-0.11535	-0.79271	0.631059	-1.52348	-0.126128	-0.240582	-2.72877	-0.474532	-0.467153	1.32307	-0.232501	0.137331	0.661708	-0.0155496	-1.03808	0.132992	-0.408709	-0.930621	-1.57483	-0.182153	-0.316825	-0.0780967	-0.276885	-0.601457	-0.49476	0.518177	-0.677513
14-00658	-0.27622	0.115829	0.372328	0.582678	0.0162053	0.367956	-0.451668	0.651568	0.132173	-2.34394	-0.379825	-0.100943	-0.593803	-0.187001	-1.11954	0.975367	-0.28773	-2.12963	-1.03337	-0.286721	0.303065	-0.25264	0.399456	-0.469306	-0.118416	-0.856589	-0.164266	-0.528548	-1.31815	-1.20352	0.389261	-0.633723	-0.40279	-0.584262	0.294039	-0.707973	-0.895862	-0.0372452
14-00667	-0.387607	0.0535408	0.831051	1.4927	-0.013959	-0.816398	0.203865	1.20479	0.915665	-0.771781	-0.327622	0.0805158	0.700784	0.135327	-0.557783	0.156375	-0.254067	-1.70729	-0.798806	-0.158574	0.914792	-0.342341	0.634415	-0.721682	0.17501	-0.340825	-0.0182141	-0.319451	-1.15514	-0.338852	-0.209531	-0.512751	-0.0548361	-0.36156	-0.171053	-0.489282	-0.740603	0.142384
14-00670	0.305732	-0.102961	0.0243271	0.69761	-0.0407654	1.57847	-0.312492	0.482152	0.494525	-0.839264	-1.09762	0.352713	-0.949393	-0.0526402	-1.41981	0.467113	0.053966	-0.394258	-0.994929	-0.137719	-0.154971	0.181665	-0.0920525	-0.278373	-0.195418	-0.886121	0.0724642	0.0115968	-1.11821	-1.27494	-0.0997882	-0.496899	0.011283	-0.427871	-0.433124	-0.37822	-0.751382	0.0192978
14-00672	0.0598022	-0.100896	-0.0188361	0.420261	-0.0347025	-0.0607348	-0.0800317	1.58088	0.601671	-0.860916	-0.441324	-0.0426065	-0.652909	0.079769	-1.30123	0.625614	0.0774282	2.6668	-1.02639	0.167717	-0.355652	-0.11119	-0.0400755	-0.310019	0.037999	-1.08803	-0.0294758	-0.487566	-0.875997	-1.05835	-0.15361	-0.185431	-0.251083	-0.269804	-0.0840099	-0.223256	-0.283909	0.0534114
14-00676	0.0663294	-0.0617045	-0.0513517	0.0146662	0.0665855	-0.534691	0.0167942	1.66161	0.0507768	-0.565841	-0.954322	0.749796	-1.08274	0.723505	-1.575	0.97577	0.514946	1.50927	-1.19783	0.815971	-0.36083	-0.124376	0.0833572	-0.220468	-0.0308569	-0.929955	0.0275888	-0.246383	-0.942524	-0.998201	-0.0574665	-0.125804	-0.147409	0.0347929	-0.018602	-0.259943	-0.677358	0.0228929
14-00681	0.390238	0.527067	0.413691	2.47833	0.147438	-1.0522	-0.244805	0.990788	-1.07916	-2.03779	-0.955677	-0.240573	-0.530171	-0.0664694	-1.02073	-0.425633	-0.273933	-2.55272	-0.621288	-0.38181	-0.237156	0.301545	0.0639719	-0.274205	0.107877	-0.574326	-0.427279	-0.649832	-1.05387	-0.517513	-0.254019	-0.351155	-0.245595	-0.24603	-0.416722	-0.300269	-0.959587	0.0383553
14-00690	-0.110753	-0.0263068	0.341572	-0.0871211	-0.0352289	0.196823	-0.159299	0.239066	1.32892	-0.459949	-0.737636	-0.0902855	-0.763674	0.129987	-1.30101	0.896371	0.0407404	-0.476139	-0.839108	0.0466735	-0.231854	0.0528413	-0.14534	-0.428672	0.0195557	-0.720366	0.0689665	-0.346581	-0.941285	-0.979512	0.14103	-0.571585	-0.183225	-0.448774	-0.246439	-0.587724	-0.943856	0.05229
14-00712	-0.0594643	-0.0555305	-0.23957	0.290174	-0.0295966	0.0571484	0.41812	1.46852	1.47576	-0.311179	-0.639902	-0.0837291	-0.566599	0.899078	-1.00196	0.43604	-0.241733	0.0334107	-0.70397	0.0684269	-0.331578	-0.00969379	-0.0674774	-0.28905	0.0766803	-0.7882	-0.0353286	-0.35306	-1.18492	-0.81056	0.00357536	-0.528443	-0.173936	-0.370213	-0.392018	-0.526734	-0.588729	-0.200133
14-00725	0.0655715	0.0372386	0.326607	0.217676	-0.036408	0.635921	-0.434953	0.153627	0.108024	-1.02194	-0.76644	0.146767	-0.820215	-0.0269193	-1.53272	1.08844	0.0734804	1.88684	-1.10769	0.255095	0.0624117	-0.157777	0.0776386	-0.414742	-0.214742	-0.924461	0.184143	-0.230151	-1.02659	-1.42673	0.0220154	-0.333673	-0.165438	-0.214981	-0.173004	-0.249522	-0.734155	0.107097
14-00730	-0.386539	-0.337622	-0.00796398	0.377781	-0.0254259	2.17629	-0.618333	0.411255	-0.0437217	-2.22112	-0.214961	0.310899	-0.724653	-0.103778	-1.41475	0.388119	-0.121802	-1.44628	-1.05495	-0.0269542	0.653795	-0.0949892	1.02098	-1.24291	0.0907011	-0.978811	-0.309543	-0.0866084	-0.75751	-1.00877	-0.275993	-0.297615	-0.117816	-0.375363	-0.136087	-0.763533	0.213263	-0.549454
14-00735	-0.586615	0.163157	0.457024	1.41658	0.0565373	0.944538	-0.430998	0.206647	-1.08398	-1.37904	-0.376849	-0.11641	-0.518954	-0.127139	-1.02632	0.434303	-0.383738	-2.45589	-1.04479	-0.372016	0.193783	-0.436969	0.401008	-0.539923	-0.289079	-0.720011	-0.155987	-0.465899	-0.981893	-0.730301	-0.153397	-0.366518	-0.419786	-0.891388	0.0659596	-0.0615593	-0.907322	0.222299
14-00739	-0.0350041	0.229003	0.510408	1.58272	0.0476003	-0.605334	-0.614883	1.44498	0.479071	-0.844924	-0.323606	-0.220461	-0.651457	1.24997	-1.45284	0.804881	-0.291684	-2.19525	-0.900909	-0.351584	-0.16441	-0.181737	0.0466994	-0.547652	0.124828	-0.587527	-0.200959	-0.454017	-0.832086	-0.943998	-0.0809987	-0.468141	-0.238291	-0.328543	-0.545538	-0.581985	-0.867146	0.315229
14-00742	0.296214	0.147624	-0.138967	0.721675	-0.0877054	0.847651	-0.299307	1.04622	0.312562	-0.371639	-0.386684	0.225122	-0.825287	0.406325	-1.55319	0.829467	-0.101059	0.880184	-0.680334	-0.0928622	-0.0298904	-0.152209	0.0183468	-0.416581	0.0725794	-0.91957	0.307048	-0.0881421	-0.88275	-1.00293	-0.203831	0.0943469	-0.342409	-0.824439	-0.0396471	-0.3017	-0.948307	0.0905027
14-00774	0.258467	0.245532	0.462525	2.93844	0.0394726	-1.27884	-0.317247	1.79474	-0.814329	-1.57313	-0.540708	-0.265078	-0.426788	0.808434	-1.44436	-0.314174	-0.423484	-2.06427	-0.594196	-0.242935	0.601215	-0.167457	0.339433	-0.37363	-0.116126	0.813218	-1.14356	-0.494767	-1.24767	-0.58795	0.203072	-0.867207	-0.273718	-0.498432	-0.573245	-0.464361	-0.927413	0.0414464
14-00780	-0.0407872	0.480161	0.576263	1.18131	0.029629	-0.633932	0.0799952	0.411271	0.740392	-0.812121	-0.373865	0.508564	-0.869228	0.140754	-1.7463	0.327757	-0.217685	0.241848	-0.800136	0.137207	-0.149334	-0.00677174	-0.0277455	-0.212959	-0.14998	-1.03914	0.252925	-0.454645	-1.12169	-1.01716	0.0116097	-0.507502	-0.17408	-1.074	0.284476	0.0592096	-0.670999	0.340161
14-00781	-0.381018	-0.124535	-0.138791	-0.794222	0.0906039	0.0305036	0.314499	0.0776581	2.02585	-0.42035	-0.642769	-0.267479	-0.800689	0.307055	-1.3576	-0.734573	-0.377664	-2.16211	-0.682444	-0.371063	-0.395723	-0.405686	-0.070594	0.00123577	0.0946139	-0.976921	0.591336	-0.305364	-1.2931	-0.112933	-0.555595	-0.536356	-0.00624575	-0.434449	-0.240917	-0.65672	-0.752778	0.0172607
14-00787	-1.0936	-0.0694766	0.344211	2.86223	0.115281	-0.701742	-0.0696594	2.25687	-0.565953	-1.57461	-0.0859157	-0.289394	-0.538469	-0.0583371	-0.839666	-0.159078	-0.242163	-0.726246	-0.475854	-0.179772	0.751311	-0.354186	0.615257	0.378154	-0.0657477	-0.95752	-0.00673768	-0.690155	-1.17403	-1.43988	-0.0603675	-0.239851	-0.326895	0.211121	-1.32128	-0.537156	0.235757	-0.551397
14-00798	-0.920467	0.317694	0.0381582	1.80131	0.0182735	-0.747941	0.187795	0.724165	0.396448	0.362311	0.13566	0.00480521	-0.522199	0.0669346	0.288333	0.104848	-0.288988	-2.88717	-0.536044	-0.483182	-0.0371207	0.1692	0.0514976	-0.475622	0.111501	-0.940775	0.28903	-0.452797	-1.07425	-0.37956	-0.51128	-0.153225	-0.071934	-0.254559	-0.044113	-0.303696	-0.69193	-0.129532
14-00815	-0.155366	0.034531	0.395175	0.723218	-0.044941	0.727293	-0.195562	0.358979	0.710476	-0.762242	-0.615164	0.52816	-0.714194	0.0722147	-1.30505	1.0256	0.0778147	2.0131	-0.860228	0.345645	-0.184487	-0.124729	-0.0641089	-0.169867	-0.133604	-0.987532	0.158659	-0.28919	-0.791257	-1.26785	0.226268	-0.240864	-0.137631	-0.466471	0.0618059	-0.110011	-0.774192	0.281458
14-00831	0.134305	-0.179986	0.107316	0.00744197	-0.0228068	1.40764	-0.658384	0.369085	-0.132063	-1.90925	-0.234023	0.819168	-0.840969	0.14049	-1.66728	0.326003	0.0425906	-0.224903	-0.977154	0.0435708	-0.082346	0.234178	0.344998	-0.738779	-0.0493124	-0.787959	-0.313685	-0.229185	-0.795358	-1.10207	-0.204963	-0.40183	-0.140594	-1.38593	0.175029	-0.549698	0.245393	-0.493264
14-00832	-0.429054	0.360993	0.649346	1.85287	0.00599254	-0.378104	-0.550599	0.636121	0.482651	-0.0312433	-0.23179	-0.060204	-0.494997	0.689955	-0.406309	0.584027	-0.156668	-2.32278	-0.812984	-0.429886	-0.0456295	-0.214207	-0.123113	0.313631	0.0381752	-0.439705	0.392619	-0.515166	-1.12038	-1.01132	0.225819	-0.180995	-0.363045	-0.29237	-0.375654	-0.312097	-0.430889	0.0521972
14-00901	0.456303	0.26295	0.948846	3.30923	0.104465	-1.49376	-0.15167	1.36393	-1.47251	-1.97907	-0.432433	-0.337883	0.549234	0.0610187	-1.16751	-0.540384	-0.297522	-3.30333	-0.486882	-0.492019	0.805581	0.235218	0.550053	-0.593251	0.138862	0.771096	-1.00371	-0.360478	-1.23057	-0.295863	-0.111324	-0.613568	-0.0954898	-0.335712	-0.102363	-0.602197	-1.14531	0.235443
15-00014	-0.554917	-0.191197	0.531921	-0.0818823	0.150198	-0.0435277	-0.122722	0.185251	0.355848	-2.36197	-0.967316	-0.284261	-0.772989	-0.0104951	-1.19244	-0.926187	-0.19657	-2.36244	-0.619783	-0.453038	-0.332452	-0.378313	0.021814	0.158822	0.0137925	-1.27929	0.264254	-0.54778	-1.00721	-0.592209	-0.00362879	-0.764534	-0.0323539	-0.882758	0.202646	-0.367252	-1.28194	0.160473
15-00029	0.166845	-0.0205662	-0.0643856	0.729977	-0.0284665	0.291761	-0.269843	0.794	1.15737	-1.72891	-0.764561	-0.161805	-0.638076	0.456277	-1.31833	1.39016	0.0560683	-0.262397	-0.969348	-0.189618	-0.218928	0.255932	-0.0251269	-0.324655	0.0506576	-0.901302	-0.0379106	-0.383005	-1.08864	-0.770159	0.114119	-0.38283	-0.262986	-0.32406	-0.849379	-0.437079	-0.972754	-0.0520742
15-00045	-0.797571	0.184593	0.172989	1.37708	0.0121962	0.165007	0.196864	0.661417	0.636628	-0.573288	0.307583	0.631187	-0.617756	0.32842	0.552775	0.35962	-0.0830325	-2.14504	-0.7221	-0.353563	0.14764	-0.116566	0.300476	-0.738389	0.0936487	-0.84447	0.454396	-0.35582	-0.965423	-0.577472	-0.344924	-0.238085	-0.264081	-0.565072	-0.0538933	-0.145567	-0.53363	-0.306963
15-00051	-0.634481	0.232476	0.605574	0.771275	0.0698819	0.367091	-0.111371	1.07644	0.193143	-2.29357	-0.933109	-0.189842	-0.638283	-0.0878905	-1.20643	0.661632	-0.425151	-2.20732	-1.22302	-0.418685	0.0910068	-0.270818	0.271431	-0.421146	-0.0559483	-0.861726	-0.220975	-0.60305	-1.23281	-0.605617	-0.0788551	-0.82661	-0.338726	-0.616507	-0.17391	-0.60346	-1.03882	0.183734
15-00075	0.482314	-0.0129669	0.740568	1.85387	0.0245884	-0.347412	-0.251526	1.23778	-0.680247	-1.31596	-0.436185	-0.153752	-0.0854134	1.42763	-1.17616	0.107129	-0.19049	-0.438533	-0.872002	0.270952	0.794285	0.410373	0.236533	0.0743628	-0.0244189	0.222226	-0.735993	-0.165613	-1.29329	-0.502804	-0.126374	-0.607248	-0.223006	-0.908914	-0.048363	-0.389525	-0.94415	-0.0155875
15-00081	-0.409888	-0.028453	0.0116629	-0.200765	-0.0166502	0.0962334	0.147105	0.259464	0.954787	0.225301	-0.461046	0.225405	-0.209763	0.511533	-0.636569	0.434099	-0.0868873	1.01425	-0.510067	-0.0820413	0.306765	0.153165	0.0474501	-0.360954	0.192343	-0.571213	-0.011474	-0.491253	-0.832384	-0.774455	-0.34281	-0.47385	-0.139679	-0.194742	-0.334155	-0.411341	-0.464227	-0.185221
15-00140	-0.546479	-0.103849	-0.0690915	-0.320687	-0.0431962	0.558437	0.121353	0.143662	1.20488	0.0236396	-0.249705	0.277086	-0.514949	0.335561	-1.17106	0.308431	-0.196004	0.8448	-0.819366	0.142617	-0.0648633	0.0801421	-0.12001	0.624621	0.208936	-0.723953	0.45556	0.235927	-0.827923	-0.470501	-0.26107	-0.275577	-0.142231	-0.407572	0.0897648	0.0567291	-0.168379	0.204423
15-00169	0.084752	-0.090751	0.148407	0.998078	-0.0360506	0.65158	-0.141045	0.931191	0.684837	-0.91697	-0.716678	0.0182859	-0.562208	0.289628	-1.25099	-0.01204	-0.360635	0.858987	-0.966334	-0.0526185	-0.138853	-0.0791423	0.0712657	-0.266841	-0.10734	-1.06866	0.308224	0.334186	-1.19773	-1.27337	-0.223906	-0.347186	-0.249901	-0.797071	-0.26544	-0.342261	-0.785884	0.0892321
15-00194	-0.195127	0.593659	1.86679	2.76955	0.111897	-1.62631	-0.699063	0.824018	-0.937409	-1.24603	-1.18403	-0.29947	-0.0332796	-0.0811859	-1.07448	0.246172	-0.34398	-2.36845	-0.769763	-0.557782	1.22012	0.0806423	0.206905	-0.41992	0.33469	-0.808302	-0.750787	-0.620788	-1.06236	-0.798779	-0.0795497	-0.170691	-0.410722	-0.506163	-0.47203	-0.155215	-0.76071	0.634794
15-00229	-0.0222308	-0.0832527	0.111251	0.87884	0.0292661	0.836569	-0.0491219	-0.0855025	0.541741	-2.43093	-0.31064	-0.0285487	-0.505725	0.293417	-0.791782	0.673695	-0.211667	-1.56445	-0.893913	-0.323538	-0.195554	0.195015	0.219631	-0.946511	0.168061	-1.03202	-0.272049	-0.347215	-0.766135	-0.989474	-0.348973	-0.322423	-0.191951	-1.49672	0.523597	-0.655299	0.215419	-0.636957
15-00237	-0.161814	0.232559	0.73422	2.2178	0.0599237	0.156304	-0.252768	0.301071	-0.59796	-2.22071	-0.630949	-0.184657	-0.430842	0.355722	-1.17091	0.431644	-0.293317	-2.2482	-1.01042	-0.230422	0.549526	-0.183413	0.555007	-0.503166	0.0341146	-0.866852	-0.367467	-0.665064	-1.30801	-1.15176	-0.293569	-0.431548	-0.248161	-0.0732062	-0.431005	-0.516189	-0.819191	0.24498
15-00246	-0.058628	-0.273155	0.0239963	0.0286091	0.00185709	-0.00968582	-0.0136465	0.377526	0.208757	-1.21637	-0.652239	0.745986	-1.29291	-0.0883314	-1.7675	1.16583	-0.100955	1.49069	-1.30835	0.382415	-0.0992969	-0.110999	0.0309417	-0.399236	-0.187169	-0.979124	0.0803635	-0.229325	-1.19708	-0.866264	-0.0633657	-0.375717	-0.262121	-0.302317	0.292456	-0.489734	-0.98406	-0.00721009
15-00248	-0.721932	0.170961	0.672974	2.39179	0.122447	-1.29214	-0.00365681	0.541432	0.292573	-1.42995	-0.548298	-0.0775371	-0.616588	-0.0767989	-0.251727	0.189515	-0.406087	0.681823	-0.583774	-0.197697	-0.232029	-0.299248	-0.115838	0.671555	-0.137705	-0.942702	0.286825	-0.466259	-0.837319	-1.58401	-0.0249905	-0.48532	-0.171482	-0.322633	-0.710992	-0.26644	0.0787268	-0.415753
15-00261	-0.536145	0.190657	0.368897	2.40772	0.022696	-1.33597	-0.23641	1.55296	-0.545191	-0.183844	-0.258419	-0.0261482	0.0886085	0.0880522	-0.119334	0.053855	-0.40559	-2.79634	-0.653789	-0.291686	1.17917	0.33158	0.722346	-0.847109	0.0767518	0.447872	-0.625754	-0.50228	-1.13371	-0.550528	-0.142818	-0.483805	-0.143885	-0.620517	-0.0486437	-0.649174	-0.893931	-0.105135
15-00296	-0.0797168	-0.307163	0.039231	-0.870566	0.00261646	-0.319484	-0.157013	0.83179	1.43045	-1.67643	-0.881535	-0.258197	-0.763837	0.16256	-0.855627	0.127897	-0.352221	-1.86802	-1.00928	-0.266039	-0.313199	-0.513961	-0.0413301	-0.0710249	-0.0199454	-0.902914	0.151756	-0.28078	-0.929759	0.164138	-0.392952	-0.585369	-0.16124	-0.576888	-0.238904	-0.531447	-1.37718	0.179719
15-00300	-0.158088	-0.283308	0.373658	0.348898	-0.00774539	0.435526	0.0220321	1.31275	0.043395	-0.631264	-0.487897	0.215001	-0.725494	0.642597	-0.477544	1.10759	0.21002	2.15623	-0.861821	0.14369	-0.228691	-0.0845085	-0.0796262	-0.276015	0.049359	-0.885267	0.307741	-0.277949	-0.779201	-1.09526	-0.141644	-0.0577345	-0.148344	-0.227558	0.193803	-0.0968003	-0.605108	0.0191218
15-00312	-0.121894	-0.110096	-0.0990456	-0.723366	0.0137121	-0.0301804	-0.1426	0.893855	0.333621	-0.954837	-0.926287	0.151646	-0.82402	0.12025	-1.33561	1.02919	-0.117765	3.91733	-1.03442	0.501694	0.0791559	-0.119371	0.0643084	-0.510476	-0.128035	-0.933943	0.192975	-0.209407	-1.19806	-1.19414	0.284913	-0.104028	-0.324406	-0.104326	0.171475	-0.295618	-0.993475	0.033862
15-00320	0.00330272	0.214911	0.494682	0.798315	0.0483929	0.325717	-0.572746	0.369819	-0.11437	-1.73482	-0.406737	-0.0925878	-0.64483	-0.0774266	-1.35039	1.12895	-0.229077	-1.89652	-1.37919	-0.296184	0.270791	-0.205395	0.326846	-0.483129	-0.129612	-0.835168	-0.0569556	-0.444758	-1.13581	-1.05947	0.17976	-0.213578	-0.334575	-0.457779	0.240086	-0.272811	-0.927139	0.154075
15-00331	-0.602398	0.111145	0.174621	0.852799	0.0724234	-0.115527	-0.192185	0.242024	-0.406372	0.438595	-0.153477	0.730663	-0.675183	-0.00837446	0.283003	0.13487	-0.236229	-2.35039	-0.769324	-0.445101	0.199503	-0.065412	0.173849	-0.756144	-0.00988285	-0.517964	0.42132	-0.489098	-0.926224	-0.659197	-0.269738	-0.311203	-0.119059	-0.304203	0.0537524	-0.0759989	-0.352785	-0.407973
15-00338	-0.099847	-0.253153	0.0925051	0.444341	0.0333997	1.15395	-0.0189198	0.215518	-0.229911	-1.54745	-0.349383	0.151784	-0.537085	-0.0136577	-1.40833	-0.434847	-0.277131	-2.25685	-0.765759	-0.208607	-0.0981572	-0.144043	0.0709009	-0.468311	-0.128854	-0.734184	-0.359709	-0.472883	-1.13029	-1.51354	-0.0421207	-0.511318	-0.323453	-0.320561	-0.318072	-0.634347	0.50303	-0.462603
15-00351	-0.168008	0.410552	1.20878	2.75326	0.0885623	-1.51294	-0.225305	0.119663	-0.177517	-1.66148	-0.908824	-0.253809	-0.33737	-0.184611	-0.847913	-0.126037	-0.489479	-2.79638	-0.81458	-0.421689	0.371942	-0.305739	0.211721	0.595216	0.0832834	-0.795976	-0.300803	-0.382091	-1.11163	-0.187166	-0.407388	0.0105106	-0.255981	-0.731989	0.261365	0.13004	-0.213108	0.545522
15-00371	-0.541108	0.0323283	0.297674	1.55244	-0.0221646	0.0347819	-0.102832	0.866735	0.790071	-1.14498	-0.66977	-0.168206	-0.403266	0.0727628	-0.529222	0.545982	-0.0832817	0.273756	-0.909366	-0.0760018	0.679623	-0.365974	0.00576531	0.95294	-0.199196	-0.911061	0.131494	-0.531061	-1.07915	-1.22276	-0.0373284	-0.288801	-0.228337	-0.309086	-0.485287	-0.148861	-0.00191073	-0.18229
15-00377	-1.00067	0.290743	0.477746	2.6061	0.0659941	-1.15912	-0.1235	1.31859	0.731725	-1.76519	-0.427829	-0.25166	-0.65361	0.160241	-0.514065	0.270392	-0.176718	-0.814153	-0.582871	-0.290983	0.524636	-0.373245	0.523928	0.313744	-0.0208864	-0.982847	0.307977	-0.520799	-0.679773	-1.66913	-0.128343	-0.38661	-0.177794	-0.122216	-1.03806	-0.493487	0.405671	-0.541009
15-00383	0.262856	0.134964	0.263774	0.976951	-0.0256624	-0.304642	-0.107263	1.26095	1.1089	-0.980779	0.281416	-0.0174353	-0.692834	0.509897	-1.30629	1.19365	0.534907	-0.941969	-1.37661	-0.280356	-0.227114	-0.107748	-0.117062	-0.243449	-0.00629553	-0.894364	0.234625	-0.418714	-1.01313	-1.25861	0.174548	-0.0997354	-0.331978	-0.596993	-0.744848	-0.300364	-0.676589	0.0514461
15-00395	0.164723	0.0397753	0.52084	1.75583	0.0923429	-1.21015	-0.212726	0.826916	-1.41667	-0.143578	0.45073	0.173749	0.897818	-0.0580167	-0.14036	-0.185854	-0.32564	-2.44721	-0.655639	-0.334723	0.218183	0.33783	0.477796	-0.332641	0.0857285	-0.425375	0.30466	-0.257827	-0.948292	0.0883724	-0.319497	-0.294421	-0.0753351	0.154168	0.126512	0.0684504	-0.915433	0.195285
15-00417	-0.0828833	0.196636	0.614684	0.752915	0.00623063	0.184346	-0.208803	0.238762	0.357569	-0.964987	-0.421789	0.0533523	-0.520405	-0.00506976	-1.07533	0.46468	-0.414518	-1.89857	-0.907735	-0.289599	-0.0871949	-0.213605	-0.0410005	-0.172781	-0.172059	-0.817076	-0.0843797	0.0338579	-1.3327	-0.553526	-0.0860113	-0.37687	-0.118529	-0.601437	-0.0946775	-0.223067	-0.892082	0.0787065
15-00464	0.477353	0.27086	0.745962	1.47977	-0.0289131	-0.791454	-0.0220671	0.805402	0.683822	-0.860826	-0.46083	0.26666	-0.240753	0.362311	-1.74475	0.710812	0.14034	0.104549	-0.866764	-0.137814	1.27473	0.304134	0.379502	-0.716097	0.0803168	0.516683	-0.707612	-0.273658	-1.26207	-0.649537	0.353173	-0.603806	-0.226792	-0.540698	-0.407014	-0.353682	-1.09591	0.0947464
15-00470	-0.173085	-0.457243	-0.151268	-0.0650459	-0.0279767	1.72666	0.0351716	0.886312	-0.021248	-1.94302	-0.175554	0.734213	-0.981493	0.0469761	-1.66464	0.0441831	-0.290863	-1.86796	-0.729549	-0.274623	0.458488	-0.178601	0.561126	-0.774638	-0.149213	-0.756745	-0.110456	-0.327148	-1.18201	-1.48639	-0.197176	-0.548266	-0.0720333	-0.392892	-0.246027	-0.636489	0.436933	-0.57346
15-00482	-0.219836	0.457435	0.906491	1.5539	0.0534412	-0.718586	-0.292227	-0.04191	0.525527	-1.04832	-0.380162	-0.140727	-0.754878	0.160787	-1.26858	1.16196	-0.0604756	-1.64302	-1.39326	-0.200305	-0.0714824	-0.0921645	0.177545	-0.488468	0.146693	-0.703713	-0.172582	-0.528335	-1.25089	-1.12472	0.137565	-0.595891	-0.306754	-0.205055	0.0323468	-0.486889	-0.79827	0.170682
15-00525	-0.306642	-0.337527	-0.346548	0.420627	-0.0257209	1.1781	0.445677	0.187804	1.10147	-2.42498	-0.377152	-0.0652467	-0.82989	0.308749	-1.40393	0.261773	-0.426593	-1.71998	-1.27441	-0.205021	-0.128159	0.0538743	-0.0367589	-0.39587	0.0779515	-1.02808	-0.337445	-0.344894	-0.976183	-1.51899	-0.201208	-0.568755	-0.0866703	-0.958899	0.139713	-0.629261	0.320105	-0.518383
15-00534	-0.361087	-0.0547184	-0.0247426	1.24332	-0.0906823	0.72667	0.42208	1.04562	1.46211	-0.985612	-0.383085	0.0124849	-0.838363	0.206671	-1.74381	-0.124095	-0.457093	-1.48196	-0.824863	-0.25722	0.250595	-0.103782	0.320113	-0.577776	-0.155404	-0.910166	0.0649592	-0.395422	-1.04716	-1.63855	0.333841	-0.330638	-0.25712	-0.104455	-1.08644	-0.394548	-0.270707	-0.131307
15-00563	-0.393589	-0.203637	0.194855	-0.247548	0.0604162	-0.586205	-0.0125992	0.486741	0.742804	-2.16497	-0.938911	-0.180036	-0.889255	0.12484	-0.0878887	-0.464703	-0.332794	-2.55506	-0.629	-0.275849	-0.328244	0.0542321	-0.115681	0.00765306	0.0969163	-0.616774	0.382132	-0.365982	-0.936965	-0.537614	-0.157212	-0.792559	-0.0770788	-0.468236	-0.566843	-0.532967	-0.728373	0.0828569
15-00572	-0.544133	0.0700991	0.835339	2.40841	0.0480412	-1.05634	-0.118539	1.86761	-0.419279	-0.938109	-0.498265	-0.131954	0.0372109	0.606652	-1.18265	-0.365318	-0.456487	-2.46274	-0.462618	-0.493075	1.32588	0.387261	0.35671	0.132737	0.157559	-0.00650839	-0.481772	-0.450053	-1.40894	-0.51273	0.0240234	-0.498707	-0.116651	-0.342714	-0.347509	-0.595707	-0.898123	0.0255961
15-00578	-0.78197	-0.162015	0.0956936	0.181648	0.132621	-1.13054	0.0355836	0.926913	0.276722	-1.53262	-1.0171	-0.28959	-0.719564	0.185635	-0.814668	-0.241533	-0.457469	-3.19066	-0.708722	-0.299996	-0.341533	-0.291036	0.00732713	-0.688472	0.0331224	-0.720877	0.651802	-0.481997	-1.26813	0.0759225	-0.285579	-0.796853	-0.113053	-0.341043	-0.354211	-0.579244	-1.01167	0.113973
15-00595	0.216283	-0.00284432	1.00816	1.31199	-0.00965416	-0.693791	-0.106966	1.32238	0.104271	-1.21815	-0.286691	0.246016	-0.648414	-0.158955	-1.65844	-0.257667	-0.202982	-0.282518	-0.921067	0.257797	1.32622	0.0932184	0.592081	-0.918596	-0.0134066	0.744446	-1.01817	-0.303685	-1.78785	-0.806331	0.275639	-0.886867	-0.189229	-0.574803	0.177928	-0.233993	-1.33218	0.530018
15-00610	-0.201984	-0.0591186	0.568617	0.842204	0.0472122	-0.143107	0.223346	0.0901373	0.627391	-0.0517469	-0.392934	0.638347	0.314404	0.3302	-0.981503	0.112256	-0.236491	-1.80076	-0.86268	-0.329514	-0.153425	-0.0850894	0.0484392	-0.00380615	-0.205096	-0.747118	0.378679	-0.373217	-1.12753	-0.859987	-0.0747686	-0.442614	-0.213722	-0.380548	-0.227484	-0.222656	-1.05634	0.156008
15-00614	0.180501	0.388555	0.516079	2.07411	0.0618321	-0.309934	0.0547858	1.78238	-1.26463	-2.18508	-0.597006	-0.26302	-0.382761	1.10267	-1.34268	1.19924	-0.145592	-0.901041	-1.01415	0.0308341	0.670194	-0.187252	0.460912	-0.674288	0.360071	-1.2514	-0.316479	-0.116152	-1.1036	-0.864126	-0.218959	0.0812895	-0.391227	0.000934772	-0.588049	-0.278332	-1.2412	0.116236
15-00633	-0.177852	-0.135047	0.146507	-0.565528	0.140986	-0.686151	-0.248942	0.0698517	0.240651	0.599807	-0.0316649	-0.26411	-0.608209	0.101786	-0.597717	-0.128697	-0.369382	-2.37152	-0.559346	-0.169105	-0.432384	-0.384496	-0.15322	-0.501928	0.265211	-0.692799	0.214018	-0.383612	-1.33409	0.128003	-0.500683	-0.839218	-0.188076	-0.57023	-0.294063	-0.633927	-0.967157	0.199358
15-00650	-0.161268	0.341659	0.396393	1.33786	-0.0214584	-0.880187	-0.0982296	1.14579	0.991001	0.310984	-0.290471	-0.317608	-0.785114	0.505206	-1.02635	0.465416	-0.113924	-1.18089	-0.676837	-0.373567	-0.108482	0.297763	-0.0150457	-0.234336	0.128312	-0.918688	0.245509	-0.56216	-1.21393	-1.18964	0.428324	-0.188885	-0.313918	-0.362183	-0.703103	-0.068832	-0.750155	0.147476
15-00674	-0.257933	0.200404	0.483584	0.521033	0.0296508	-0.852856	0.452424	0.932342	0.348548	-0.711471	0.389784	0.754358	-0.0543953	1.0123	0.100049	0.356877	-0.234566	-2.27522	-0.764025	-0.348202	0.701089	-0.0219882	0.0592135	-0.222816	0.0820499	-0.752629	0.227046	-0.220688	-1.30443	-0.844522	-0.343893	0.0722138	-0.361327	-0.848767	-0.220382	0.247918	-0.586981	0.0953359
15-00680	-0.320925	0.0400414	0.420698	0.731684	0.0628607	-0.504948	-0.0116156	0.556751	0.525891	-0.335546	-0.662183	-0.135503	-0.844922	-0.0752897	-1.09947	0.501691	-0.223468	-2.15003	-0.882284	-0.319712	-0.219267	-0.24885	-0.0576903	-0.326127	0.0744615	-0.552836	-0.156392	-0.411907	-1.47415	-1.2583	-0.0862079	-0.606985	-0.133383	-0.4621	-0.0747933	-0.474106	-0.761146	0.258282
15-00683	0.434558	0.243759	-0.18695	0.743663	-0.0339579	0.558222	-0.583605	0.71212	-0.224534	-0.223294	-0.523861	-0.154457	-0.566171	-0.00873299	-1.38051	-0.238118	-0.328243	-1.17954	-0.693411	-0.314945	-0.301144	-0.199745	0.0344451	-0.338179	-0.18161	-1.02949	0.569972	0.0217744	-0.991764	-0.975505	0.209822	-0.135281	-0.0921176	-0.171726	0.120837	0.183927	-0.367216	0.0932964
15-00688	-0.564604	0.0595504	0.768915	1.7756	0.0451341	-0.805651	0.335987	1.20618	0.757687	-1.35526	-0.711988	0.0145214	-0.302624	0.00683468	-1.39324	0.234785	-0.246052	-1.53998	-0.709397	-0.228543	0.393571	0.15442	0.31166	0.100265	0.125793	-0.215321	0.05149	0.189726	-1.08004	-0.809932	0.0551289	-0.231291	-0.0980266	-0.0815239	-0.118409	-0.236697	-0.775836	-0.0260241
15-00692	-0.648096	0.200047	0.351522	2.33135	0.135269	-0.766767	0.277026	1.09802	-0.43793	-1.94652	-0.328501	-0.0382905	-0.903466	1.17679	-1.64273	-0.224232	-0.0597983	0.253726	-0.774748	0.0669706	0.665746	-0.361768	0.411889	0.351104	-0.228182	-1.19258	-0.064882	-0.400155	-0.860133	-1.38729	0.283021	-0.31394	-0.156784	0.0144937	-0.751114	-0.38603	-0.173624	-0.00822338
15-00693	0.161356	0.186232	0.282148	1.001	0.107114	-1.10897	-0.155772	0.646897	-0.700504	-0.418318	-0.142631	0.15671	-0.0414188	1.46203	0.621366	-0.279407	-0.221048	-2.84491	-0.659546	-0.285068	-0.253965	0.0123466	0.151738	-0.516859	0.195515	-1.18095	0.597818	-0.0648905	-0.995664	-0.131515	-0.00670794	-0.378843	-0.159479	-0.402564	-0.0337948	-0.130973	-0.682902	-0.0750247
15-00702	-0.843073	0.256469	0.759841	1.74695	0.0180321	-0.17785	0.0351547	1.61038	0.173166	-0.034148	-0.111425	0.379708	0.565683	0.243532	-0.719682	0.536348	-0.151837	-2.36342	-0.651267	-0.403927	1.04929	0.029869	0.59645	-0.981109	0.198195	-0.809863	0.468244	-0.53242	-0.921632	-0.844296	-0.00224678	0.00811351	-0.109493	-0.156064	-0.462281	-0.0862712	-0.847371	0.154787
15-00717	-0.169124	0.00879648	0.291879	-0.1119	0.0686239	-0.70349	-0.497834	0.0674088	0.263904	0.614447	0.275472	-0.251437	-0.525341	0.106501	-1.03003	0.103058	-0.28113	-1.90663	-0.653337	-0.204626	-0.343014	-0.258035	-0.120528	-0.362152	0.0740422	-0.606862	0.384367	-0.514087	-0.944476	-0.276775	-0.484272	-0.541233	-0.146974	-0.487317	0.0751275	-0.53716	-0.969128	0.282272
15-00724	-0.569587	0.0922198	0.359554	1.56628	-0.0191756	0.147842	-0.347345	0.370453	0.260343	-1.69227	-0.579324	-0.245335	-0.686963	-0.0434564	-1.30865	0.528718	-0.401585	1.53726	-1.16993	0.155116	-0.189424	-0.152502	-0.00240918	-0.15403	0.00745546	-0.954306	-0.072728	-0.32052	-1.4374	-0.830915	-0.0603966	-0.591231	-0.330915	-0.520401	0.133806	-0.409851	-0.822985	0.124789
15-00734	-0.641567	0.0675129	0.294603	1.01909	-0.00845916	-0.00538227	-0.259487	0.871921	0.451046	-0.079179	-0.604556	-0.259624	-0.594731	-0.0976636	-1.19229	0.397494	-0.250329	-1.97688	-0.8517	-0.27061	-0.378917	0.0128301	-0.167588	-0.328907	-0.0405273	-0.655985	0.0732728	-0.516788	-1.30544	-1.06579	0.185991	-0.537222	-0.28866	-0.391355	-0.310905	-0.450615	-0.65874	0.0949839
15-00755	-0.0599209	0.18855	0.883185	0.978118	0.115841	-0.337763	0.102794	0.389047	-0.366042	-1.46169	-0.567769	-0.0995003	-0.225504	0.0140734	-1.11771	0.83549	0.0452465	-1.65356	-1.10416	-0.175043	-0.0354446	0.02686	0.309917	-0.668794	0.00865079	-1.08667	-0.292811	-0.487253	-1.44666	-1.32076	0.215063	-0.675847	-0.289785	-0.566084	0.482356	-0.577569	-0.992133	0.0930855
15-00756	-0.678971	-0.0455606	-0.200169	0.865221	-0.0656729	1.00956	-0.0563748	1.18495	0.759402	-0.889907	-0.52386	-0.195506	-0.83866	0.868352	-1.40885	0.160524	-0.232467	-2.44953	-0.718817	-0.443137	0.257753	-0.216488	0.317348	-0.43686	0.0874057	-1.19606	0.175533	-0.333035	-1.23831	-0.97166	-0.168919	-0.35177	-0.131377	-0.931999	-0.132392	-0.272736	0.00380178	-0.490916
15-00767	-0.0249835	0.160626	0.375814	1.55637	-0.0361204	0.0740924	0.0368793	1.5468	0.251126	-0.0428681	-0.394589	0.217686	-0.572047	0.0177687	-1.41407	0.385483	-0.278894	0.428874	-0.751792	-0.178149	0.545604	-0.117168	0.304945	-0.615822	0.0159293	0.0342511	-0.329571	-0.51663	-1.18835	-1.26446	-0.0301562	-0.33585	-0.176375	-0.0978134	-0.77826	-0.0361427	-0.614453	0.256923
15-00778	-0.297706	0.00997944	0.582999	1.38035	-0.0394492	-0.414734	-0.234791	2.51532	0.411394	-0.980361	-0.483007	-0.0458815	-0.582005	0.778969	-1.17835	0.546474	-0.0856488	-1.07927	-0.592719	-0.23838	0.351833	-0.232382	0.563554	-0.584809	0.240253	-0.631012	0.59513	-0.389428	-1.09304	-0.707958	-0.0403255	0.302371	-0.243141	-0.301782	-0.50707	-0.134842	-0.133888	0.28357
15-00782	0.0904933	0.459406	0.179613	2.01706	0.0854622	-1.01645	-0.141515	1.09305	-0.374623	-1.1222	-0.523569	0.138382	-0.624547	0.784076	-1.58889	0.0431719	-0.455188	0.315989	-0.970874	0.151847	-0.16489	-0.221993	-0.223713	0.229123	0.0317053	-0.793171	0.0823381	-0.446728	-0.566121	-0.952245	-0.0332489	-0.194836	-0.153076	-0.821122	-0.551727	-0.113045	-0.494049	-0.0695242
15-00786	-0.78997	0.182501	0.808102	2.88859	0.110852	-0.729926	-0.095478	1.04153	-0.162719	-1.1195	-0.600002	-0.241792	-0.414802	-0.155347	-0.765929	-0.215153	-0.379957	-1.23488	-0.538392	-0.336346	0.544365	-0.352185	0.634975	0.415334	-0.127835	-1.03703	0.43106	-0.566754	-0.799433	-1.44042	-0.0737189	-0.325343	-0.145374	-0.258411	-0.643502	-0.182445	0.366416	-0.447102
15-00813	-0.0778885	0.433617	1.31918	2.19346	0.05265	-0.628167	-0.465557	-0.261015	0.850677	-1.10914	-0.480044	-0.115803	-0.356437	0.0555431	-1.00594	0.795586	-0.209061	-2.51258	-0.854688	-0.498336	0.521388	-0.147821	0.530443	-0.346462	0.217571	-0.89018	0.088077	-0.398573	-1.12238	-1.0154	0.0663895	-0.586964	-0.142908	-0.368189	-0.351813	-0.559963	-0.867713	0.370707
15-00819	-0.912742	0.216969	0.498069	2.3937	-0.00450974	0.369734	0.294106	0.757379	0.628115	-0.111008	-0.363776	0.54842	-0.478235	0.306334	-0.797334	0.304651	-0.172731	-2.94413	-0.583941	-0.411079	1.2022	0.131686	0.723622	-1.08564	0.24522	-0.751383	0.000352897	-0.562112	-1.21406	-0.812369	-0.0172709	-0.307858	-0.132087	-0.31915	-0.247654	-0.288211	-0.543061	-0.158336
15-00821	-0.32857	-0.0928347	-0.0840795	-0.14829	-0.0308347	-0.155156	0.171083	0.380159	0.992711	0.230422	-0.128998	0.243726	0.0656383	0.844551	-0.610036	0.364307	-0.00346866	-0.0282413	-0.7199	-0.0301148	-0.367451	0.118813	0.00989519	-0.403048	0.0819942	-1.04409	0.421156	-0.29177	-1.11226	-0.170125	-0.00344215	-0.159626	-0.164599	0.144946	0.410858	0.0123856	-0.37909	0.187635
15-00839	-0.107385	0.0473582	-0.0899223	0.255898	-0.0651977	0.420848	-0.0568689	0.539239	0.610112	-0.153771	-0.685012	-0.0946848	0.012762	0.426649	-1.40219	0.566813	-0.199011	-0.179592	-0.841726	-0.384407	-0.27466	0.0894548	-0.0818933	-0.179072	0.112785	-0.63404	0.280446	-0.321113	-0.905575	-0.710409	-0.0602441	-0.102976	-0.245992	-0.0480172	-0.348984	-0.0529336	-0.464298	0.112632
15-00850	-0.821091	0.116047	0.311482	1.52488	0.0402945	-0.0697699	0.450598	0.906288	-0.120473	-0.34539	-0.239242	0.776266	-0.221494	0.0578837	0.640758	0.857763	-0.201388	-2.20957	-0.878201	-0.460966	0.795222	-0.00705203	0.405069	-0.870327	0.110598	-0.962625	0.570662	-0.412373	-0.952484	-0.471306	-0.287017	-0.0735385	-0.265511	-0.57273	-0.243708	0.145566	-0.694521	-0.344777
15-00858	-0.935287	0.0237956	0.382075	1.36494	0.0432525	0.788055	-0.342455	0.428053	-0.850534	-1.16163	-0.330938	0.118428	-0.649958	-0.0180334	-1.21735	0.34416	-0.197709	-2.08658	-1.29769	-0.259673	0.306166	-0.245348	0.382253	-0.258806	0.0238023	-1.09089	0.32733	-0.483525	-1.35439	-0.675771	-0.122008	-0.625773	-0.0896446	-0.335428	0.204419	-0.484023	-0.706092	0.129994
15-00872	-0.34839	-0.0911314	0.826719	0.607689	0.0177336	0.229223	0.444122	0.562653	1.19572	-0.460966	-0.384631	-0.28509	-0.63835	0.0756819	-0.63439	0.158609	-0.304686	-2.22941	-0.64596	-0.389622	-0.226371	-0.113527	-0.0823096	-0.257873	0.0136677	-0.864869	0.304841	-0.209249	-1.38171	-0.691488	0.0273699	-0.434298	-0.185467	-0.504119	-0.0157635	-0.364111	-1.11111	0.158797
15-00874	0.116743	0.607389	1.94766	2.48965	0.111001	-1.52395	-0.978194	0.678777	-0.985772	-0.544395	-0.783142	-0.250174	-0.23004	-0.0520657	-0.908421	0.0489787	-0.275513	-2.4758	-0.635364	-0.569913	1.03661	-0.0183388	0.276819	-0.371546	0.319398	-0.983768	-0.469035	-0.618622	-1.20049	-1.09596	0.0976933	-0.323735	-0.414274	-0.365253	-0.683923	-0.291864	-0.736201	0.517824
15-00912	0.194309	0.107182	0.388948	0.497047	-0.0480572	0.936062	-0.424932	0.222097	0.544277	-1.18567	-0.221076	-0.231805	-0.604267	0.756888	-0.918689	0.539079	-0.139143	-1.02936	-1.00192	-0.363634	0.162328	0.180525	0.382681	-0.89515	0.160828	-0.795423	-0.364589	-0.344026	-1.53144	-1.33095	-0.154037	-0.571706	-0.244878	-0.34217	-0.493821	-0.455055	-0.768919	0.180145
15-00929	-0.317985	-0.188932	-0.114223	-0.469901	-0.0174381	-0.0655681	0.0943293	0.59241	0.679887	0.862286	-0.225103	-0.118361	-0.0543595	0.620745	-0.635784	0.253603	-0.110837	1.04694	-0.64937	0.178523	-0.374804	0.114405	-0.0998775	-0.310974	0.127138	-1.01795	0.243794	-0.471691	-1.07586	-0.840171	-0.183455	-0.311481	-0.092977	-0.0310444	0.0763797	-0.392147	-0.624727	0.111343
15-00976	0.422914	-0.035637	0.277773	0.577732	-0.048028	0.998129	-0.0769308	0.442179	0.929788	-1.16285	-0.875892	-0.12682	-0.356745	0.525525	-1.14755	0.68409	-0.00523766	-1.71901	-1.172	-0.232373	-0.250049	0.174677	-0.0667261	-0.213718	0.0784248	-0.870363	0.17619	-0.479321	-1.08809	-1.12185	-0.0593834	-0.43792	-0.126312	-0.00757933	-0.709	-0.311762	-0.520718	-0.0668668
15-00979	-0.207815	0.287734	0.669045	1.08822	0.0617601	-0.66328	-0.0394954	0.246997	0.362592	-0.648601	-0.192796	-0.311008	-0.545753	-0.0542992	0.225537	0.996564	-0.124145	-1.87995	-1.20022	-0.198416	0.147564	-0.0350143	0.357822	-0.472423	0.0612315	-0.769952	-0.0505925	-0.460595	-1.14144	-0.530463	-0.162341	-0.216861	-0.451911	-0.671961	0.156254	-0.40117	-0.970507	0.129537
15-00981	-0.694037	0.0391239	0.834579	1.27247	0.0484892	1.13831	-0.442356	0.470777	-0.70424	-1.64733	-0.66413	-0.154959	-0.459274	-0.0569742	-0.951332	0.845861	-0.452167	-2.02676	-1.20037	-0.496462	0.0935482	-0.227062	0.28738	-0.256628	-0.0565272	-0.766238	-0.109788	-0.481733	-1.33347	-0.53107	-0.094016	-0.596733	-0.367578	-0.344165	-0.00557121	-0.325775	-0.744064	0.116673
15-00990	-0.390301	-0.155839	0.142494	-0.143415	0.0739368	0.151717	-0.251425	0.228164	0.628593	0.694082	-0.496521	-0.299854	-0.717457	0.0918886	-1.15155	-0.587857	-0.370427	-1.77326	-0.696123	-0.317876	-0.389966	-0.272665	-0.264303	0.114461	0.21599	-1.03473	0.349143	-0.391848	-1.48108	-0.5525	-0.599204	-0.578095	-0.147652	-0.576171	0.0376222	-0.477381	-0.935844	0.121443
16-00027	-0.361232	0.328523	0.0699275	3.17392	0.136161	-0.0499209	-0.20149	0.335492	-1.1075	-2.35042	-0.478781	-0.204919	-0.43458	-0.169234	-1.32178	0.220973	-0.395222	-2.34842	-0.833052	-0.184281	0.570793	-0.158821	0.420455	-0.467467	-0.0312851	-0.937483	-0.468198	-0.518344	-1.05934	-0.939671	-0.325337	-0.178088	-0.415137	-0.608445	0.0812116	-0.461419	-0.85934	0.0362293
16-00048	0.0526613	0.236933	0.232651	1.04567	-0.0172988	-0.608344	0.108341	1.09991	0.416818	0.230121	-0.318673	0.349725	-0.0863063	1.15594	-0.0931477	0.654201	-0.111493	-0.985697	-0.639508	-0.495124	0.827605	-0.158165	0.245837	-0.369115	0.172983	-1.11088	0.506229	-0.400505	-1.40111	-1.33725	0.119096	-0.595312	-0.219015	-0.532388	-0.396732	-0.463765	-0.396407	-0.107409
16-00056	-0.256772	-0.00443292	0.126461	0.605816	0.0481346	0.186881	-0.206175	0.759007	-0.0738089	-2.47912	-0.716897	-0.0784199	-0.637781	-0.161203	-1.36426	0.496014	-0.352124	-1.4001	-0.832224	-0.223529	-0.21567	0.0822742	0.102565	-0.402602	-0.030378	-1.065	-0.223942	-0.407163	-1.04224	-1.14426	-0.0472718	-0.510878	-0.263635	0.0655443	-0.286363	-0.726876	-1.20609	0.208371
16-00075	0.688952	-0.172959	-0.110254	-0.253947	-0.0395384	0.237679	-0.0449507	1.38824	0.634169	-0.868613	-0.553222	0.312702	-0.860349	-0.0992222	-1.69166	1.08931	-0.195335	3.09583	-0.974264	0.234956	0.283291	-0.142036	0.411029	-0.609579	-0.0547766	-1.06728	0.225473	-0.254528	-1.10344	-1.32483	-0.0203565	-0.27889	-0.270501	-0.75191	0.0889312	-0.497877	-0.755437	-0.0130371
16-00078	-0.321312	0.0799439	0.39409	0.4394	0.0131797	-0.384494	-0.37367	0.203374	0.568233	0.225981	-0.342555	-0.321927	-0.558986	0.241495	-0.593384	0.696386	-0.338079	-2.03929	-0.890857	-0.352935	-0.120826	-0.188424	0.0201623	-0.37491	-0.0739201	-0.629831	0.0422664	-0.225963	-1.19562	-1.20523	-0.0411593	-0.162825	-0.402077	-0.642912	0.143065	-0.120272	-0.652231	0.107314
16-00088	-0.281495	0.134556	0.697664	2.32235	0.135286	0.0159429	-0.138489	0.442737	-0.0148032	-2.26986	-0.424777	-0.188636	-0.657003	-0.15772	-1.48282	0.0656976	-0.34995	-2.37886	-0.853814	-0.525477	-0.0253204	0.0433194	0.190032	-0.406069	-0.139041	-0.934721	-0.26396	-0.446823	-1.05936	-0.929427	0.0373248	-0.602201	-0.164469	-0.54639	-0.403374	-0.555483	-1.06083	0.130814
16-00094	-0.377261	0.274663	1.15928	2.68885	0.0578284	-1.02413	0.0196241	0.423219	0.475445	-1.18172	-0.732474	-0.188825	-0.53441	-0.063039	-1.01575	0.486849	-0.416987	-2.3445	-0.919411	-0.328935	0.650105	-0.195071	0.676884	-0.602149	-0.0163787	-0.779635	0.112814	-0.486655	-1.2544	-1.18641	0.0606556	-0.579314	-0.167281	-0.834222	-0.249794	-0.587311	-0.656761	0.175278
16-00102	-0.658067	0.218294	0.893056	1.72997	0.096099	0.548906	-0.298571	0.354295	-0.92169	-2.02289	-0.838598	-0.180399	-0.561956	-0.14314	-1.29455	0.710565	-0.411209	-2.02346	-1.53656	-0.42015	0.120389	-0.287088	0.141814	-0.0751635	0.079011	-0.881494	-0.0737777	-0.488814	-1.33579	-0.76065	-0.0348813	-0.725327	-0.320722	-0.522851	0.0188744	-0.453673	-0.842061	0.168204
16-00113	-0.253153	-0.109034	-0.154632	-0.148742	-0.0760703	0.461744	0.236816	0.234432	1.39612	-0.113995	-0.610043	0.485869	-0.501163	0.412693	-1.36733	1.13211	0.146369	1.02263	-0.758592	0.0367004	-0.139259	0.164689	-0.0528743	-0.280326	0.0609205	-0.623528	0.237956	0.0258485	-0.896696	-0.819906	-0.203836	-0.394563	-0.15174	-0.337493	-0.369746	-0.322158	-0.630629	-0.221948
16-00129	-0.18815	-0.0667957	0.334998	-0.0855431	0.026943	-0.299573	-0.390737	-0.187875	0.485313	0.187607	-0.724667	-0.246549	-0.619891	0.0230611	-1.04896	0.398422	-0.381302	-0.304874	-0.917853	0.152152	-0.344175	-0.252944	-0.112962	-0.241438	-0.0906358	-0.536599	0.23879	-0.306973	-0.914039	-0.658412	0.0557615	-0.448249	-0.238392	-0.694558	0.267809	-0.233014	-1.13506	0.278429
16-00143	-0.305442	0.180204	0.260637	1.92648	-0.06965	-0.760667	0.179707	2.01614	1.17254	-0.950084	-0.530264	-0.279449	-0.310618	1.25639	-1.60759	-0.115358	-0.273322	-2.20193	-0.329764	-0.413157	1.17711	-0.297441	0.482864	-0.797633	0.22835	-0.863981	-0.205013	-0.46869	-1.42749	-1.09936	0.109664	-0.715673	-0.0784419	-0.572373	-0.493091	-0.417916	-0.589886	-0.0118285
16-00145	0.331284	0.186455	0.561759	1.44712	-0.063974	0.0499438	-0.121087	0.868506	0.844641	-0.999171	-0.50771	0.302847	-0.632753	0.306457	-1.42597	1.10511	-0.00721753	-0.391233	-1.20055	0.337241	0.0299193	0.181789	0.108534	-0.41537	-0.0019174	-0.110107	-0.315326	-0.34581	-1.1661	-0.895456	0.287488	-0.312606	-0.074237	-0.215572	-0.525438	-0.387135	-0.976103	0.124145
16-00150	0.285745	0.101812	0.0474391	0.2697	0.0260361	0.0159685	-0.307993	1.02502	0.429445	-1.56016	-1.05248	-0.0534892	-0.753666	0.724503	-1.45653	1.33361	-0.224246	2.19485	-1.27964	0.193532	-0.12917	0.102554	0.154338	-0.551191	-0.152966	-1.02857	0.134334	-0.18132	-1.06002	-1.01479	0.179266	-0.127026	-0.181854	-0.327315	-0.294196	-0.274624	-0.909382	-0.0419949
16-00151	-0.0341913	0.386197	0.829483	1.92478	0.0751636	-0.57161	0.124921	1.34252	-0.483375	-1.00625	-0.135903	0.669281	-0.874286	-0.115781	-1.81079	0.755966	-0.0853773	0.389407	-0.903484	0.234289	0.582455	-0.264967	0.350753	-0.695144	0.00377515	-1.17442	0.151172	-0.331244	-0.891064	-1.27461	0.0507035	-0.108318	-0.234863	-0.74594	-0.228487	-0.178827	-0.588852	0.0988566
16-00157	-0.406618	0.0599768	0.278133	1.86307	-0.0158055	0.771659	0.0452577	0.802602	0.35471	-1.0517	-0.709025	-0.199394	-0.83606	-0.109125	-1.7284	0.356464	-0.504372	-2.34597	-1.07593	-0.429937	-0.0957134	-0.0132179	0.00172589	-0.311503	0.0147537	-0.903329	-0.110439	-0.372652	-1.28675	-1.33634	-0.0353047	-0.468852	-0.248891	-0.503786	0.157382	-0.637767	-0.661746	0.13569
16-00217	-0.151993	0.0754383	0.0332418	1.29704	-0.0482239	0.345498	-0.000372292	1.68716	0.903916	0.128501	0.0275245	-0.340742	-0.602306	0.0577511	-1.04562	0.541801	0.224714	-1.55437	-0.856139	-0.193741	0.134336	-0.140178	0.262748	-0.274064	0.0495462	-1.078	0.825604	-0.255055	-1.25748	-1.20272	-0.150516	-0.213918	-0.256893	-0.180174	-0.56219	-0.306251	-0.341042	0.0190466
16-00220	-0.862013	0.00957036	0.123089	1.07547	-0.0229891	1.57023	-0.355605	0.341145	-0.0866777	-2.07261	-0.473152	-0.202092	-0.566775	-0.108694	-1.24809	0.550568	-0.367052	-1.60858	-1.13845	-0.402916	-0.0282447	-0.213496	0.233914	-0.333135	-0.197667	-0.979361	0.051325	-0.563661	-0.924212	-0.567784	-0.10707	-0.747668	-0.197053	-0.154729	-0.265908	-0.623355	-0.957163	0.109376
16-00249	0.0198573	0.0365724	0.596451	1.32836	0.0136046	0.218202	0.0375085	0.8683	0.317558	-0.105161	-0.228123	-0.352465	0.0918487	0.228296	-0.62437	0.466345	-0.0566548	-1.31088	-0.923159	-0.18009	-0.118278	-0.164397	0.00208786	0.118841	-0.0738587	-0.884021	0.349514	-0.331272	-0.893628	-1.24882	-0.0820117	-0.388279	-0.294452	-0.505586	-0.506197	-0.360746	-0.581407	0.199075
16-00264	-0.487805	0.361599	0.486139	2.99024	0.169093	-1.51062	-0.702534	1.75186	-1.55499	-1.50023	-0.590675	-0.224489	-0.528082	0.175455	-1.20967	0.56975	-0.0133235	-2.37332	-1.07438	-0.30835	0.474925	-0.217688	0.0644366	0.504763	0.0767449	-1.22316	0.0718154	-0.528917	-1.0568	-1.15655	0.201756	-0.273643	-0.507925	-0.394711	-0.750517	-0.403053	-0.364167	0.0169063
16-00269	-0.375537	0.255168	0.555737	2.50779	0.0256911	0.847046	-0.313893	0.427701	-0.178438	-1.49461	-0.587035	-0.253382	-0.509521	-0.105123	-1.12818	-0.153137	-0.367299	-1.9255	-0.811913	-0.348907	0.0399842	-0.109929	0.200577	-0.349795	0.0101949	-0.765812	0.0212836	-0.437951	-1.00795	-0.619222	0.04597	-0.493285	-0.122108	-0.402271	0.135744	-0.248397	-0.764103	0.262835
16-00278	-0.144972	0.0329003	0.331167	1.23963	0.0420484	0.141664	-0.421119	0.313106	-0.259856	-2.04495	-0.355334	-0.0943682	-0.626252	-0.181946	-1.34439	0.520088	-0.383121	-1.79687	-0.842229	-0.150234	0.162025	0.073326	0.286034	-0.453772	-0.187226	-0.785888	-0.190416	-0.391127	-1.14886	-1.19845	-0.0396339	-0.374657	-0.333268	-0.441401	-0.125608	-0.470467	-0.96767	0.198801
16-00289	-0.425674	-0.179009	0.178629	0.297282	0.0220027	1.73511	-0.0050589	0.425304	-0.966739	-1.45369	-0.0809238	0.197135	-0.608721	-0.114367	-1.45781	0.561988	-0.387458	-2.32478	-1.17024	-0.337839	-0.0685974	-0.0845335	0.0950367	-0.298846	-0.166767	-0.865837	-0.131596	-0.468842	-1.44929	-0.581631	0.0312062	-0.671936	-0.376559	-0.629887	0.645493	-0.55634	-1.04738	-0.00405747
16-00292	-0.63971	0.0132478	0.328394	1.10118	0.0486383	1.05966	-0.113077	0.299926	-0.365597	-2.29724	-0.608799	-0.101716	-0.650832	-0.0680558	-1.48075	0.204645	-0.409947	-2.31897	-1.21109	-0.377478	-0.0410782	-0.354267	0.0927821	-0.239316	0.0231849	-0.591396	-0.19479	-0.455771	-1.64462	-0.649314	-0.101999	-0.681713	-0.236966	-0.460236	0.474887	-0.566531	-1.151	0.0621173
16-00303	-0.16946	0.0784852	0.318705	0.226957	0.0481168	-0.0390707	-0.240625	0.0169542	0.609623	0.250829	-0.43508	-0.234543	-0.451308	-0.0414872	-0.284446	0.234237	-0.410074	-2.39054	-0.659831	-0.418833	-0.302693	-0.21595	-0.0849004	-0.244001	0.0163455	-0.657749	0.30652	-0.236204	-0.904379	-0.306362	-0.311686	-0.36021	-0.279787	-0.624627	0.197211	-0.361049	-1.15234	0.176473
16-00307	0.230828	0.329221	0.105454	1.94731	-0.0217396	0.642351	-0.33509	1.32189	-0.647328	-0.910448	-0.190008	-0.242076	-0.402791	0.192264	-1.35891	-0.0716176	-0.351059	-1.46799	-0.920171	-0.392814	-0.2688	-0.102829	0.013245	-0.323046	-0.189582	-1.06245	0.107199	-0.437782	-0.638467	-1.17676	0.0211019	0.054801	-0.362426	-0.489258	-0.520156	0.276005	-0.629927	-0.0303238
16-00316	-0.151495	-0.152782	1.09366	0.422923	-0.0144033	-0.604794	0.113119	1.32863	1.10758	-0.932531	-0.858642	0.540861	-0.707162	0.325722	-1.76673	0.70239	-0.097294	-1.08549	-0.954966	-0.27033	0.855169	-0.213539	0.9619	-0.906259	0.0853363	-1.23404	0.573864	0.516981	-0.861282	-0.954066	0.203559	-0.216018	-0.0544182	-0.128032	-0.102071	0.0220952	-0.0258622	-0.23185
16-00339	0.520915	0.343678	0.185323	0.681994	0.0206157	-0.885027	-0.185581	0.627935	1.55613	-0.90174	-0.710387	-0.366592	-0.0476465	1.51219	-1.32671	0.806126	-0.0523523	-1.74189	-0.81193	-0.183831	0.199338	-0.0991882	0.235511	-0.414039	0.183474	-0.53398	0.117517	-0.438831	-1.34609	-1.52796	0.117948	-0.3608	-0.257973	-0.0978652	-0.482907	-0.35549	-0.826887	0.109224
16-00344	-0.298739	0.113728	0.0640176	1.08089	-0.0457283	-0.0112768	-0.585682	0.971214	0.509502	-0.875293	-0.479352	-0.0933198	-0.714074	0.187393	-1.56498	0.714493	-0.0639049	-1.32322	-1.07069	-0.2282	-0.161181	0.0583308	0.0295085	-0.269025	-0.0230363	-0.827591	0.306782	-0.373243	-1.06771	-1.10315	0.242262	-0.287411	-0.212698	-0.00639126	-0.120848	-0.101152	-0.345933	0.170659
16-00351	-0.856546	0.243576	0.157886	2.52945	0.0476377	-1.08577	-0.0672618	1.2423	0.903585	-0.61195	-0.421087	-0.226583	-0.630226	-0.0843018	-0.976611	0.0891845	-0.255885	-1.15981	-0.7265	-0.0820174	0.722888	-0.418647	0.558011	0.0928975	-0.0320813	-0.725984	0.453256	-0.42785	-0.985893	-1.46161	-0.137758	-0.35306	-0.149287	0.0740703	-0.83561	-0.402242	0.504948	-0.482396
16-00354	-0.662306	0.260985	0.812192	2.75142	0.0295046	-0.22188	0.426413	1.16224	0.383208	-1.74789	-0.552406	-0.355842	-0.13178	0.0121161	-0.0423369	-0.250197	-0.454508	-2.09749	-0.843584	-0.375878	0.297699	-0.18132	0.387871	-0.465288	0.108014	-0.950618	0.226512	-0.597449	-1.16219	-0.802924	-0.299658	-0.312977	-0.427063	-0.662495	-0.624726	-0.438511	-0.931377	0.172076
16-00358	-0.264887	-0.256699	0.107225	-0.689853	-0.0332848	0.716196	-0.192305	-0.00770459	0.859924	-1.62664	-0.912608	-0.133787	-0.751875	0.241326	-1.38315	0.936932	-0.511318	2.13127	-1.12302	0.15794	-0.353153	-0.306913	-0.155026	-0.171495	-0.234247	-0.851783	0.241041	-0.319397	-1.14022	-0.92703	-0.0437897	-0.603783	-0.125224	-0.260697	-0.0118092	-0.3117	-1.25114	0.173971
16-00373	-0.204529	0.0639067	-0.0129609	0.0574925	-0.0464256	0.295778	0.0771874	0.471653	1.09856	-0.387651	-0.573247	0.148815	-0.0993587	0.492046	-0.838539	0.540195	-0.114152	0.657675	-0.66079	-0.205908	-0.109208	0.0416935	0.0302517	-0.289596	0.137925	-0.491816	0.420825	-0.321917	-0.6512	-0.325705	-0.0586761	-0.127598	-0.0724564	-0.145321	-0.120927	-0.304073	-0.564407	0.0559892
16-00392	0.0785696	-0.283008	-0.241033	-0.607638	0.0881552	-0.0559701	-0.0962229	2.30358	-1.14855	-0.940109	-0.509411	-0.145551	-0.715687	0.0305062	-1.18234	1.67135	1.25211	-0.135725	-1.83338	0.311298	-0.358769	-0.0662954	-0.189171	-0.396186	-0.0370309	-0.945562	-0.320808	-0.0216807	-1.53917	-0.957261	0.461221	-0.307518	-0.436064	-0.153183	-0.733196	-0.269588	-0.529403	-0.448056
16-00406	0.264837	-0.0133058	0.306264	0.852765	-0.0378789	-0.371501	-0.449076	0.686051	0.751395	-1.01185	-0.786419	0.05617	-0.589158	0.180841	-1.18326	0.689491	-0.185522	-1.22574	-0.7991	-0.0721937	0.429465	-0.136849	0.398488	-0.385645	0.0870252	-1.08106	0.418433	-0.439366	-1.13845	-0.816521	0.226824	-0.391112	-0.0448949	-0.293564	-0.237121	-0.301764	-0.781356	0.190911
16-00410	-0.251938	-0.279706	0.0228969	0.273669	-0.0247265	2.03722	-0.354786	0.503198	0.183974	-2.33009	-0.213263	0.295376	-0.674885	-0.141284	-1.44617	0.268268	-0.169357	-1.59538	-1.09431	-0.246091	0.596673	-0.0221394	0.840732	-1.11005	0.102464	-0.860588	-0.317597	-0.441439	-0.840857	-1.24453	-0.3092	-0.195018	-0.236794	-0.423437	-0.286924	-0.649652	0.358107	-0.559288
16-00460	-0.110451	0.154408	0.312104	2.28371	0.0108354	0.317321	-0.250269	0.359103	0.314935	-0.826768	-0.626486	-0.21163	-0.672421	-0.00964591	-1.01639	-0.10551	-0.249009	-0.76513	-0.8856	0.123578	-0.254918	-0.0230926	-0.0189014	0.0286401	0.0558303	-1.06397	0.102273	-0.397407	-1.10056	-1.39846	0.00627428	-0.442253	-0.183796	-0.440741	-0.193411	-0.493329	-0.429068	-0.0766403
16-00483	0.375851	0.316411	0.0293193	1.42741	-0.0354273	0.393446	-0.194027	0.946426	-0.0793647	-0.616392	-0.170718	-0.231859	-0.536785	-0.0436402	-1.45978	-0.0618882	-0.416229	-1.71011	-0.806395	-0.422782	-0.184443	-0.103734	-0.266662	0.216308	-0.0929101	-0.971961	0.105892	-0.450764	-0.750196	-1.3581	0.145066	-0.223416	-0.318163	-0.127223	-0.754671	0.0870086	-0.472788	-0.127031
16-00494	-0.487882	-0.169423	0.3352	-0.541793	0.133537	-0.800462	0.185282	0.503044	1.46613	-0.223358	-0.856808	-0.24709	-0.856821	0.153536	-1.07124	-0.633405	-0.368307	-1.79619	-0.714305	-0.321403	-0.400051	-0.428236	-0.178073	-0.236285	0.027621	-0.513968	-0.0826386	-0.459657	-1.11513	0.251746	-0.529897	-0.712215	-0.102008	-0.42924	-0.248059	-0.686511	-1.04357	0.276899
16-00504	-0.357017	-0.1163	0.102013	-0.29759	-0.0348053	0.490071	0.271671	0.294879	0.802792	0.023996	-0.58231	0.419172	-0.204611	0.417795	-1.28063	0.611487	-0.00107805	1.92259	-0.837555	0.026222	0.616033	0.239189	-0.242814	0.10568	0.0133483	-0.724063	0.0750315	-0.397314	-0.988196	-0.833334	0.0255089	-0.402758	-0.0582432	-0.474375	-0.121295	0.0140904	-0.517171	-0.103688
16-00510	0.361131	0.319831	0.615393	0.874099	0.0415395	-0.816909	-0.165699	1.70111	0.343471	-1.02246	-0.619523	0.189094	-0.0992018	1.05015	-0.653943	1.32263	0.449679	-0.991922	-1.1506	0.145301	0.309385	-0.0464517	0.132148	-0.261465	0.167255	-0.16715	0.0152954	-0.48332	-1.24287	-1.16055	-0.154059	0.0927583	-0.344168	-0.50552	-0.425887	-0.1826	0.0627543	-0.505888
16-00519	-0.964949	0.178793	0.652012	3.32614	0.119609	-0.970686	0.0913885	1.8828	-0.141324	-1.8074	-0.44608	-0.313592	-0.550442	-0.0945124	-1.20736	-0.143411	-0.320468	-1.2955	-0.442828	-0.3451	0.816271	-0.395003	0.898304	-0.418592	0.0638704	-0.675183	0.064304	-0.525082	-1.03136	-1.30287	0.0541697	-0.410123	-0.12679	0.327289	-1.04392	-0.533338	0.00939096	-0.499278
16-00525	0.183629	0.787611	0.541211	2.09925	0.0120314	-1.72842	-0.223994	0.857411	0.928573	-0.0844348	-0.789279	-0.0622106	-0.706292	0.618637	-1.53693	0.177537	-0.178652	-1.81828	-0.914917	-0.0830684	0.773089	0.123472	0.366063	-0.631442	0.140232	0.44394	-0.714948	-0.55911	-1.24835	-1.01379	0.671153	-0.779131	-0.292957	-0.527493	-0.598482	-0.301678	-0.707405	0.143262
16-00627	-0.00996689	-0.133968	-0.0784811	-0.127363	-0.0248233	-0.0174327	-0.412137	0.332577	0.269034	0.874776	0.312042	-0.0345143	-0.462109	0.820453	-1.12686	0.631155	0.0955291	-1.02068	-0.738389	-0.183243	-0.362482	0.0746933	-0.0780424	-0.302957	0.129666	-0.654318	0.334661	-0.33228	-0.954499	-0.0755558	-0.145601	-0.34654	-0.249722	-0.568429	-0.0207172	-0.240259	-0.876417	-0.0900666
16-00702	0.245525	0.0381838	-0.134029	-0.519261	-0.040534	0.165936	-0.196448	0.128669	0.511537	-0.288571	-0.722319	0.0233487	-0.548516	0.69917	-1.39496	0.524452	0.148573	1.83895	-0.801055	-0.0243646	-0.198089	0.0456604	-0.00668863	-0.246335	-0.0862988	-0.78002	0.319972	-0.166253	-0.825285	-0.658853	0.411261	-0.54885	-0.189151	0.0386394	-0.324603	0.212629	-0.55622	0.11026
16-00708	0.104114	0.346352	0.124234	1.20707	-0.0580269	-1.0409	-0.422947	1.54132	0.606916	-0.775407	-0.140404	0.0773638	-0.621924	0.61394	-1.6424	0.590669	-0.173925	-2.10359	-0.769784	-0.408296	0.0830689	0.000479768	-0.131017	-0.0648644	0.0436627	-0.941285	0.391165	-0.21754	-0.923166	-1.28348	0.118106	-0.168286	-0.190837	-0.271879	-0.480096	0.0627476	-0.451619	0.0505634
16-00710	-0.351687	-0.136673	0.0166905	0.20497	-0.0428667	0.394786	0.0929884	0.485332	0.736171	0.426121	-0.260995	0.469905	-0.385803	0.222609	-0.93837	0.0468352	0.0517293	0.719028	-0.726351	-0.0195966	-0.0689431	0.125343	0.0607136	-0.62484	-0.0218352	-0.933737	0.0499151	-0.00727197	-0.811829	-0.899106	-0.304916	-0.3912	-0.031581	-0.397152	0.327238	0.225204	-0.288071	-0.226331
16-00724	0.137503	0.295153	0.126362	0.879979	-0.0906388	0.347025	-0.0325782	0.79305	0.526047	-0.590722	-0.138481	-0.198046	-0.579436	0.940952	-0.768681	1.20849	-0.0030337	-1.12861	-1.36473	-0.200267	0.472035	0.332121	-0.0963601	-0.0264404	0.0247074	-0.730071	0.207534	-0.313297	-1.27441	-1.58365	0.193999	-0.125697	-0.406131	-0.493029	-0.442587	0.0982282	-0.64423	0.0961518
16-00755	0.347347	0.251634	-0.187171	0.0519108	0.0402688	-1.31777	-0.0404991	0.144562	1.15278	-0.309327	0.520614	-0.149502	-0.617746	0.54733	-0.856167	1.11841	0.262896	-0.693857	-0.899715	-0.162605	-0.11584	-0.092372	0.0750232	-0.274407	0.0797569	-0.963466	0.261172	-0.355349	-1.38885	-0.977378	-0.159761	-0.427282	-0.197268	-0.233747	-0.0198256	-0.439598	-0.293273	-0.212003
16-00766	-0.304077	0.26376	0.623681	1.7217	-0.00107701	0.453004	0.119745	1.77138	0.135424	-0.730361	-0.310598	0.989119	-1.01004	-0.0983026	-1.90212	0.571499	0.158947	-0.954115	-0.920842	-0.268793	0.136125	-0.0614419	0.24018	-0.671129	0.111563	-0.691814	-0.157758	-0.384852	-0.977266	-1.05419	-0.299203	0.0579342	-0.109175	-0.567564	-0.561099	-0.171387	-0.435729	0.00757782
16-00770	0.135563	-0.121441	-0.127914	0.130372	-0.0278401	-0.126519	-0.173534	0.499961	0.942645	-1.88134	-0.326357	-0.174606	-0.756968	0.0471719	-1.52842	-0.190297	-0.380461	-1.29249	-0.605022	-0.263011	-0.0950008	0.0382346	-0.0729839	-0.61073	-0.0944475	-0.738577	0.0227463	-0.450446	-1.05474	-1.31117	0.0569475	-0.614415	-0.121187	-0.131433	-0.755253	-0.298259	-0.325035	-0.0509783
16-00771	-0.0328964	-0.161878	-0.127593	-0.43045	-0.0013607	-0.483638	0.0520874	0.439318	0.585625	0.386285	0.148349	0.542762	-0.996099	0.329184	-1.48431	0.154417	-0.153151	-0.263071	-0.640429	-0.202128	-0.0170998	0.0605668	-0.134479	-0.567827	-0.0158882	-0.950514	0.29628	-0.195012	-1.48811	-0.667203	0.0852968	-0.69431	-0.351842	-0.290123	-0.405318	-0.0659739	-0.457362	-0.371272
16-00810	-0.436544	-0.094862	0.629111	0.314229	0.017232	-0.136593	0.0223337	0.165206	1.05285	-0.40852	-0.264163	-0.281485	-0.580867	0.0880298	-0.707369	0.0150528	-0.191258	-1.64611	-0.261872	-0.383512	-0.334527	-0.308341	-0.180654	-0.339121	0.0445333	-0.679297	0.0476737	-0.33658	-1.02688	-0.800433	-0.122742	-0.194941	-0.198476	-0.363432	0.20779	-0.160359	-0.832783	0.324451
16-00815	-0.218739	-0.0853708	0.171232	-0.43988	0.0467893	-0.273693	-0.447374	-0.137132	0.550416	0.92699	0.468424	-0.102786	-0.56465	-0.0742988	-0.815326	-0.0541452	-0.0329919	-2.10688	-0.481629	-0.265209	-0.402423	-0.207438	-0.14663	-0.303078	0.0681507	-0.583442	0.347595	-0.419672	-1.24563	-0.28822	-0.45431	-0.217672	-0.164433	-0.171699	0.335105	-0.336941	-0.796438	0.171872
16-00820	-0.873053	0.314495	1.17796	3.58444	0.0385386	-0.760865	-0.387683	2.20214	-0.743371	-0.370214	-0.361188	-0.129963	0.0201432	0.42745	-1.41586	0.130614	-0.223545	-1.40299	-0.812801	-0.389843	0.546724	-0.244822	0.34066	-0.563521	0.4549	-0.252155	-0.628651	-0.364139	-1.21032	-0.911659	-0.160428	0.143506	-0.521206	0.0450952	-0.426142	-0.219397	-0.847421	0.39088
16-00822	-0.0319797	-0.214411	-0.231573	-0.668736	-0.0333431	0.127443	-0.273095	0.584928	0.813669	0.159308	0.00902256	0.184091	-0.727819	0.194018	-1.30664	0.474889	0.428592	0.513204	-0.763213	-0.159783	-0.250123	0.214213	0.0116274	-0.680063	0.00396829	-0.730667	0.369306	-0.0797755	-0.963426	-0.725236	0.0625109	-0.357651	-0.275804	-0.424574	0.176862	0.239604	0.0505795	-0.0659867
16-00836	-0.211738	0.0553712	0.208892	0.605403	0.0323311	0.447948	-0.253118	0.115802	0.0409554	0.481979	-0.426449	-0.116592	-0.670549	-0.111922	-1.1325	0.158301	-0.424995	-2.59897	-0.630437	-0.366269	-0.246189	0.0308178	-0.104425	-0.194191	0.0799017	-0.639715	0.0984394	-0.42648	-1.13159	-0.21004	-0.42741	-0.200081	-0.293145	-0.503375	0.0106669	-0.475169	-0.756396	0.19247
16-00867	-0.504586	0.0285727	0.358006	1.06786	0.0217621	1.22146	0.206809	0.587469	-0.191839	-2.17508	-0.483562	-0.0790009	-0.580119	-0.150941	-1.44869	0.446569	-0.40239	-2.14493	-1.25516	-0.327214	0.0760628	-0.294231	0.195147	-0.321393	-0.0154308	-0.589171	-0.375474	-0.379051	-1.17483	-0.846474	-0.227036	-0.487374	-0.272512	-0.357923	0.0830599	-0.542498	-0.989903	-0.00995444
16-00875	0.0420568	-0.187352	0.0811345	-0.4469	-0.102259	0.987339	0.137863	0.688164	1.2206	-0.483331	-0.732045	-0.240842	0.0881437	0.294094	-1.39979	-0.0545526	-0.276841	1.48065	-0.818184	-0.0171726	0.721373	0.233827	-0.104931	-0.278578	-0.102914	-0.534196	-0.141241	-0.0654494	-1.29938	-1.25426	-0.178593	-0.0789136	-0.207973	-0.712203	-0.09912	-0.0609281	-0.173086	0.409195
16-01005	0.415799	-0.0294185	-0.162453	0.242298	-0.0691183	0.986035	-0.0865592	0.804275	0.549715	0.271396	-0.436745	-0.128409	-0.617186	0.0049099	-1.4128	0.29685	-0.0511134	-0.093267	-0.646206	-0.218556	-0.323305	0.0532942	-0.0178515	-0.335771	-0.0243087	-0.791307	0.29479	-0.0460729	-0.8569	-0.570408	-0.126483	-0.104388	-0.202844	-0.0313649	-0.334645	-0.0721443	-0.775026	0.396011
16-01017	-0.177998	0.10118	0.273919	0.56844	0.083782	-0.933852	0.0622486	0.927888	0.233686	0.0511852	-0.141954	0.0255661	-0.56494	0.319799	-0.105987	-0.066161	-0.421796	-2.15105	-0.88994	-0.4318	0.453545	-0.332623	-0.579644	0.655939	-0.014827	-0.857202	0.077978	-0.269374	-1.29052	-0.734792	-0.621413	0.199129	-0.455507	-0.747529	-0.305845	0.0924505	-0.418841	-0.0761315
16-01049	-0.000250688	-0.255062	0.0984847	0.160949	-0.0755463	0.390213	-0.262823	0.85774	0.437293	-0.716052	-0.737131	-0.0419003	-0.861134	0.0958299	-1.45083	-0.0333129	-0.444311	-0.784038	-0.793521	0.175474	-0.233957	0.0148218	-0.130048	-0.245226	-0.0975377	-0.827677	0.26966	-0.273199	-1.14163	-0.700951	0.0249557	-0.496372	-0.214427	-0.308874	-0.442235	-0.157714	-0.756386	0.151544
16-01093	-0.853522	0.20489	0.69541	2.79999	0.0789145	-0.221907	0.111404	0.530475	0.180704	-0.349258	-0.856129	0.253681	-0.733952	-0.145266	-1.48551	0.121944	-0.279248	-0.788722	-0.637071	-0.121574	-0.209735	-0.250092	0.0375789	-0.412083	-0.137542	-0.668851	0.0659475	-0.239325	-0.907258	-0.831897	-0.369366	-0.19671	-0.197949	-0.0658545	-0.737211	-0.38903	0.0324138	-0.389258
16-01094	-0.519794	0.100321	0.160083	0.075295	-0.0226007	0.946586	-0.416477	0.125474	-0.282095	0.616773	-0.0749626	-0.0896994	-0.283902	0.144254	-1.4393	0.147534	-0.28023	-1.66372	-0.859285	-0.295484	0.29578	-0.148962	0.460419	-0.511947	-0.0810392	-0.822073	0.306811	-0.149563	-0.584971	-0.761349	-0.283026	0.0837909	-0.184927	-0.310031	0.365623	0.039983	-0.76102	0.244023
16-01097	-0.867737	0.248863	0.666717	2.96829	0.0577992	-1.08318	0.13934	1.01546	0.584858	-2.17088	-0.767601	-0.117144	-0.857643	-0.195044	-0.558634	0.17106	-0.374525	-0.20474	-0.548177	0.09982	0.649045	-0.350431	0.768261	-0.239405	-0.0137599	-0.829714	0.0602394	-0.366228	-0.841468	-1.7954	-0.0614518	-0.618083	-0.0991898	-0.129363	-0.81785	-0.642855	0.432458	-0.499801
16-01121	-0.715895	-0.0879322	0.279361	1.34696	0.0808841	1.09969	-0.144204	0.969235	-1.34	-1.47441	-0.374714	0.152339	-0.542773	-0.183169	-1.41758	-0.0878678	-0.26416	-1.98869	-1.07731	-0.252782	0.313107	-0.12689	0.404531	-0.554157	-0.118411	-1.10004	-0.352375	-0.42596	-1.39763	-0.873133	0.0550083	-0.82158	-0.292398	-0.818811	0.576165	-0.632947	-1.00475	-0.0401737
16-01185	-0.750033	0.444706	0.726656	2.98686	0.0456818	-0.45617	0.245664	1.01589	0.498962	-1.01351	-0.733133	-0.205727	-0.454528	0.261176	-0.536277	0.398043	-0.128565	-2.30385	-1.02899	-0.310983	0.397778	-0.222217	0.494114	-0.395951	0.0209983	-0.89465	0.185721	-0.556171	-1.29487	-1.19095	-0.086129	-0.234712	-0.399544	-0.348202	-0.490312	-0.468343	-0.952115	0.0547873
16-01201	-0.0953342	0.256739	1.24316	2.59441	0.0157615	-1.09119	-0.230957	1.92257	0.167339	-0.467244	-0.325824	-0.327895	-0.438771	1.1531	-1.30699	0.210864	-0.33631	-2.18545	-0.868995	-0.462416	0.374812	-0.00369605	0.119398	-0.360378	0.251794	-0.983507	0.148182	-0.576818	-1.00024	-1.26858	0.0753621	-0.0986919	-0.468257	-0.675069	-0.976124	-0.330195	-0.470529	0.141337
16-01210	-0.187824	0.0776774	0.546443	1.41823	0.0278768	-0.94571	-0.447032	1.0015	0.148588	-0.169341	-0.29562	-0.147634	0.197961	0.361472	-0.201811	0.570756	0.068629	-1.91805	-0.921207	-0.310882	-0.366346	-0.0450131	-0.139341	-0.0667074	0.192152	-0.516082	0.219607	-0.407625	-0.983383	-0.970071	0.0356142	-0.166142	-0.285149	-0.0160789	-0.203466	-0.226406	-0.153893	0.0348511
16-01219	-0.895666	0.0299592	0.824955	3.29162	0.14685	-0.964195	0.245742	1.69481	-0.381162	-1.8104	-0.647437	-0.0518124	-0.279006	-0.102712	-1.41783	-0.112144	-0.385608	-0.840404	-0.549178	-0.103607	0.837012	-0.290434	1.07134	-0.252796	-0.0360106	-1.26387	0.271276	-0.562161	-1.02421	-1.52344	-0.18562	-0.705724	-0.070209	0.149506	-1.13761	-0.649624	0.351338	-0.450151
16-01237	-0.297803	0.251885	1.65139	1.60296	0.0618182	-0.363641	-0.517314	1.40628	-0.374875	-0.238009	-0.71713	-0.181177	-0.0647045	0.0877676	-1.21264	0.173901	-0.27371	-1.60191	-0.667389	-0.478833	1.63247	-0.276649	0.129017	-0.51518	0.118526	-0.941681	-0.0484209	-0.480914	-1.10596	-0.641322	0.293966	-0.205317	-0.367099	-0.710363	-0.576448	-0.218438	-0.959872	0.336843
16-01254	-0.443675	-0.04415	-0.0455118	-0.102548	-0.0166971	0.150456	-0.215025	0.91178	0.835852	-0.144657	-0.32508	-0.15387	-0.727327	0.127981	-1.4898	0.654022	-0.371348	-1.34225	-0.834215	-0.149635	-0.397814	0.0237674	-0.238977	-0.224795	0.0708257	-0.674877	0.116434	-0.254886	-1.09207	-0.755208	-0.350331	-0.39469	-0.29199	-0.60386	-0.000864567	-0.579302	-0.724881	0.0138156
16-01262	-0.209644	-0.381624	-0.111822	0.222061	-0.00607575	1.63858	-0.157312	0.778643	0.530011	-1.55612	-0.197268	0.290323	-0.686408	0.20084	-1.54359	-0.233855	-0.219291	-1.5108	-1.0446	-0.214229	-0.0205301	0.146045	0.253977	-0.706854	0.0906964	-0.769063	-0.362322	-0.336683	-1.18017	-1.26036	-0.387902	-0.539861	-0.20704	-1.04689	0.457469	-0.704636	0.36693	-0.587867
16-01272	-0.0118368	0.0609619	0.154675	0.329123	-0.00128	-0.26572	-0.15439	0.612583	1.00497	0.515766	-0.296347	-0.208438	-0.552208	1.3141	-1.08926	0.850287	0.37188	0.471299	-0.73634	-0.106456	-0.037676	0.0114874	-0.0143753	-0.397636	0.0394267	-1.16772	0.381176	-0.0680183	-1.27958	-0.538529	-0.298996	-0.0109396	-0.206463	-0.528699	0.252439	-0.0449947	-0.640419	-0.132057

## Sheet: bulkDS4(AML)
Table S5D bulkDS4 (AML)
Note: M0: undifferentiated acute myeloblastic leukemia; M1: acute myeloblastic leukemia with minimal maturation; M2: acute myeloblastic leukemia with maturation; M3: acute promyelocytic leukemia; M4: acute myelomonocytic leukemia; M5: acute monocytic leukemia. FAB, French–American–British.
Sample	FAB	Subgroup	HSC/MPP	LMPP	CLP	CMP	MDP	GMP	CDP	MEP	GMP–Mono	CD14 Mono	CD16 Mono	pre-DC	pDC	cDC1	mo-DC	MKP	MK	pro-Ery1	pro-Ery2	Ery	pre-pro-B	Early-pro-B	Late-pro-B	pre-B	Immature B	Naive B	Memory B 1	Memory B 2	CD8 Tnaive	CD8 Teff	CD8 Tex	CD8 Tdpe	CD8 Tmpe	CD4 Tnaive	CD4 Tem	CD4 Treg	NK	NK-XCL1
SIH001	M4	biCEBPA/-like	-0.744964	0.0799633	0.29286	1.70107	-0.0430187	0.0694623	-0.313754	0.873294	0.770268	-0.291268	0.434489	-0.100789	-0.114704	0.313294	-0.455464	0.450329	0.197064	-0.809446	0.0148755	0.101189	0.473417	-0.430237	0.429476	-0.0678766	-0.265701	-1.0303	0.068461	-0.211975	-0.858207	-1.82479	-0.215685	-0.0287591	0.00932113	0.31544	-1.45058	-0.251192	0.71054	-0.392021
SIH002	M2	biCEBPA/-like	-0.499665	0.0115181	0.481622	1.62121	-0.0807467	-0.050942	-0.0554664	1.06564	0.546935	-1.13704	-0.234671	0.316838	-0.548723	0.161361	-0.400963	0.831211	-0.0492498	-1.09922	-0.0900628	-0.0766691	1.24672	-0.203367	0.135833	0.668768	-0.367618	-1.01351	0.222832	0.117184	-0.761496	-1.0949	-0.218856	0.180389	-0.261191	-0.40613	-0.610781	-0.0315041	0.484587	-0.366577
SIH003	M4	CBFB::MYH11	-0.793113	0.116924	0.454923	1.68448	0.257209	0.744205	0.397807	0.755838	0.436431	-0.982667	-0.0312744	0.81743	-0.070383	0.229536	0.223058	0.707789	0.288316	-1.98032	-0.26378	-0.342903	1.31016	0.364343	0.43687	-0.829768	-0.0420419	-0.678155	-0.111618	-0.180872	-0.983277	-0.84539	-0.617177	0.0195758	-0.217239	0.126227	-0.612683	-0.314936	-0.0300367	-0.331722
SIH004	M4	CBFB::MYH11	-0.517365	-0.120344	0.28736	0.219199	-0.0249776	0.681987	0.490026	0.655014	0.873795	-0.114022	0.150979	0.795016	-0.524801	0.357715	1.02732	0.904364	0.300985	-1.67731	-0.226447	-0.0866936	0.874111	-0.0142604	0.150635	-0.724094	-0.036184	-0.565279	0.224333	0.323758	-1.01193	-0.711658	-0.492563	-0.030601	-0.149855	-0.0321671	-0.268317	-0.178741	-0.189866	-0.276596
SIH005	M2	RUNX1::RUNXT1	-0.458659	0.0194358	0.0609034	1.88388	0.141543	0.695174	-0.176856	1.55563	0.586679	-0.49845	-0.38689	0.08766	-0.473204	0.862029	-1.13599	0.104219	0.130898	-1.8947	-0.24517	-0.134075	0.85441	0.0572484	-0.197161	0.996534	-0.10008	-0.955427	0.191912	-0.19911	-0.858944	-1.25053	-0.248017	-0.0837492	0.0471934	-0.408033	-0.278007	-0.120892	0.294919	-0.415338
SIH006	M5	HOX-committed	0.0471645	-0.0490642	0.303091	-0.0987175	0.329471	0.105759	-0.0522693	-0.090898	0.884675	0.919754	0.000817126	-0.182503	-0.242704	0.292648	-0.112182	0.676197	0.161695	-1.22702	-0.399918	-0.036403	-0.221526	-0.051745	0.0452038	0.0369248	-0.247995	-0.2085	0.174648	-0.0407242	-0.959913	-0.447312	-0.26164	-0.180938	-0.305205	-0.400015	0.131074	-0.170685	-0.770338	0.121515
SIH007	AML	RUNX1::RUNXT1	-0.377482	-0.0314336	0.0292367	0.559402	0.0922597	1.23744	-0.0583043	0.866069	0.44625	0.0946942	-0.220164	0.165339	-0.389928	0.990156	-0.859621	1.10466	0.217598	-1.27693	-0.0614623	0.170904	0.223687	-0.160164	0.127355	-0.0196976	-0.112605	-0.493913	0.212919	-0.0448897	-0.748319	-0.762114	-0.310777	0.310374	-0.201457	-0.427383	-0.557349	0.0362598	-0.0253901	-0.365179
SIH009	M5	HOX-mixed	-0.447476	0.299179	0.589067	2.43227	-0.167542	0.102301	-0.375145	0.899491	-0.0145102	-1.85347	-0.13988	-0.146285	-0.159104	0.56022	-0.881884	0.588895	-0.190056	-1.92506	-0.476368	-0.251758	-0.0578563	-0.102465	0.0493102	-0.305654	-0.100891	-0.763842	-0.277773	-0.188748	-0.66808	-1.21102	-0.0167795	-0.40568	-0.35322	-0.438258	-0.650019	-0.49223	-0.701256	0.35396
SIH010	AML	Myelodysplasia-related/-like	0.618964	-0.134379	0.0912543	0.64427	-0.23215	0.886577	-0.337276	0.869216	0.385127	0.0872853	0.420391	0.144703	-0.214499	0.545627	-0.686448	1.59633	-0.0577384	-1.10841	-0.0529348	0.280111	0.313622	0.000187505	0.446201	-0.614141	-0.0779838	-0.941716	-0.157526	0.69346	-0.989387	-0.471968	0.152297	0.245501	-0.446101	-0.247573	-0.523034	-0.302123	-0.536682	-0.120037
SIH011	M4	CBFB::MYH11	-0.268724	0.313567	0.366044	2.32391	0.144917	-0.41244	0.442979	0.542166	0.480184	-0.983791	0.575106	0.701768	0.276105	0.0523396	0.298818	0.275161	0.281725	-2.01796	-0.331348	-0.263174	0.654578	0.861007	0.36815	-0.733219	-0.0421162	-0.799738	0.0963168	-0.228547	-0.938194	-0.919008	-0.491804	-0.0900553	-0.140642	-0.534848	-0.165066	-0.218402	-0.257985	-0.0676565
SIH012	AML	HOX-committed	-0.353883	-0.163114	-0.0103326	-0.687941	0.0147268	-0.318833	0.290808	0.658385	0.448613	0.249053	0.773999	0.734186	-0.668121	0.0641099	-0.964206	-0.398283	0.00153991	-1.51489	-0.152454	-0.0752436	0.0780316	-0.245642	0.135489	-0.355557	-0.0414514	-0.650803	0.230365	0.301321	-1.15024	-0.101054	-0.488798	0.000384773	-0.0510106	-0.239782	0.272469	-0.245339	-0.840729	-0.0240983
SIH013	M4	HOX-mixed	0.211056	0.216978	0.165395	0.346984	-0.0251192	-0.0131694	-0.237161	-0.128214	0.117708	-0.33507	0.328955	-0.0677011	-0.476102	-0.108884	-0.806836	1.47818	0.252768	-0.790538	-0.922115	-0.201965	0.315652	-0.0837292	0.453469	-0.433472	-0.259805	-0.509349	-0.00828681	-0.0989972	-0.894826	-0.40983	0.0203897	0.0154733	-0.554614	-0.395342	0.171318	-0.15117	-0.707439	0.0481231
SIH014	M4	HOX-mixed	-0.170609	0.1816	0.531333	0.985656	-0.136814	0.56616	-0.662128	0.205866	-0.351925	-1.65213	0.132514	0.0923979	-0.376246	-0.0741602	-0.930572	1.09366	0.057175	-1.53062	-0.7118	-0.201521	-0.214767	0.109988	0.117677	-0.0474945	-0.406429	-0.758186	-0.266339	-0.179691	-1.10759	-0.372658	-0.14153	-0.151348	-0.408882	-0.7052	-0.104564	-0.185347	-0.708849	0.0369799
SIH015	M4	CBFB::MYH11	-0.777542	0.0741791	0.177559	0.85852	-0.10868	0.380072	0.193108	0.568083	0.896929	0.219996	0.160062	0.391762	-0.0660897	0.435888	0.647017	1.05293	0.167943	-1.88195	-0.406819	-0.294284	0.571709	0.154161	0.140023	-0.618061	0.00100336	-0.533202	0.165768	-0.225529	-0.771105	-0.853148	-0.545056	0.141525	-0.177773	-0.149417	-0.218014	-0.00673668	0.0244536	-0.317294
SIH016	M4	CBFB::MYH11	-0.582847	-0.019208	0.324786	0.976977	-0.112019	0.375007	0.480764	0.486766	0.975552	-0.5225	-0.309944	0.623704	-0.0540789	0.174267	0.845256	0.604097	0.0912979	-1.39713	-0.410087	-0.0238719	1.17188	0.342009	0.420911	-0.680943	-0.100049	-0.723836	0.270053	-0.0559527	-0.837573	-0.767187	-0.430553	-0.150054	-0.0762351	-0.25828	-0.248741	-0.364339	-0.259887	-0.342771
SIH018	M4	HOX-committed	-0.465662	-0.0964713	0.513873	0.916259	-0.174765	1.50932	-0.223056	-0.239122	-0.0618334	-0.225119	0.254154	0.381104	1.05935	0.159071	0.613197	0.321744	0.300744	-0.296582	-0.308622	0.480684	0.134117	-0.107536	0.301824	0.106377	-0.342139	-1.22731	0.43227	0.201818	-0.928854	-0.0686412	-0.244868	-0.141011	-0.37198	-0.156652	-0.129378	-0.18742	-0.46397	0.0645027
SIH019	AML	RUNX1::RUNXT1	-0.140823	0.00399199	0.0453687	0.626248	0.0189376	1.50503	0.028955	0.952532	0.270352	-1.92617	-0.713532	0.308688	-0.820515	-0.0734787	-1.29249	-0.0459205	-0.00143457	-1.58661	-0.200533	-0.25929	0.441492	-0.243702	0.306185	-0.309069	-0.0665563	-0.878809	-0.236302	-0.182626	-1.00727	-0.957821	-0.272029	-0.392561	-0.0322399	0.197056	-0.466495	-0.29262	-0.573157	-0.571232
SIH020	M4	biCEBPA/-like	-0.586093	0.157357	0.120754	1.37536	-0.0785048	-0.132723	0.193947	0.614547	0.714354	-1.52527	-0.23277	0.21104	-0.406093	0.0854208	-0.848547	0.708143	0.463358	0.292052	-0.407193	0.891919	0.404633	-0.0102199	0.113577	0.528785	-0.522343	-0.898555	0.086582	0.27438	-1.17981	-1.38769	-0.0234875	-0.192526	-0.03664	0.120343	-0.571934	-0.310289	0.398067	-0.375358
SIH021	M4	HOX-mixed	-0.223502	0.0876365	0.625478	1.09	-0.0661479	0.656431	-0.0285105	-0.0574975	0.274114	0.200574	0.428445	0.223385	0.815641	-0.0675094	0.128833	-0.0323907	-0.201507	-0.981828	-0.454007	-0.128489	-0.0538752	0.00186744	0.156032	0.11148	-0.123224	-1.14422	0.135897	-0.151452	-1.09837	-1.22405	-0.313249	0.02352	-0.30315	-0.434147	0.211353	-0.163737	-0.075107	0.0518351
SIH022	M4	HOX-mixed	-0.424496	-0.113833	0.225842	1.79102	0.66403	-0.091649	-0.211442	1.10762	0.338096	-1.79689	-0.428623	0.0517883	-0.237661	0.768594	-1.23942	0.550888	0.309092	-1.99849	-0.186273	-0.472119	-0.266002	0.0567834	-0.20658	0.351825	-0.210386	-1.07152	-0.27852	0.00647959	-0.655316	-0.637009	-0.392841	-0.116012	-0.155768	-0.365877	-0.0702383	-0.394178	-0.761855	0.150289
SIH024	M5	HOX-mixed	-0.396602	0.139036	0.349781	1.58036	-0.0111072	-0.0206566	-0.364437	0.977223	-1.16701	-1.7617	0.594204	-0.0948173	-0.386277	0.278231	-0.660012	0.938582	0.379045	-1.80505	-0.407891	-0.230104	0.0493813	-0.151246	0.140044	-0.0694289	-0.301937	-0.60113	-0.236277	-0.14161	-0.888503	-0.763866	-0.162598	0.109397	-0.433682	-0.407803	-0.013758	-0.28534	-0.603901	0.061776
SIH025	M5	Myelodysplasia-related/-like	0.331765	0.0162108	0.429214	1.61162	-0.106635	-0.340692	0.0748411	0.733027	-0.128659	-0.657003	0.518734	0.316418	0.29097	0.260881	-0.508551	0.947552	0.685011	0.464245	-0.410695	0.912597	-0.257684	0.12032	0.0300805	-0.256338	-0.119173	-1.19061	0.476369	0.221407	-0.569866	-0.735293	0.167023	0.130748	-0.178195	-0.190392	-0.151013	0.169889	-0.126136	-0.0117565
SIH026	M2	biCEBPA/-like	-0.862707	-0.145271	0.186701	1.07082	0.335799	0.101197	-0.298278	1.99467	-0.351224	0.245771	0.401387	0.0840887	0.279369	0.170292	-0.560976	0.573821	0.0217544	-0.351981	-0.393454	0.397291	0.777138	-0.620534	0.984447	0.191983	-0.245902	-1.02593	0.272927	0.369541	-0.80188	-0.952172	-0.159423	0.562622	-0.367215	0.0714944	-0.689458	0.213153	0.948392	-0.297687
SIH027	M5	Myelodysplasia-related/-like	-0.101978	0.304734	0.360637	2.1538	-0.198625	-0.1716	-0.141499	0.991825	-0.407636	-0.395047	0.57538	0.12964	0.414343	0.282451	-0.449369	0.412979	0.370768	-0.673736	-0.00382989	0.421825	0.488351	-0.233538	0.40048	-0.37565	-0.0166311	-1.03709	0.369369	-0.000958027	-1.27417	-0.383632	0.0346931	0.11255	-0.363749	-0.32469	-0.552435	-0.0582739	-0.363475	0.108244
SIH028	M4	HOX-primitive	-0.719241	0.0314466	0.55666	1.65337	-0.153807	1.16285	0.13813	0.0522182	-0.346256	-1.65826	-0.104438	-0.185973	-0.186249	-0.0225695	-0.64548	0.739611	0.0124629	0.00561517	-0.744061	0.818306	-0.0527361	-0.313185	0.202116	0.0439216	-0.234116	-0.740925	-0.104918	0.0253425	-1.00402	-0.121087	-0.26182	-0.27253	-0.0828938	-0.349466	-0.00572085	-0.173708	-0.835661	0.0353585
SIH029	M2	biCEBPA/-like	-0.696042	0.105754	0.560071	1.98636	-0.0517688	0.205765	0.133963	1.18395	0.916159	-0.642731	0.0160563	-0.120336	-0.160608	0.394805	-0.534525	0.321225	0.134511	-0.531786	0.00373914	-0.104382	0.708697	-0.469035	0.678176	0.149427	-0.175512	-0.831027	0.172696	-0.161199	-0.971897	-1.45118	-0.281555	0.145936	-0.234889	0.0895627	-1.13777	-0.154774	0.5184	-0.457511
SIH030	M2	RUNX1::RUNXT1	-0.660026	-0.101639	0.0292775	2.00376	-0.0708379	1.84297	-0.24887	1.31317	0.0923104	-1.07538	-0.743446	0.0344485	-0.459896	0.348487	-1.13718	0.405655	0.00299922	-1.83295	-0.18359	-0.208974	0.485506	-0.297764	0.109307	0.794107	-0.16476	-0.875895	0.0129226	-0.264487	-0.863059	-1.26625	-0.10403	-0.0508231	-0.0750266	-0.0191335	-0.720162	-0.0279949	0.144745	-0.448938
SIH031	M4	HOX-mixed	-0.164708	0.0424216	0.743209	1.14306	0.101403	0.279375	0.378052	0.220953	1.11771	-1.45298	-0.217723	-0.0124535	-0.540858	0.137851	0.111598	0.173434	-0.0078965	-1.47717	-0.239554	-0.105471	0.00417193	-0.150189	0.0875872	-0.173495	-0.185132	-0.521704	0.0918417	0.119381	-0.886345	-0.864862	-0.144988	-0.0926532	-0.286967	-0.708008	-0.0957952	-0.123013	-0.484486	0.171551
SIH032	AML	Myelodysplasia-related/-like	1.01211	0.306102	0.0671342	1.16397	-0.142102	-0.703808	-0.708399	1.04013	-0.24905	-0.8003	0.369585	-0.134377	-0.300557	1.06195	-0.824649	0.859916	0.150349	-0.467637	-0.774506	0.932111	-0.14971	0.0127065	-0.127348	0.724424	-0.248539	-0.502105	0.610472	0.0217808	-1.00858	-0.206001	-0.16851	0.157609	-0.0416883	-0.512582	0.371292	0.178374	0.0205315	0.539129
SIH033	M3	PML::RARA	0.0636101	-0.347072	-0.268723	-0.211786	0.4595	2.06931	-0.190115	0.123748	1.33004	-1.97871	-0.37304	0.101297	-0.350824	0.528289	-0.985243	0.615421	0.00650767	-0.818545	-0.493342	-0.137356	-0.0383137	0.0603676	0.0438554	-0.243632	-0.14457	-0.78161	-0.23591	0.0138738	-0.765503	-1.07226	-0.328143	-0.216207	-0.111335	-0.5221	-0.128044	-0.504238	-0.191247	-0.454674
SIH034	AML	RUNX1::RUNXT1	-0.665617	-0.0594856	0.264078	1.48385	0.312434	0.746028	-0.457559	1.15974	-0.117846	-1.04494	0.0955763	0.233776	-0.124653	0.2828	-1.03942	0.836876	0.211362	-1.23254	-0.220879	0.0912428	0.822142	-0.11562	0.407056	0.379442	-0.0131744	-1.02223	-0.000640931	-0.0984434	-0.623968	-0.727325	-0.259119	0.471173	-0.200111	-0.361991	-0.584222	0.171138	0.132191	-0.449736
SIH035	AML	Myelodysplasia-related/-like	-0.154267	-0.290344	-0.259424	-0.602637	-0.0563145	-1.00472	-0.01245	1.07078	-0.324256	-0.207173	0.00879695	0.403541	-0.600288	0.0954769	-0.729949	0.717836	0.64889	3.1263	-0.435411	0.21791	-0.0927372	-0.334887	-0.0804381	0.0600038	0.206707	-1.19911	0.187455	0.090175	-0.884706	-0.794942	-0.400022	-0.246589	-0.196946	0.363102	-0.127405	-0.220498	0.409189	-0.615373
SIH036	M3	PML::RARA	0.0847534	-0.260194	-0.205579	-0.427659	0.39776	1.48603	-0.424907	-0.312858	1.03864	-1.72049	0.0228028	0.0194452	-0.218826	0.668012	-1.21524	0.604263	-0.0304942	-0.788782	-0.577231	-0.174224	-0.0451187	0.0753019	0.194599	-0.392786	-0.14332	-0.866439	-0.20922	-0.0246363	-0.684536	-0.800589	-0.501671	-0.143797	-0.208452	-0.909402	0.21909	-0.485878	0.262378	-0.46082
SIH038	M5	Myelodysplasia-related/-like	-0.0174209	0.110334	0.24284	1.29013	0.212721	0.337526	-0.234166	0.0801293	0.202224	0.48165	0.079986	-0.0643428	-0.111794	0.123992	-0.598842	0.200419	0.0712793	0.833538	-0.260151	0.604986	0.0700279	-0.0832349	0.0991186	-0.28434	-0.161379	-0.742475	0.130505	0.186735	-0.714546	-0.949632	-0.620023	0.533705	-0.0971582	-0.112426	-0.0716206	-0.00272125	0.487699	0.125826
SIH039	M3	PML::RARA	0.105664	-0.369189	-0.261942	-0.335092	0.476726	1.9526	-0.0123772	0.469047	1.4522	-2.22757	-0.202625	0.0842445	-0.477149	0.171384	-1.14879	1.22958	-0.0869574	-0.814269	-0.722809	-0.179665	0.202203	0.160672	-0.0542527	-0.173674	-0.212033	-0.997922	-0.0133127	0.0202586	-0.749433	-1.33753	-0.266116	0.0301417	-0.158662	-0.0526045	-0.709697	-0.47021	-0.00969659	-0.430218
SIH040	M4	Myelodysplasia-related/-like	0.330226	0.0791132	0.498451	1.71586	0.230558	0.813591	0.250928	0.654228	0.303666	-0.633665	0.0479968	0.199577	-0.539028	0.536669	-0.716756	0.897211	0.198948	-1.18096	-0.264391	0.332921	0.118213	0.00511777	0.122682	-0.0420874	-0.255354	-0.665574	0.000568983	0.159613	-1.1333	-1.4642	0.16583	-0.119316	-0.207701	-0.0461874	-0.342878	-0.338584	-0.217693	0.109337
SIH041	M5	Myelodysplasia-related/-like	-0.107433	-0.0729635	0.806323	2.2327	-0.130632	-0.320573	-0.113646	0.264849	-0.24274	-0.521235	-0.270556	-0.125129	0.272669	0.133564	-0.654736	-0.0209747	0.419047	-0.384651	-0.355238	0.466367	0.292208	0.468184	0.949528	-0.253844	-0.221783	-0.711775	-0.00441452	0.197551	-1.18014	-0.111414	-0.226809	-0.1018	-0.00513607	-0.481221	-0.0219232	-0.103928	-0.792185	0.186478
SIH042	M4	HOX-mixed	0.222966	-0.0827227	0.429522	0.335105	-0.231277	0.720182	0.108464	-0.00155042	1.148	-1.1053	0.106044	0.167048	-0.645244	0.286511	-0.827353	1.81315	0.415275	-1.21461	-0.520027	-0.109183	0.0637954	-0.223626	0.213444	-0.177345	-0.234488	-0.612454	0.122607	0.240432	-1.13135	-0.894648	-0.160691	-0.283964	-0.105265	-0.249168	-0.0124277	-0.277468	-0.599494	0.116801
SIH043	M5	HOX-committed	0.129715	-0.139419	0.338265	0.491788	-0.0201678	-0.508088	-0.112903	0.321325	1.63638	-1.73961	-0.676162	0.0247631	-0.448035	0.274371	-0.395302	0.578741	0.0477674	-0.921832	-0.379824	0.200599	-0.152175	-0.107394	-0.021147	0.27662	-0.128354	-0.940217	0.0126771	0.167281	-0.941156	-0.516102	-0.291072	-0.240409	-0.108603	-0.491793	-0.271763	-0.510606	-0.754664	0.0409951
SIH044	M4	biCEBPA/-like	-0.739249	0.0933052	0.359658	1.93694	0.49191	0.104469	0.412404	1.06918	1.49949	-0.826998	-0.542945	-0.252333	-0.523556	0.264686	-0.144818	0.306301	-0.127397	-1.17959	-0.205168	0.0419094	0.00727533	-0.247824	0.027955	-0.0657227	-0.214188	-0.729061	0.255793	-0.128128	-0.887682	-1.76312	-0.362334	-0.029547	-0.0445773	-0.0619202	-1.02104	-0.306045	0.35807	-0.436133
SIH045	M4	CBFB::MYH11	-0.556943	-0.00793618	0.3339	0.919439	-0.219062	0.713489	0.122212	0.498966	0.897474	-0.175454	0.129687	0.423927	-0.00289879	0.403399	0.521785	0.800598	-0.0218234	-1.73053	-0.39652	-0.0537211	1.45413	-0.103941	0.42579	-0.728409	-0.0715247	-0.682877	0.384025	-0.186376	-0.955288	-1.17876	-0.172998	-0.100794	-0.126593	-0.0201941	-0.325204	-0.141303	-0.0600225	-0.356103
SIH046	AML	HOX-primitive	-0.226675	0.0277145	0.16588	0.0628255	-0.216449	0.923002	-0.520894	0.160977	0.497731	-1.04178	-0.118928	-0.0567407	-0.358471	-0.0426249	-0.975031	1.11896	-0.159045	-1.04069	-1.06571	0.142686	-0.175729	0.0013784	-0.050899	0.0644859	-0.210158	-0.559532	0.473305	-0.168899	-0.889232	-1.00034	-0.408978	0.063597	-0.15314	-0.826998	0.345491	-0.324358	-0.400812	0.263241
SIH049	M2	biCEBPA/-like	-0.969088	0.228393	0.330616	2.4872	0.321067	-0.414736	0.0860224	1.47934	0.17098	-0.822826	0.205657	-0.257077	-0.192705	0.0578152	-0.287893	0.462053	0.14566	-0.504041	-0.354497	-0.00355578	0.518051	-0.480357	0.527914	0.269134	-0.247482	-0.900217	0.182118	-0.258627	-0.949312	-1.57066	-0.0288031	-0.152852	-0.163467	0.1853	-1.09367	-0.13775	0.624479	-0.425007
SIH051	M5	Myelodysplasia-related/-like	-0.261499	0.0579909	0.779269	2.42417	-0.169752	-0.136572	0.138666	0.719352	-0.811315	-0.867145	-0.321786	0.0711098	0.423286	0.0935196	-0.0284297	0.0442108	0.0630462	-0.512874	-0.304276	0.357252	1.05779	-0.183372	0.758382	-0.539297	-0.0367537	-0.285709	-0.112487	0.584513	-1.00723	-0.27042	-0.152965	-0.0160549	-0.104011	-0.487628	0.112943	-0.0306434	-0.177108	0.0303872
SIH052	M3	PML::RARA	-0.0358762	-0.266628	-0.134641	-0.15694	0.476839	2.11968	-0.332993	0.499279	1.21594	-2.08928	-0.17668	-0.157351	-0.245795	0.0714284	-1.08457	0.269357	-0.0608923	-0.572563	-0.644997	-0.0952616	0.318318	-0.218321	0.521812	-0.52227	0.0317074	-0.82935	-0.247783	0.0404617	-0.813539	-1.0722	-0.312309	-0.231589	-0.0871817	-0.197018	-0.755177	-0.570334	0.157187	-0.256451
SIH053	M4	HOX-mixed	0.0788531	-3.39262e-05	0.454803	0.206401	0.34739	0.774561	0.000314646	0.322457	0.932728	-0.509542	0.21986	-0.069633	-0.252101	-0.0130866	-0.941372	1.22857	0.641544	-1.14982	-0.610407	0.0380431	-0.032725	-0.13163	0.09516	0.0536009	-0.238645	-0.591248	0.0327871	-0.098809	-1.11116	-0.33668	0.0683743	-0.112257	-0.193473	-0.205915	-0.000751845	-0.470346	-0.786607	0.0126728
SIH055	AML	CBFB::MYH11	-1.07663	0.0148845	0.293689	1.49717	0.0691229	0.965399	-0.214122	0.460885	0.189527	0.262227	0.254397	0.00944337	-0.0844686	0.512661	-0.488014	0.923872	0.304751	-0.991174	-0.459844	0.396309	1.01463	-0.0363342	0.551866	-0.788394	-0.0236635	-0.592328	0.525667	0.154609	-0.826228	-0.660281	0.254686	0.322888	-0.144256	-0.391588	0.217904	0.216228	0.185249	0.191757
SIH056	M4	HOX-mixed	-0.19994	0.193749	0.41262	1.29393	-0.0792648	0.3438	0.295832	0.0840742	1.0484	0.381148	0.00152799	-0.189526	-0.291993	0.142332	0.774667	-0.278373	-0.381373	-1.74638	-0.495619	-0.370152	-0.0460513	-0.120019	0.105746	0.00545537	-0.143688	-0.742052	0.203336	-0.333857	-1.11813	-0.917295	-0.271062	0.102886	-0.342819	-0.750116	0.0844448	-0.129799	-0.468209	-0.0867225
SIH058	M3	PML::RARA	-0.124769	-0.235403	-0.337308	-0.167773	0.428234	1.13381	-0.182083	-0.359486	1.61493	-2.0402	-0.0618918	-0.118853	-0.201073	0.0496581	-0.997008	1.09542	0.0471567	-0.635945	-0.641003	0.109841	0.005714	-0.125414	0.0158032	-0.259656	-0.0333136	-0.868056	-0.265696	0.0944574	-0.611718	-1.51687	-0.389976	-0.124523	-0.202206	-0.0766778	-0.63597	-0.442497	0.294715	-0.264143
SIH059	M2	biCEBPA/-like	-0.975861	0.278526	0.291343	1.92108	-0.104934	-0.587334	0.127409	1.2418	0.609699	-0.911101	0.172155	0.209626	-0.291507	0.449366	-0.572451	0.461603	0.0842437	-0.67978	-0.0481015	0.144744	0.688922	-0.36016	0.656374	-0.270363	-0.254101	-0.757069	0.0532078	-0.111801	-0.805685	-1.79384	-0.269295	-0.25892	-0.177635	0.308561	-0.988551	-0.434213	0.674065	-0.268396
SIH060	M5	Myelodysplasia-related/-like	0.951024	0.0531548	-0.110132	0.256976	-0.270178	0.468848	-0.465332	1.66052	0.0328326	-0.935787	-0.074616	0.302228	-0.229484	0.43776	-0.997461	0.992162	0.144822	0.606021	-0.153431	0.408023	-0.218516	0.0356684	0.01154	-0.28082	-0.0850398	-0.421436	-0.0141603	0.238234	-1.03563	-0.948113	-0.19569	0.448425	-0.284837	-0.27224	-0.282391	-0.118492	-0.371589	-0.0617086
SIH061	AML	biCEBPA/-like	-1.02989	0.0515686	0.582608	2.50248	0.0617027	-0.0763831	0.315693	1.70634	-1.46487	-2.32679	0.0456004	-0.26214	0.143436	0.453373	-0.761579	0.0723643	0.0639544	-0.889614	-0.424616	-0.0221595	0.856454	-0.425102	0.570372	0.420107	-0.0972328	-0.805838	-0.253694	-0.173409	-0.873557	-1.67264	-0.359634	0.0199204	-0.165481	0.351163	-1.21102	-0.259046	0.190337	-0.37043
SIH062	M2	RUNX1::RUNXT1	-0.524472	-0.131268	0.448268	1.81608	0.263676	1.37498	-0.12109	1.04678	0.686782	-0.669271	-0.119964	-0.0197438	-0.48839	0.505862	-1.10804	0.174144	0.119469	-2.12241	-0.17074	-0.432449	0.774229	-0.416068	0.193651	0.407817	-0.177694	-1.03692	0.337655	-0.149738	-0.932798	-1.26358	-0.0722536	-0.225889	-0.0997595	-0.0405843	-0.674424	-0.262434	0.0261394	-0.441092
SIH064	M4	Myelodysplasia-related/-like	0.703121	0.0921651	-0.106796	0.470447	-0.241116	0.611374	-0.161424	0.58394	1.33638	-0.38131	-0.125905	0.205015	-0.566018	0.580601	-0.966617	1.30093	0.176477	0.0956049	-0.368278	0.468991	-0.235201	-0.0138111	0.0265747	-0.213636	-0.0819426	-0.851598	0.254006	0.575638	-1.12176	-0.762671	0.0180682	0.282542	-0.409447	-0.385457	-0.472119	-0.175793	-0.436926	-0.110961
SIH065	M5	Myelodysplasia-related/-like	0.546574	0.195306	-0.147961	1.88375	-0.197836	0.44147	-0.198812	0.641099	0.464734	-0.817225	-0.585026	-0.114789	-0.192166	0.866045	-1.07905	0.15795	0.207863	-0.556055	-0.218012	0.0849792	-0.0508737	1.2702	0.101016	-0.283541	0.0246755	-0.836652	-0.165615	0.246452	-0.859264	-0.888063	-0.221409	0.0336785	-0.228106	-0.990044	-0.220601	-0.0525583	-0.210772	-0.0245428
SIH066	M5	Myelodysplasia-related/-like	0.234189	0.196621	0.531211	1.27669	-0.118278	-0.385359	-0.0217611	0.362356	0.459141	0.243371	-0.0618181	-0.0977435	-0.318695	1.07728	-0.835286	0.233319	0.00421558	-2.16971	-0.295701	-0.349226	1.35124	0.778449	0.306422	-0.54651	-0.0142602	-1.04764	0.239767	-0.251	-1.14961	-0.664582	-0.105859	0.184781	-0.167157	-0.599681	-0.427834	-0.00994412	-0.437817	0.0018737
SIH069	M5	HOX-mixed	-0.299103	-0.0209683	0.298475	1.05498	0.541688	0.701327	0.0145384	0.74691	-0.0585725	-2.27158	-0.220365	0.0939053	-0.265157	1.40841	-1.41833	0.323639	0.0133355	-1.94305	-0.344837	-0.231379	-0.192099	0.2737	-0.0847485	-0.283453	-0.0810118	-1.04805	-0.312659	-0.159171	-0.758412	-0.985726	-0.411948	-0.536596	-0.123487	-0.460465	-0.221781	-0.579839	-0.812159	0.226504
SIH070	M5	HOX-mixed	-0.0692615	0.0422211	0.575881	0.627075	-0.214117	0.178285	-0.25167	0.0634701	0.638392	-0.267642	0.463669	-0.024504	-0.372494	0.336139	-0.560412	0.995206	0.173676	-0.42729	-0.534361	0.511776	-0.208109	0.0231123	0.0612876	-0.00754371	-0.223662	-0.813674	0.32535	0.0577691	-1.01324	-0.731914	0.0284487	0.129726	-0.257673	-0.200753	-0.0218922	-0.108459	-0.360832	0.22751
SIH071	M2	RUNX1::RUNXT1	-0.544017	-0.0910637	-0.0114492	0.87227	0.184888	1.59933	0.025728	0.771331	-0.264205	-1.42897	-0.898305	0.212016	-0.617117	0.184835	-1.32597	0.259873	-0.0159684	-1.48314	-0.292022	-0.0754422	0.354803	-0.00160747	0.464868	-0.477631	-0.122235	-0.962295	-0.282854	0.168347	-1.02844	-1.08123	-0.182275	-0.143279	-0.0190977	-0.122738	-0.373314	-0.403547	-0.555389	-0.553255
SIH072	M5	RUNX1::RUNXT1	-0.249235	-0.126077	0.584099	0.45784	0.553235	0.430545	0.0647942	-0.109785	0.642646	-0.0162435	0.477313	0.520108	-0.279949	-0.058542	-0.215379	0.136204	0.328226	-0.901998	-0.224586	0.143703	0.0923496	-0.115271	-0.129771	1.11074	-0.201669	-0.994542	0.429968	0.912808	-0.936706	-0.590205	-0.0242667	-0.233563	-0.125147	-0.044676	-0.12339	-0.212962	0.101367	-0.308722
SIH073	AML	Myelodysplasia-related/-like	0.435321	0.172009	-0.0137721	0.997013	0.153648	0.406394	-0.192689	1.27142	0.180297	-0.803582	-0.405928	-0.0516568	-0.216349	0.619753	-0.938778	0.354417	0.0783225	0.00931505	-0.58766	0.930643	-0.25871	0.0993974	-0.0208663	0.0752965	-0.266087	-0.329296	0.131406	0.329837	-0.800087	-0.0955816	-0.38115	0.292263	-0.0803659	0.47433	-0.019753	0.292654	0.274727	0.265209
SIH074	M4	biCEBPA/-like	-0.686861	0.030542	0.46487	2.15323	-0.0675261	-0.408819	-0.103469	1.09273	0.131273	-0.399498	0.41585	0.0650749	-0.163524	0.0922069	-0.84334	-0.0912876	0.0724463	-0.204717	-0.186623	0.208391	0.546451	-0.338489	0.653614	0.782727	-0.236373	-1.13152	0.429375	0.13879	-0.865356	-0.855351	-0.532191	0.259927	-0.143433	-0.031715	-0.800598	0.041302	0.912626	-0.199297
SIH075	M4	Myelodysplasia-related/-like	-0.0791772	-0.0564588	1.01094	0.529325	-0.175534	0.0129417	0.036096	0.7725	1.28232	0.0742718	-0.192578	0.157071	-0.224323	0.892753	-0.0167988	1.1945	0.353742	-0.874575	-0.34359	-0.450272	0.024642	0.0342108	0.144668	-0.219777	-0.197865	-0.846135	0.547624	0.0356654	-0.795162	-1.52277	0.19168	-0.0395383	-0.262574	-0.546505	-0.592059	-0.180999	-0.153977	-0.0879727
SIH077	M5	RUNX1::RUNXT1	-0.78092	0.204385	0.307222	1.67357	0.125712	0.6132	-0.0492267	1.28162	0.136244	-1.26274	-0.0644252	0.598236	-0.715894	0.148669	-1.30921	-0.180871	-0.0427521	-1.54548	-0.209151	-0.211457	0.556221	0.202784	0.310009	-0.360297	0.0349451	-0.776641	-0.196488	-0.241519	-1.19979	-0.515014	-0.510777	0.094592	-0.113113	-0.552389	-0.197153	-0.108442	-0.067207	-0.357527
SIH079	M4	CBFB::MYH11	-0.959223	0.158135	0.435681	1.65238	0.290077	0.646246	0.189793	0.248284	0.543262	-0.00658248	-0.11595	0.833461	0.633512	0.388179	0.138544	0.926249	0.31635	-1.6698	-0.292241	-0.198789	1.48162	0.234978	0.548834	-0.830854	-0.0779261	-0.944952	0.228269	-0.150307	-0.851474	-0.392954	-0.321355	0.12805	-0.252936	0.023473	-0.554306	-0.0115965	0.12688	-0.220049
SIH081	M2	biCEBPA/-like	-0.889014	0.267011	0.619693	2.20854	-0.0811899	-0.726039	-0.0524532	0.89775	0.727834	-0.518152	0.241626	-0.226004	-0.101508	0.067212	0.155084	0.436448	0.15164	-0.327583	-0.167901	0.31686	0.583876	-0.58881	0.350209	0.591502	-0.136358	-0.905121	0.444754	-0.0156866	-0.881548	-1.23455	-0.0869054	0.00158474	-0.0984259	0.115606	-0.687296	-0.089527	0.551692	-0.26912
SIH082	M2	biCEBPA/-like	-0.938342	0.118763	0.326337	1.33062	-0.0589466	-0.21111	-0.132192	1.26387	0.995794	-0.596524	0.519577	-0.135414	-0.162619	0.389957	-0.653074	0.505764	0.109622	-0.432905	-0.174471	-0.160838	0.782591	-0.482881	0.565449	0.927404	-0.228454	-0.841969	0.303427	-0.093425	-0.595398	-1.44342	-0.237675	0.196604	-0.21299	-0.0607826	-0.696189	-0.0109147	0.646164	-0.306843
SIH083	M4	HOX-mixed	-0.26152	-0.00252198	0.45957	1.88507	-0.00815796	1.57485	-0.251878	0.00408145	-0.602135	-1.00467	0.246439	0.289932	0.124414	0.115117	-0.563674	0.340784	0.500729	-0.129643	-0.036359	0.420613	0.663021	-0.136334	0.464733	-0.188056	-0.285667	-1.14816	0.075158	0.422871	-1.14135	-0.720572	-0.274739	0.0322464	-0.251574	-0.304397	-0.366715	-0.41403	-0.0989123	0.20044
SIH084	M4	CBFB::MYH11	-0.651261	-0.0737455	0.689693	1.3212	-0.125646	0.708889	0.170788	0.290276	-0.0309247	-0.0310117	-0.0950918	1.333	0.106312	0.400985	-0.242748	0.138635	0.404895	-1.41324	0.0145703	-0.0580449	1.61496	0.102823	0.780504	-0.850543	-0.239392	-1.15508	0.239375	0.01179	-0.77332	-0.454027	-0.319129	0.154702	-0.207167	0.572672	-0.60925	-0.304016	-0.0533914	-0.269905
SIH085	AML	HOX-mixed	-0.221544	0.0551151	-0.0526307	0.655672	-0.168498	-0.179191	-0.407658	-0.131367	-0.071579	-1.55349	0.30307	0.187299	-0.37018	-0.0517793	-0.935392	0.491814	-0.0569226	-0.249562	-0.3521	0.339349	-0.317115	0.0833283	-0.0274774	0.250111	-0.713318	-0.509048	0.017906	0.241149	-1.18921	-0.844913	0.160112	-0.253109	-0.104417	0.066368	0.0709688	0.0851493	-0.622758	0.130161
SIH086	M2	RUNX1::RUNXT1	-0.115855	-0.117228	-0.172541	0.039078	-0.129922	1.16734	0.0027816	0.601951	1.42137	-0.374606	-0.0288807	0.429156	-0.578761	1.27341	-1.22753	-0.107157	0.12132	-0.26411	-0.23724	0.535439	-0.0605429	-0.0180712	-0.158099	0.428862	-0.191906	-0.865688	0.405125	0.716823	-0.836787	-1.0115	-0.1302	-0.00184194	-0.147528	0.0447996	-0.2541	0.123729	0.222834	-0.222808
SIH087	AML	biCEBPA/-like	-0.598809	0.141649	0.32125	2.10723	-0.0621699	-0.599894	-0.292543	0.62515	0.969274	0.0892402	0.0836738	-0.109475	0.116221	0.0595911	-0.316411	0.0520177	-0.205108	-0.431567	-0.210012	0.672451	0.173437	0.155411	0.36214	0.762143	-0.538916	-0.817186	0.126833	0.0471641	-0.86202	-1.49882	-0.174619	-0.0307422	-0.0948371	0.103964	-0.711485	-0.0479454	0.789159	-0.325406
SIH088	AML	biCEBPA/-like	-0.745523	-0.149069	0.18836	1.22564	-0.169746	-0.929216	-0.149972	1.04052	0.602687	-1.04406	-0.283458	0.0197253	-0.0695831	0.132492	-0.65391	0.267047	0.0270726	0.651666	-0.328518	0.617592	0.702082	-0.130195	0.871472	-0.540505	-0.146563	-0.77372	-0.160667	-0.00186648	-1.13446	-0.591933	0.101221	-0.0128807	-0.0968202	0.185874	-0.498752	-0.280667	0.435616	-0.123862
SIH090	M2	Myelodysplasia-related/-like	0.319111	0.121491	0.388718	0.798906	-0.142778	-0.0240215	-0.699438	1.66319	0.478639	-1.23247	0.389088	-0.30812	-0.100962	1.44802	-0.276315	0.75391	0.776793	0.300969	-0.281355	0.471349	0.105068	-0.0936757	0.152063	-0.344571	-0.190893	-1.15046	-0.00557223	-0.133697	-0.968874	-0.917402	0.0652055	0.327065	-0.375516	-0.0878926	-0.745051	-0.00164711	-0.205107	-0.12759
SIH091	M4	HOX-primitive	-0.516775	-0.0965447	0.179493	0.989893	-0.253042	1.94399	-0.210939	0.229107	-0.226316	-2.38411	-0.17754	0.112244	-0.369405	-0.0475419	-1.17964	0.704096	-0.210495	-1.01609	-0.85881	-0.282824	0.00784118	0.0518155	0.278538	-0.0703009	-0.312013	-0.958831	-0.358266	0.129352	-1.08063	-0.863099	-0.0394742	-0.717835	-0.434095	-0.538208	0.179388	-0.330139	-0.972346	0.155347
SIH092	M2	Myelodysplasia-related/-like	0.312387	0.0457591	-0.155633	0.170183	-0.177462	0.520586	-0.121779	0.457804	0.681059	-1.32187	-0.274312	-0.0515865	-0.194184	0.655176	-0.882616	1.37717	0.0358084	0.518128	-0.637196	0.786835	-0.501807	0.56722	-0.055109	-0.09419	-0.555022	-0.597535	0.0377188	0.694775	-0.679267	-1.05088	-0.189912	0.618723	-0.159377	-0.455982	-0.268625	0.00667139	-0.424684	-0.0951036
SIH093	M4	biCEBPA/-like	-0.923152	0.174538	0.482667	2.11497	-0.0183756	-1.34106	-0.179313	1.00534	0.358136	-1.44819	0.584089	-0.0858093	0.00355231	0.196868	-0.26356	0.602264	-0.0934775	0.144604	-0.298047	0.175843	0.362397	-0.400899	0.284114	0.263358	-0.134985	-1.02599	0.0521483	-0.0572194	-0.878654	-1.50413	-0.192143	0.0845031	-0.210083	0.0898688	-1.14036	-0.0809745	0.47046	-0.0266111
SIH094	M5	Myelodysplasia-related/-like	0.161991	-0.168101	0.0203623	0.174314	-0.0887674	1.2041	0.0661055	1.22658	0.16675	0.829554	0.329945	0.601716	-0.416462	0.496299	-0.624808	0.447055	0.343371	-0.0950939	-0.18354	0.369175	0.307734	0.0903315	0.150748	-0.123406	-0.155783	-1.15373	0.370754	0.475226	-1.05618	-0.532024	-0.258845	-0.0864966	-0.346282	0.0717418	-0.666975	-0.316382	-0.22719	-0.101674
SIH095	AML	Myelodysplasia-related/-like	0.516149	0.230733	0.519088	0.482291	-0.179044	-0.10302	-0.366395	0.476364	0.720497	0.618181	0.265695	-0.0881993	0.0870483	0.381429	-0.250794	0.71279	0.403148	-0.686828	-0.16012	0.0615974	-0.253768	0.176066	-0.0145543	-0.0114518	-0.19255	-1.23598	0.391736	0.109749	-0.785115	0.0787052	0.0540548	0.451302	-0.244057	-0.262555	-0.140451	0.212392	-0.366739	-0.0373214
SIH097	M5	HOX-committed	-0.199303	-0.0229219	-0.115757	-0.764515	0.392957	1.13359	-0.109852	-0.235122	0.375375	0.222615	1.15529	0.664843	-0.216263	0.202856	0.20804	-0.0164962	0.16451	-1.44471	-0.139003	-0.451057	-0.196114	-0.162523	-0.0109309	-0.0991796	-0.133153	-0.840441	0.50024	0.143757	-0.694839	-0.287888	-0.474102	0.228099	-0.311363	-0.985331	-0.192392	0.132761	-0.455681	-0.0604535
SIH099	M5	Myelodysplasia-related/-like	0.665525	0.218359	0.566849	1.34581	-0.0832286	-0.369173	0.0928318	1.24453	-0.77158	-0.308459	0.165348	0.598364	0.519724	1.51181	-0.196214	0.281693	-0.0548942	-0.484824	-0.108781	0.418485	-0.200851	0.0124486	0.177932	-0.16104	-0.0392864	-1.21103	0.491022	-0.0299561	-0.76883	-0.255411	-0.336174	0.221008	-0.233641	-0.150322	-0.0802924	0.34668	-0.706801	0.236059
SIH101	M5	HOX-mixed	-0.0013484	0.271808	0.53857	1.59375	-0.0653593	0.861732	-0.650998	0.555801	-0.20307	-0.899145	0.305043	0.0802985	-0.210123	0.278034	-0.966465	0.283274	0.150167	-1.45904	-0.257189	0.0235139	0.0904835	-0.219483	0.0735698	-0.354417	-0.134787	-0.94153	-0.219874	-0.118836	-0.63787	-0.777213	-0.330554	-0.126015	-0.309782	0.08897	-0.685347	-0.484085	-0.258864	0.255128
SIH102	M5	Myelodysplasia-related/-like	0.311352	-0.294364	0.688747	1.22784	-0.175437	-0.310048	0.0450497	0.651552	-0.279282	0.139298	0.0459519	0.0923151	0.329783	-0.214861	0.259154	0.609721	0.5384	-0.971041	-0.321744	0.372246	0.436508	0.435348	0.411775	0.0699733	-0.217419	-0.130586	-0.035727	0.461595	-0.8183	-0.0760582	0.116541	0.0119539	0.0595968	-0.267573	0.423698	0.105413	-0.0628266	0.0791072
SIH103	M1	HOX-mixed	-0.00620175	0.122765	1.07391	1.94291	0.282197	0.455099	0.00432938	0.189225	0.117107	-1.36453	0.312306	0.441598	-0.0817252	0.451386	-0.163874	0.180718	0.432179	-1.78784	-0.133314	-0.2203	0.274328	0.137395	0.0745459	-0.0373272	-0.283628	-1.18197	0.131864	0.016993	-0.958293	-0.878042	-0.221182	-0.0779917	-0.369488	0.0296301	-0.359615	-0.288828	-0.148789	0.286319
SIH104	M2	RUNX1::RUNXT1	-0.282288	-0.100319	0.16321	0.913244	0.184988	1.88348	-0.308054	1.28806	0.223179	-0.649231	-0.0299394	0.397929	-0.389431	0.467753	-1.38871	0.00313895	0.116963	-1.66311	-0.191087	-0.408713	0.167793	-0.19415	0.170874	-0.334572	-0.0160103	-1.02765	-0.0356702	-0.176332	-0.972209	-1.03643	-0.405667	-0.0670549	-0.162756	-0.0604904	-0.7224	-0.15921	0.0856627	-0.571798
SIH105	AML	Myelodysplasia-related/-like	0.298804	0.340474	0.595497	1.41646	-0.131012	-0.90563	-0.523818	0.56204	-0.392422	-0.392288	0.0984107	0.106298	-0.323277	0.981358	-0.734234	0.589056	0.485246	-1.19401	-0.510274	0.185857	0.413884	-0.113325	0.251506	-0.429107	0.0202104	-1.07768	0.172967	0.427234	-0.405532	-0.465214	-0.423515	0.268026	-0.0350631	-0.390806	-0.0866984	-0.188246	-0.0820325	0.191405
SIH107	AML	HOX-primitive	-0.36627	-0.132936	0.155839	0.753099	-0.255782	2.04587	-0.565149	-0.356096	-0.241789	-1.67461	0.193988	0.0260228	-0.0187653	-0.0610315	-1.09346	0.854105	-0.13198	-0.447867	-0.748304	0.103316	-0.190358	-0.0261288	0.252799	0.0451685	-0.277298	-1.26384	-0.0734537	0.1077	-0.636542	-0.638009	-0.330611	-0.269695	-0.301222	-0.603658	-0.00236208	-0.410609	-0.639909	0.0694329
SIH108	M2	RUNX1::RUNXT1	-0.616752	-0.142967	0.0550568	1.34816	0.118721	0.693205	-0.387755	0.587929	0.0685814	-0.155308	0.371879	0.0288681	-0.113242	0.291151	-0.833108	0.358224	0.575032	-0.21565	-0.234378	0.308131	0.503828	-0.41856	0.480973	0.0740998	-0.0589304	-0.837883	0.512624	0.466578	-0.620962	0.158978	-0.267862	0.25089	-0.0279894	-0.45641	0.107003	0.409322	0.558564	-0.182284
SIH109	M1	biCEBPA/-like	-0.772471	0.25365	0.374665	2.05567	-0.088984	-0.676372	0.064428	0.759108	0.343772	-1.70626	-0.207296	0.00078915	-0.294236	0.0710949	-0.89388	0.818336	-0.0969889	1.6214	-0.646801	0.789428	0.248214	-0.237302	0.15361	0.989951	-0.321877	-0.947838	-0.00891144	-0.101085	-0.804659	-1.23554	-0.161138	-0.00556482	-0.288633	0.0445805	-0.755604	-0.0833426	0.463876	-0.400436
SIH110	M2	RUNX1::RUNXT1	-0.314149	-0.218356	0.111211	-0.0356866	0.126511	1.54024	-0.419432	0.890924	0.585307	0.53988	-0.0733003	0.101768	-0.308745	0.852467	-1.01439	0.0557082	0.0855555	-1.31301	-0.109843	-0.169293	0.603414	-0.185428	0.231939	-0.294203	-0.110573	-0.938591	0.134796	0.36593	-1.08561	-1.06341	-0.416371	0.266084	-0.282325	-0.0525391	-0.428902	-0.147944	0.210661	-0.445176
SIH111	M2	Myelodysplasia-related/-like	0.192665	0.0245915	0.369991	1.4095	0.353796	1.35511	0.25282	0.250364	0.524135	-0.364551	-0.098322	0.754013	-0.648916	0.206951	-0.871517	0.536687	0.351921	-0.209701	-0.139526	-0.200152	-0.0117576	0.096034	0.187413	0.155191	-0.236452	-1.17243	0.0768476	-0.142202	-0.847763	-0.801663	-0.213963	0.0719936	-0.209138	-0.194589	-0.420445	-0.388988	-0.426116	0.0365938
SIH113	AML	HOX-mixed	-0.104878	-0.129721	0.798088	0.17983	-0.177942	0.197384	-0.417373	0.0429352	0.549424	-0.997716	0.969496	-0.11137	-0.091512	0.287315	0.660477	1.29633	0.16458	-0.265756	-0.630999	0.55969	-0.501073	0.278175	0.0892623	-0.150655	-0.447882	-0.678182	0.2072	0.102222	-0.695952	-0.796344	-0.215619	0.264934	-0.292288	-0.541255	0.162736	0.108375	-0.17197	0.261455
SIH114	M5	HOX-committed	-0.366599	-0.0980813	0.190781	-0.768732	0.746304	0.261221	0.265714	0.58693	0.812288	-1.21687	0.136468	0.138991	-0.428402	0.1774	-0.753358	-0.199633	-0.0847868	-1.06347	-0.0618642	-0.0494092	0.182089	-0.318247	-0.102823	0.319943	-0.300069	-0.873396	0.138004	0.568257	-0.75216	0.226031	-0.49839	-0.16026	-0.14746	-0.238859	0.0151748	-0.20146	-1.0929	0.224932
SIH115	M4	CBFB::MYH11	-1.04155	-0.0103786	0.566495	1.61302	0.0481704	-0.0717099	0.0471287	1.2905	0.421507	-0.319991	0.145143	0.267363	0.837812	0.202532	0.237855	1.25768	0.245107	-1.42604	-0.31561	-0.218612	1.45751	0.294157	0.657689	-0.783541	-0.101385	-1.18426	0.255445	0.104729	-0.921396	-0.648874	-0.445179	0.214345	-0.325454	0.0873003	-0.509652	-0.0650938	-0.196723	0.0171942
SIH116	AML	HOX-primitive	-0.433351	-0.023092	0.167472	0.476966	-0.241559	1.05454	-0.446065	0.0403961	0.283788	-1.08932	0.126302	-0.0299506	-0.0898966	-0.031333	-0.533033	0.88912	-0.272423	-0.958259	-0.761778	-0.230275	-0.144192	-0.0360198	0.0671344	0.122454	-0.256916	-0.93089	-0.124973	-0.101706	-0.873647	-0.781381	-0.632469	-0.337526	-0.349647	-0.442911	0.00462908	-0.374303	-0.626272	0.150666
SIH117	M4	HOX-mixed	-0.400389	0.134637	0.318921	1.17691	0.0974382	0.191926	-0.398285	0.95901	-0.506513	-0.6069	-0.371047	-0.0577341	-0.350547	0.197483	-1.16044	0.218929	-0.234976	-1.75553	-0.254919	-0.440438	0.112506	0.290446	0.447111	-0.156908	-0.282884	-0.970147	-0.249011	-0.207965	-0.702964	-0.869573	-0.123807	-0.126809	-0.243618	-0.0186607	-0.581959	-0.29299	-0.521797	0.0289551
SIH118	M4	biCEBPA/-like	-0.837588	-0.131874	0.377631	1.33925	0.589172	-0.158023	0.102371	1.05712	0.742933	-0.358367	0.316729	0.338664	-0.250547	0.18724	-0.212609	0.414314	0.249707	-0.0479667	0.21644	0.180648	0.430171	-0.205751	0.571488	-0.306512	-0.313299	-1.03263	0.1611	0.35512	-0.722052	-1.25084	-0.366298	-0.000190307	-0.178186	0.40007	-1.0773	-0.391851	0.709774	-0.443001
SIH121	M4	CBFB::MYH11	-0.879256	0.0656135	0.457607	1.65484	-0.13619	0.295349	-0.0374295	0.860439	0.59194	0.154055	-0.0529762	0.461179	0.174137	0.511441	-0.0651115	0.459553	0.395271	-1.73966	-0.0080258	-0.345919	1.1944	0.486614	0.46151	-0.740071	-0.0673729	-0.974151	0.0736763	-0.264205	-1.00326	-0.673734	-0.561547	0.00892611	-0.177464	0.429094	-0.797899	-0.241744	0.18526	-0.448743
SIH123	M4	HOX-primitive	-0.642739	-0.102078	0.0821262	0.712833	-0.186535	1.36439	-0.513844	-0.192487	-0.151719	-2.13842	0.312458	0.0444969	0.0541993	-0.0236699	-1.04657	1.08486	-0.198279	-1.3195	-0.719713	-0.543371	-0.105415	-0.211003	0.146126	0.0123754	-0.316661	-1.17517	-0.0445926	0.163333	-0.990667	-0.656855	-0.385732	-0.273041	-0.507248	-0.293165	-0.011015	-0.243852	-0.50474	0.122669
SIH124	M5	CBFB::MYH11	-0.886185	-0.120793	0.710831	2.09415	0.123603	0.775402	0.559535	0.256277	-0.39295	-0.729286	0.124268	1.36015	1.62397	0.117792	0.226572	-0.0472729	0.227128	-1.59206	-0.0744238	-0.377229	1.35801	0.466063	0.790529	-0.871389	-0.0603374	-1.23024	0.456884	-0.0188389	-0.798563	-0.79225	-0.521918	0.0309441	-0.0988757	0.257034	-0.485976	-0.253192	0.143753	-0.143361
SIH125	M2	RUNX1::RUNXT1	-0.287768	-0.202311	0.124735	0.997997	-0.194253	2.15626	-0.251226	1.25728	-0.324059	-1.45895	-0.426547	0.538585	-0.644904	-0.0354192	-1.43782	-0.0832674	-0.0191867	-1.60022	-0.001732	-0.363871	0.483731	0.00198549	0.281443	-0.500714	-0.20185	-1.03266	-0.194848	0.0122907	-1.02811	-1.0605	-0.135525	-0.146882	-0.189385	0.662356	-1.0087	-0.333474	-0.385478	-0.556113
SIH126	M4	HOX-mixed	-0.174983	0.168831	0.423609	0.206804	-0.110203	-0.0357858	-0.113069	0.717949	0.610393	0.00224541	0.387968	-0.128635	-0.44913	0.657184	-0.918829	0.826198	0.270983	-1.30115	-0.578189	-0.375662	-0.246022	0.0690459	-0.105343	-0.111807	-0.210198	-0.735721	-0.247406	0.173266	-0.671614	-0.769717	-0.283327	-0.0787428	-0.417997	-0.00539066	-0.599892	-0.227935	-0.621086	0.373464
SIH127	M4	biCEBPA/-like	-1.01088	0.0830556	0.543394	1.94416	0.597237	-0.171312	-0.0348145	1.49486	-0.180188	-1.09595	0.35427	-0.120486	0.0285649	0.183974	-0.744707	0.213739	0.0459886	-0.571078	-0.375528	0.0188085	0.844257	-0.559055	0.957868	0.605552	-0.212007	-1.02074	0.3074	-0.122597	-1.18133	-0.91789	-0.361698	-0.00707088	-0.203173	0.0420859	-1.12722	-0.0894296	0.667215	-0.234889
SIH128	M5	Myelodysplasia-related/-like	0.529509	-0.0224324	0.380856	0.862487	0.342312	0.513003	-0.297832	1.15685	-0.570149	0.571144	0.409453	0.872392	-0.0851776	0.622059	-0.303829	0.35146	0.442666	-1.20113	-0.221902	-0.320751	0.855801	0.811976	0.190548	-0.385598	-0.208473	-1.15773	0.198791	0.508538	-0.697375	-0.733977	-0.319814	0.0824601	-0.366082	-0.189508	-0.346629	-0.259775	0.275782	-0.0723684
SIH129	AML	biCEBPA/-like	-0.90407	0.0448966	0.462818	2.03633	0.119049	-0.973089	-0.419786	1.19553	-1.06072	-0.0141171	1.2877	-0.29418	0.0180994	-0.0448793	0.064367	-0.247416	-0.141899	-0.69904	-0.454413	0.602678	0.382768	-0.232684	0.306931	1.11771	-0.301239	-1.1627	0.843751	0.284511	-0.622367	-0.177272	-0.59371	0.319626	-0.180705	-0.526891	0.0741357	0.421573	0.858719	0.157199
SIH130	M4	HOX-primitive	-0.355343	-0.136381	0.366953	0.643951	-0.136933	2.17407	-0.286539	-0.00931426	-0.296204	-2.19353	0.178784	-0.0376212	-0.287747	-0.122318	-0.876848	0.758412	-0.233794	-1.65834	-0.673424	-0.395006	-0.0171942	-0.0067296	0.0955955	-0.0828078	-0.395043	-0.979795	-0.342267	0.00817693	-1.04927	-0.701208	-0.484179	-0.371448	-0.282478	-0.78977	0.415025	-0.324147	-0.876013	0.0560764
SIH131	M5	Myelodysplasia-related/-like	0.972666	0.354031	0.300709	0.179565	-0.101773	-1.22471	-0.422403	1.40211	1.01462	-1.02419	-0.485305	-0.182033	-0.164656	2.01321	-0.874087	1.76017	0.638322	-1.2223	-0.352971	0.0745598	0.0483002	-0.0641574	-0.0304539	-0.249548	-0.0102071	-0.972529	0.0752415	-0.0458739	-1.0081	-0.967323	-0.170518	0.202759	-0.390721	-0.117347	-0.62634	0.144424	-0.220131	0.0240512
SIH132	M2	HOX-mixed	0.255553	0.306259	0.473162	1.62364	-0.104984	0.692397	-0.486788	-0.0625988	-0.404607	-1.99076	0.0398857	-0.0207663	-0.218335	-0.133408	-0.828673	1.013	0.182051	-0.910633	-0.637811	0.247818	0.114334	-0.0407595	0.0519151	0.280618	-0.221146	-0.8484	-0.203023	-0.251889	-1.05874	-1.12407	-0.175746	0.00264032	-0.510736	-0.470148	-0.0248684	-0.367509	-0.576963	0.130095
SIH133	M4	HOX-primitive	-0.3496	-0.00994517	0.0164765	1.67054	-0.149554	1.38685	-0.113736	0.67001	-0.114821	-2.37886	-0.102841	-0.0984288	-0.197213	0.0825413	-0.8953	0.745459	-0.217017	-1.12796	-0.990218	-0.00933183	-0.107815	-0.100756	-0.127364	0.101728	-0.175389	-0.901523	-0.220629	-0.294734	-1.06676	-1.43051	-0.220476	-0.272566	-0.370615	-0.296744	-0.329655	-0.438899	-0.528891	0.019662
SIH134	M4	HOX-primitive	-0.661451	-0.0447744	0.0634767	0.0709869	-0.138533	1.2669	0.397612	0.596488	0.545555	-2.27526	-0.000501992	0.112995	-0.399228	-0.0560415	-1.12518	0.975276	-0.202366	-1.40276	-0.835306	-0.338028	-0.0344619	-0.0164526	0.0501295	0.0130623	-0.201764	-1.04955	-0.00127385	-0.160285	-1.19719	-0.819943	-0.188705	-0.483199	-0.167024	0.427129	-0.149915	-0.624507	-0.927613	0.0101177
SIH135	M5	Myelodysplasia-related/-like	-0.424482	0.025954	0.164472	1.79763	-0.19359	-0.257186	-0.061823	1.67524	0.401774	-0.722364	0.113205	0.0979031	-0.338214	0.181634	-0.768291	0.644004	0.0729369	0.154697	-0.449065	0.682946	-0.105122	-0.02445	-0.0412021	-0.00725017	-0.186383	-0.76485	0.205146	0.0269387	-1.07849	-0.55784	-0.118175	0.128022	-0.104159	-0.409448	-0.115912	-0.191077	-0.411103	0.0769888
SIH136	M4	CBFB::MYH11	-1.24159	0.172506	0.688151	2.79504	0.26694	-0.0714007	0.102804	1.63306	0.239771	-0.692114	0.171849	0.332595	0.840514	0.00805986	-0.0768669	0.764986	0.137488	-1.6181	-0.434295	-0.0507346	0.851186	-0.0641818	0.586716	-0.764789	0.0790344	-0.810869	0.316492	-0.00630968	-1.02855	-0.791273	-0.565147	0.153413	-0.157767	0.0499338	-0.235588	-0.27967	0.050053	0.0110643
SIH137	M5	Myelodysplasia-related/-like	0.800119	0.343106	0.511483	2.31373	-0.0520258	0.0393416	-0.515394	0.53332	-1.06142	-1.53857	-0.170505	-0.0214548	-0.34949	-0.138984	-0.909722	0.194341	0.169235	0.451169	-0.520751	0.644347	0.0362577	-0.108347	0.123713	-0.302572	-0.107411	-0.867534	-0.0169178	-0.0972267	-1.19773	-0.841979	-0.372547	-0.35695	-0.0652258	-0.193103	-0.17994	-0.55793	-0.0236115	0.0283574
SIH138	M2	HOX-primitive	-0.272703	0.115203	0.503158	0.511042	0.0479319	0.248095	-0.272916	0.310881	1.10531	-1.04211	-0.150532	-0.0645023	-0.460083	0.0790408	-0.717477	1.3801	0.0921767	-1.3612	-0.719658	-0.23411	0.726894	-0.180069	0.256121	-0.0813756	-0.191707	-0.610996	0.345911	0.531893	-1.26162	-0.421803	-0.381503	0.131391	-0.264541	-0.057734	0.144058	0.0245504	-0.314108	0.123962
SIH139	M4	biCEBPA/-like	-0.686149	0.170902	0.359746	1.85399	0.185191	0.262215	0.170981	1.01548	1.6258	-0.814558	-0.0801647	-0.113096	-0.221599	0.281957	-0.832437	0.238783	0.129792	0.492909	-0.366091	0.195373	0.28078	-0.25691	0.141239	0.301706	-0.191079	-0.886127	0.238191	-0.219246	-1.07502	-1.65616	-0.252151	-0.0611164	-0.128632	0.161705	-1.22785	-0.320609	0.578422	-0.436536
SIH141	AML	HOX-mixed	0.093852	0.00733551	0.421268	0.343205	0.591488	0.556763	0.219547	0.0584223	1.25536	0.364729	-0.144862	-0.130409	-0.427145	0.109647	-0.58881	0.633611	0.103878	-1.67878	-0.452758	-0.185119	-0.114208	-0.136864	-0.063916	-0.0246686	-0.178081	-0.615077	0.1321	-0.0279537	-0.933951	-0.336016	-0.448799	-0.20758	-0.108897	-0.191808	-0.209464	-0.370905	-0.747044	0.273479
SIH142	M5	HOX-committed	0.195617	-0.197866	0.170776	-0.699634	-0.0215412	0.064683	0.117102	0.484423	1.16669	0.536529	0.39846	-0.149011	-0.217837	0.0418304	-0.282929	0.572284	0.341965	-1.61309	-0.59213	-0.2626	0.183794	-0.148002	-0.272657	-0.173695	-0.160888	-0.652602	0.244429	0.0290905	-0.941236	-0.071453	-0.277596	-0.190857	-0.0971476	-0.389007	-0.0355035	-0.0403391	-0.775515	0.173082
SIH143	M4	biCEBPA/-like	-0.9217	0.2237	0.3063	2.04984	-0.111593	-0.58915	0.37728	1.21838	1.36835	-0.703585	-0.405492	0.0137944	-0.334145	0.138403	-0.536694	0.45889	0.127443	-0.527796	-0.163814	0.109466	0.449245	-0.0811468	0.63027	0.249681	-0.289879	-0.843552	0.474394	-0.237085	-0.720484	-1.60194	-0.334302	-0.0116709	-0.134511	0.119862	-0.984774	-0.187189	0.575482	-0.40916
SIH144	M4	HOX-mixed	-0.175773	0.0857885	-0.116783	0.235371	0.655845	0.00473509	-0.218417	0.601061	0.716645	-0.186433	-0.55158	-0.160388	-0.261747	1.37812	-1.14933	1.25422	-0.112785	-2.17239	-1.01855	-0.414138	-0.315644	0.244164	-0.292023	-0.166775	-0.244967	-0.695665	-0.255852	-0.473382	-1.01601	-1.1551	-0.706966	-0.4258	-0.190985	-0.862433	-0.0170177	-0.332519	-0.724442	0.165893
SIH145	M2	biCEBPA/-like	-0.836452	0.116569	0.520972	2.6545	0.0706183	-0.576303	0.231286	1.55823	-0.104541	-1.39494	-0.226809	-0.246651	-0.343391	0.0160751	-0.409691	0.0413799	-0.140319	-0.329884	-0.329786	0.131434	0.658151	-0.0752353	0.612774	0.761448	-0.307115	-0.958398	0.044087	-0.267572	-0.968642	-1.60301	-0.30189	-0.140099	-0.224933	0.0756714	-1.34654	-0.401544	0.483661	-0.367087
SIH146	M5	HOX-committed	0.234799	-0.158115	0.44978	-0.547939	0.565507	-0.431376	0.68405	0.40842	1.42362	-0.753345	-0.660729	0.316284	-0.634644	-0.0604377	-0.984141	0.592757	0.453804	-0.565483	-0.576162	0.258602	-0.110837	-0.113101	-0.128588	-0.0811468	-0.242252	-0.600178	0.0942332	-0.00236339	-1.008	-0.71395	-0.220448	-0.399902	-0.224468	-0.413719	-0.0752535	-0.571115	-0.830729	0.170228
SIH147	M4	HOX-mixed	-0.298575	-0.0311928	1.02646	0.816774	0.0731118	-0.170788	0.586634	0.725219	1.76365	-1.86614	-0.562168	-0.187395	-0.425427	0.50851	-0.594126	0.766747	0.00696001	-1.89739	-0.508504	-0.209882	-0.23382	0.322431	0.104363	0.0131642	-0.318256	-0.647585	-0.326725	-0.115689	-1.24569	-1.25027	-0.265099	-0.203874	-0.039139	0.210499	-0.470474	-0.40244	-0.744789	0.253378
SIH148	M4	HOX-mixed	-0.422515	0.132429	0.218157	1.10007	-0.124318	0.841035	-0.0464154	0.667147	0.397937	-0.986462	-0.0998327	-0.194141	-0.343569	1.34793	-0.661033	0.982111	0.361541	0.864535	-0.887781	1.11326	0.0230428	-0.176405	0.160305	-0.0297749	-0.174752	-0.717515	-0.115146	-0.171525	-1.12612	-0.374342	-0.0739712	-0.0110458	-0.226481	-0.299752	-0.221369	-0.164921	-0.389066	0.0645771
SIH149	M2	HOX-primitive	-0.704797	-0.104909	0.138386	0.661362	-0.194946	1.26067	-0.213059	0.115893	0.323569	-2.76676	-0.217794	-0.0078861	-0.497947	0.058465	-0.980046	0.965702	-0.220346	0.101598	-0.991555	0.42683	-0.129724	0.05943	0.0666377	0.12509	-0.365806	-0.786598	-0.0612279	-0.0639469	-0.685458	-1.12881	-0.165313	-0.5659	-0.145838	0.0199243	-0.0216613	-0.491667	-0.925033	0.069397
SIH150	AML	Myelodysplasia-related/-like	0.0539373	0.39512	0.560654	1.27952	-0.0582277	-1.00976	0.131417	0.140558	0.900059	-0.214181	-0.548588	-0.103538	-0.300003	1.66559	-0.371486	-0.108263	0.0496938	-1.70726	-0.55853	-0.199807	-0.257996	0.565301	-0.0036441	-0.041635	-0.114871	-0.270969	0.203644	0.237603	-0.906088	-1.00514	-0.476713	-0.181581	-0.0023152	-0.659039	0.408808	-0.0186128	-0.409615	0.325486
SIH151	M5	CBFB::MYH11	0.0460098	0.363198	0.133924	2.01968	-0.156305	-0.309114	-0.506945	1.20121	0.305882	-0.719092	0.375716	-0.0924523	-0.38543	-0.109998	-0.604896	0.618862	0.2191	-1.86168	-0.360369	-0.0669181	0.825026	0.205726	-0.00373241	0.281521	0.00781917	-0.723836	0.181965	-0.153416	-1.00577	-0.616079	-0.248233	-0.0812671	-0.147619	0.0878737	-0.566581	-0.246821	0.141433	-0.215304
SIH152	M5	HOX-mixed	-0.507024	0.296843	1.17703	1.70199	-0.153168	-0.255338	-0.478587	0.266453	0.596342	-1.18189	0.0198353	-0.045173	0.111886	0.20952	0.471915	1.00629	0.108287	-1.20121	-0.593655	0.352589	-0.223476	0.147168	0.109737	0.115224	-0.287194	-0.818557	0.628662	0.181385	-0.741555	-0.321304	-0.322709	0.00093338	-0.109702	-1.00987	0.395607	0.00608007	0.0191487	0.304157
SIH153	M5	HOX-committed	-0.339649	-0.157401	0.256901	0.182278	-0.107761	0.604181	0.0169332	-0.19494	0.641358	0.0498514	-0.282572	0.250513	-0.376029	0.213497	-0.0485265	-0.110534	-0.0924509	-1.72112	0.109054	0.0447678	-0.328649	-0.119128	-0.327414	0.489783	-0.220711	-0.92236	0.24468	-0.00404855	-1.06925	-0.384656	-0.520134	-0.0718905	-0.191611	-0.158093	-0.110006	-0.443744	-0.53137	0.281476
SIH154	M5	HOX-committed	-0.307505	-0.0716437	-0.0297442	-0.278944	-0.12339	0.088127	0.586761	0.0691385	1.2633	0.501203	-0.158057	0.140051	-0.544385	0.296039	-0.350687	-0.411336	-0.221023	-1.14747	-0.302324	-0.178439	-0.275144	-0.16104	-0.264454	-0.0632849	-0.0923678	-0.764258	0.173792	-0.148991	-1.07771	-0.175577	-0.624287	-0.416357	-0.108027	-0.535815	-0.10929	-0.443251	-0.847907	0.190159
SIH155	M2	biCEBPA/-like	-1.09201	-0.0198561	0.34837	1.96121	0.496557	-0.558665	-0.281975	2.18569	-0.229233	-0.413487	0.39395	-0.183451	-0.151044	0.0442257	-0.311897	0.563786	0.151873	-0.62236	-0.570897	0.321128	0.586749	-0.556019	0.118977	1.31815	-0.198843	-0.742279	0.21364	-0.0728738	-0.711808	-1.25453	-0.491643	0.0474213	-0.247374	-0.115389	-0.725586	0.00252591	0.854313	-0.442984
SIH156	M4	CBFB::MYH11	-0.904529	0.0473777	0.373461	1.27779	0.0181184	0.339769	0.275718	1.02583	0.776167	-0.234165	0.124863	0.452961	-0.00210064	0.31945	0.606877	0.725428	0.266496	-0.852751	-0.384998	0.328166	0.777681	-0.159543	0.32857	-0.664646	0.016534	-0.624211	0.0499692	-0.118263	-0.912385	-1.22664	-0.285826	0.0842487	-0.110673	-0.0841246	-0.408134	-0.216329	-0.115255	-0.232044
SIH157	M1	biCEBPA/-like	-0.774954	0.193145	0.674831	2.35714	-0.0711453	-0.555544	0.168804	0.878228	0.011924	-1.47381	-0.297843	-0.152464	-0.148341	0.0744609	-0.551945	0.47959	-0.0169039	0.0460324	-0.304244	-0.110972	0.933616	-0.362348	0.719709	0.397697	-0.279031	-1.19438	0.315963	-0.128341	-0.760225	-1.79094	0.0304365	-0.127572	-0.24315	0.101441	-1.22591	-0.336607	0.438619	-0.311487
SIH158	M4	CBFB::MYH11	-0.870759	0.348331	0.307595	2.52685	-0.124259	-0.798059	0.237666	1.23444	0.675237	-1.05661	0.272085	0.0572466	0.127395	0.168796	0.172385	0.606197	0.112331	-2.10019	-0.398719	-0.354667	1.00623	0.830233	0.405758	-0.816667	0.093712	-0.880688	0.0106645	-0.41953	-0.872401	-1.3171	-0.572957	-0.135706	-0.0867257	-0.22841	-0.369161	-0.488547	-0.227577	-0.0556651
SIH159	M4	CBFB::MYH11	-0.684048	0.00373814	0.370186	0.847624	-0.104139	0.529449	0.355093	0.381034	0.835076	0.0710917	0.735735	0.577506	0.0136054	0.343874	0.530169	0.856868	0.17211	-0.818304	-0.382832	0.46704	0.706783	-0.0989998	0.530189	-0.86298	-0.136256	-0.838966	0.576027	0.3466	-0.944684	-0.534516	-0.371354	0.0287222	-0.107973	-0.176451	0.126174	0.0100025	0.0699847	-0.148152
SIH160	M5	HOX-committed	0.422307	0.0073876	0.514693	-0.883776	0.610821	0.102125	0.383589	0.524841	1.38485	-1.40362	-0.739958	0.568382	-0.563779	1.92214	-0.76802	0.147522	0.191759	-1.28699	-0.301975	0.15585	-0.0572483	-0.0222621	-0.0119961	0.0578153	-0.14301	-0.769217	0.123284	0.00792562	-0.78898	-0.235929	-0.307663	-0.557359	-0.42979	-0.54307	-0.397117	-0.585718	-0.667683	0.273661
SIH161	M4	HOX-primitive	-0.0488576	0.0524093	0.25047	0.291451	0.0446244	1.3347	-0.0902211	-0.314093	1.09841	-1.27116	-0.119225	-0.0499308	-0.402285	0.0566218	-0.916826	1.29576	-0.0792704	0.145502	-0.694601	0.143885	0.179168	-0.189215	0.300559	-0.174955	-0.286705	-0.590277	0.0133118	-0.0399909	-1.1065	-0.727303	-0.288711	-0.361392	-0.242214	-0.470567	0.360603	-0.504905	-0.9105	0.0543664
SIH162	M2	RUNX1::RUNXT1	-0.673231	-0.138416	-0.0580088	1.18735	0.0258619	0.594363	-0.438483	1.07298	0.0511968	-0.513193	-0.434689	0.174172	-0.471977	0.190134	-1.05489	0.430451	0.160137	-0.731148	-0.359593	0.251392	0.207984	-0.043903	0.285353	0.199601	-0.172592	-0.546092	0.191764	0.115105	-0.951499	-0.438851	0.0625204	0.0241411	-0.0163233	-0.313752	-0.187663	0.179403	0.443177	-0.214348
SIH163	M4	Myelodysplasia-related/-like	0.537133	-0.180564	-0.0363831	0.00269476	-0.209656	0.817808	-0.0478168	0.301161	0.86234	0.317209	-0.193518	-0.00984473	-0.221814	0.650916	-0.0955771	1.76554	0.641832	-0.315827	-0.496823	0.243787	-0.299906	0.0987536	-0.163771	0.170677	-0.0547011	-0.601758	0.577769	-0.0252883	-0.493214	-0.493348	-0.166861	0.376954	-0.158995	-0.517366	0.393081	0.0642336	-0.341037	-0.0744754
SIH164	M4	CBFB::MYH11	-0.975624	0.0759178	0.371243	1.75281	0.0439606	0.547355	0.0654388	0.634161	0.493941	-0.208325	0.185244	0.574624	0.0674889	0.27479	-0.191113	0.941999	0.259799	-1.38746	-0.332732	-0.345874	1.55691	0.389923	0.404815	-0.726674	-0.0899814	-0.838185	-0.0382265	-0.202767	-1.0432	-1.31318	-0.428699	-0.0405676	-0.196958	-0.162794	-0.142516	-0.314331	0.0432132	-0.260582
SIH165	M4	HOX-committed	-0.34301	0.238222	0.622032	1.07305	0.41666	-0.743586	-0.202933	0.396183	1.36912	0.0347911	-0.17745	-0.26021	-0.441723	0.247787	-0.222454	0.643228	-0.172003	-1.77874	-0.532649	-0.438714	-0.259275	0.175875	-0.11554	-0.00095222	-0.225109	-0.395896	-0.0559842	-0.306277	-0.84818	-0.803548	-0.536228	-0.205831	-0.0566748	-0.472562	-0.187241	-0.440718	-0.787933	0.114098
SIH166	M4	biCEBPA/-like	-0.883059	0.0878336	0.175061	2.20257	-0.0246638	-0.578194	0.120627	1.33033	0.736211	-0.727115	-0.379043	0.0968307	-0.321332	0.0537078	-1.03028	0.340233	-0.0566222	-0.755641	-0.325357	0.0436628	0.68778	-0.234064	0.7275	-0.274651	-0.182226	-0.911034	0.0307289	-0.280253	-0.980417	-1.73954	-0.337952	-0.0684607	-0.124923	0.151374	-1.26069	-0.373381	0.529292	-0.359735
SIH167	M4	CBFB::MYH11	-0.714523	0.151014	0.362647	1.49143	-0.178145	0.100436	0.265755	0.696765	0.664985	-0.20082	-0.157973	0.485416	0.352882	0.0661147	0.499545	0.871874	0.05274	-1.60612	-0.355072	-0.124963	0.757306	0.0370267	0.239067	-0.575354	-0.0647359	-0.666958	0.149251	-0.366086	-0.826707	-1.25033	-0.287661	0.0227019	-0.225275	-0.0896605	-0.385555	-0.347846	-0.0621855	-0.195262
SIH168	M4	biCEBPA/-like	-0.959391	0.162503	0.403768	2.81122	0.0616748	-0.656758	0.124111	1.41863	-0.520495	-1.51423	-0.176572	-0.279175	-0.315201	0.0278585	-0.724781	0.0969859	0.0399686	-0.160915	0.0317373	-0.27615	0.646096	-0.516941	0.637655	0.351476	-0.23086	-1.00354	-0.00097363	-0.319475	-0.903272	-1.31878	-0.542116	-0.327985	-0.120939	0.138026	-1.19634	-0.459966	0.691664	-0.397258
SIH169	M2	biCEBPA/-like	-0.739968	0.119371	0.206899	1.55566	-0.187093	-0.172244	-0.0232032	1.19612	1.20565	-0.306343	-0.29511	-0.0846253	-0.235026	0.593103	-0.690725	0.544275	0.262177	-0.4923	-0.42714	0.382159	0.615723	-0.389504	0.580294	0.565475	-0.113611	-0.823318	0.0849894	-0.276772	-0.681579	-1.6951	-0.122499	-0.115951	-0.0822646	0.0204673	-0.893336	-0.328086	0.539584	-0.393577
SIH170	M5	HOX-committed	-0.131043	0.0133972	0.17734	0.166791	-0.14183	-0.0491637	0.0483579	0.576757	1.25409	0.151874	0.0269642	-0.164299	-0.452467	0.0688705	-0.5262	0.273041	-0.0480535	-1.39949	-0.258771	-0.0175362	-0.108929	-0.077622	-0.148002	0.1748	-0.250025	-0.55687	0.238509	0.274778	-0.919389	-0.451998	-0.0570565	-0.190178	-0.198089	-0.488855	0.0521378	-0.0175156	-0.665541	0.192159
SIH171	M2	RUNX1::RUNXT1	-0.665668	-0.109538	-0.0466382	1.7501	0.197579	1.14747	-0.312453	2.38172	0.0300746	-0.775105	-0.261733	-0.0207281	-0.547556	0.682374	-1.13503	0.549139	0.112875	-1.87651	-0.219133	-0.290838	0.799789	-0.398902	0.141895	0.816002	-0.0739799	-0.882203	0.112288	-0.119861	-0.861877	-0.940362	-0.148396	0.223578	-0.284468	-0.415273	-0.604058	0.201726	0.198094	-0.516588
SIH172	M5	Myelodysplasia-related/-like	0.0587455	0.356914	0.637856	2.28808	-0.123594	-1.34198	-0.27671	0.815491	-0.687808	-1.41348	-0.793287	-0.170061	0.0758263	-0.306088	-0.805421	-0.0891506	-0.0248715	-0.987865	-0.354152	0.586237	1.49399	0.211354	0.454294	-0.213395	-0.0252892	1.06756	-0.907385	0.0419764	-0.936031	-0.393972	0.0078199	-0.236999	0.167914	0.0808284	0.157803	-0.0405962	-0.258626	0.224478
SIH173	M2	RUNX1::RUNXT1	-0.33487	-0.131844	0.0926739	1.11974	-0.0109501	1.38271	-0.118627	0.919601	0.98719	-1.01944	-0.370986	0.0213529	-0.446397	0.836926	-1.15415	-0.195683	-0.218827	-1.44764	-0.448303	-0.370124	0.269591	0.00443578	0.287264	-0.494419	-0.049658	-0.902673	-0.330734	-0.296609	-0.895992	-1.62642	-0.173511	-0.155457	-0.165367	-0.440494	-0.292209	-0.357597	0.101077	-0.558922
SIH174	M4	HOX-primitive	-0.483068	0.0544146	0.269477	0.785273	-0.194704	1.04128	0.0715206	0.0942371	0.0893041	-1.7861	-0.21484	-0.128968	-0.384003	-0.047973	-0.925105	0.593488	0.275103	1.16194	-0.984966	0.798181	-0.195407	-0.100203	0.20837	-0.0521012	-0.295482	-0.935583	0.0644138	0.194411	-1.13718	-0.454907	0.0339225	-0.242186	-0.0470064	-0.180522	0.247878	-0.192153	-0.73725	0.0161968
SIH176	M4	biCEBPA/-like	-0.572639	0.396508	0.218707	2.38285	-0.0404451	-0.638487	-0.0631287	0.659432	1.43372	0.0852375	-0.234216	-0.269063	-0.316624	0.00161954	-0.0268326	0.189877	-0.235976	-1.58808	-0.286543	0.0782974	0.567062	-0.247112	0.416573	-0.0707652	-0.137312	-0.667407	0.185513	-0.313477	-1.03207	-1.52614	-0.275646	-0.268815	-0.187695	0.1508	-0.739957	-0.311533	0.656173	-0.320686
SIH178	AML	Myelodysplasia-related/-like	0.0667656	0.143927	0.170275	1.16218	-0.173492	-0.0126262	-0.0663508	0.689388	-0.537707	-0.883815	-0.396482	-0.0738694	-0.328537	0.0365648	-0.924253	0.400477	0.367512	1.75212	-0.846797	1.01258	-0.132646	-0.0305336	0.0677127	-0.0755975	-0.106918	-0.58277	0.269708	0.337055	-0.950433	-0.25772	0.0171009	-0.00372255	-0.11517	-0.312776	-0.144484	0.12066	0.0104679	0.0470529
SIH179	AML	HOX-mixed	-0.202361	0.187775	0.491827	1.72506	-0.21466	0.207667	-0.505632	1.08306	0.0849764	-0.0571644	0.155653	0.131147	-0.416833	0.114453	-0.751117	0.799063	-0.213028	-1.09727	-0.490282	0.276154	0.073577	-0.188172	0.00340444	0.134412	-0.14257	-0.711581	0.324618	-0.0941617	-0.495209	-0.334542	-0.137662	0.203559	-0.188366	-0.310549	-0.338812	0.144887	-0.465435	0.20925
SIH180	M5	HOX-committed	-0.0050693	0.0679754	0.223816	-0.124498	-0.140811	-0.337138	-0.28868	0.000403299	0.711186	0.864689	0.544917	-0.208919	-0.198416	0.162027	-0.76048	0.218071	0.258054	-1.73717	-0.58241	-0.317846	-0.173215	-0.189223	-0.244026	-0.124464	-0.176215	-0.380147	0.47584	-0.142727	-0.881542	-0.377222	-0.304501	-0.0510418	-0.175921	-0.135918	0.222424	0.0505198	-0.586493	0.304013
SIH181	M5	HOX-committed	-0.229594	0.265476	0.814651	1.03711	-0.139868	-0.948104	-0.0454744	0.154967	1.35645	-1.17857	-0.70641	0.051746	-0.420559	0.237389	-0.919739	-0.204915	-0.0180819	-1.09546	-0.517324	0.113423	0.670622	-0.040349	0.141146	0.134367	-0.21505	-0.804429	0.636444	0.514964	-1.03135	-1.10491	-0.128766	-0.162467	0.00641093	-0.472427	0.127817	-0.152919	-0.228518	0.245464
SIH182	M5	Myelodysplasia-related/-like	0.0340054	0.0996147	0.834957	1.24332	0.313794	0.804696	0.599117	0.688202	-0.122641	-0.167841	-0.0650642	0.396886	-0.329005	1.04543	1.25566	0.124054	-0.150614	-0.395577	-0.481743	0.608217	0.0910702	0.0548148	0.406135	0.0070554	-0.245682	-0.862338	0.529771	-0.119274	-1.42237	-0.535295	-0.10127	-0.0943983	-0.337943	-0.390272	-0.0483441	-0.0947364	-0.540319	0.114182
SIH185	M4	biCEBPA/-like	-0.715715	0.267556	0.505721	2.75467	0.0104609	-0.829589	0.049173	0.853771	-0.262798	-1.6583	-0.259463	-0.114064	-0.196788	0.233962	-0.881983	0.00121014	0.0878586	-0.102255	-0.302938	0.21612	0.50589	0.22105	0.997269	-0.376891	-0.535078	-1.08991	0.00349614	0.0253986	-0.787732	-1.37206	-0.498912	-0.372492	-0.0812718	0.18302	-0.89927	-0.379977	0.501189	-0.257368
SIH186	AML	HOX-primitive	-0.556717	0.0124016	0.253557	0.796074	-0.21664	1.37639	-0.372706	0.508426	0.0544492	-2.48792	-0.261705	-0.0631116	-0.237122	-0.0463835	-0.851207	0.613964	-0.224067	-0.838693	-1.16494	0.17143	-0.0566991	-0.14469	0.227445	-0.0827147	-0.224138	-0.713115	-0.234848	-0.192544	-0.811866	-0.583412	-0.342729	-0.631192	-0.297689	-0.408513	-0.0851234	-0.432656	-1.02417	0.306615
SIH188	M2	biCEBPA/-like	-0.53733	0.000888158	0.262584	1.26771	0.540071	0.186674	0.182032	0.767617	0.627922	-0.189041	-0.0601989	0.511183	-0.494563	0.0193111	-1.22692	0.569703	0.147156	0.738481	-0.168327	0.157464	0.843264	-0.382725	1.11717	-0.498723	-0.267301	-1.14733	0.161913	-0.0949667	-1.04988	-1.40769	-0.119923	-0.18923	-0.254423	0.281919	-1.20374	-0.349959	0.577121	-0.475842
SIH189	M5	Myelodysplasia-related/-like	0.18257	0.17109	0.654154	3.15168	-0.0882078	-0.762148	-0.103426	1.11259	-0.951737	-1.29006	-0.0202188	-0.0660568	0.101112	0.973262	-0.228872	-0.25775	-0.0891313	-2.16102	-0.154604	-0.232406	0.310087	1.0867	0.0129987	0.824429	-0.265995	-0.481274	-0.169042	0.337435	-1.01878	-0.736437	-0.251517	-0.498721	-0.133892	-0.808805	-0.215668	-0.172272	-0.323538	0.161075
SIH190	M4	RUNX1::RUNXT1	-0.787847	0.290205	0.178167	2.51854	0.258947	0.660549	-0.301297	0.993282	0.0194852	-1.65729	-0.606219	0.00801414	-0.292908	-0.0474404	-1.266	-0.137556	-0.0818561	-1.81462	-0.199647	-0.395439	0.670531	-0.336246	-0.107663	1.19517	-0.0770314	-1.04546	-0.053114	-0.231927	-0.82618	-0.750525	-0.464134	-0.0963189	-0.119705	-0.6883	-0.619125	-0.122788	-0.361117	-0.498913
SIH191	M4	HOX-mixed	0.048076	-0.0139671	0.531046	0.210365	0.210592	-0.0163053	0.0506162	-0.0415138	1.86349	-0.129459	-0.192601	0.00210267	-0.403724	0.37659	-0.462882	1.72101	0.480998	-1.37537	-0.65785	0.00971147	-0.0885168	0.0361592	-0.0495951	-0.0779468	-0.216973	-0.416001	0.34069	0.0590931	-0.864698	-0.330506	-0.163955	0.0132945	-0.275601	-0.497976	-0.0962521	-0.172057	-0.569017	0.327528
SIH192	M4	HOX-mixed	0.304951	-0.171563	0.261421	0.703526	0.161763	0.615251	-0.010295	0.111131	0.313752	-1.88049	-0.249914	0.0630624	-0.535998	0.426946	-1.25501	1.22687	0.351129	-0.554041	-0.578463	0.0923303	0.341329	0.0549543	0.361975	-0.253222	-0.375324	-0.794951	-0.0837786	0.107524	-1.07034	-0.6921	-0.218996	-0.29676	-0.110913	-0.0560441	-0.44249	-0.413414	-0.646033	0.0939363
SIH193	M2	RUNX1::RUNXT1	-0.759874	0.0841798	0.20001	2.39351	0.358813	0.916729	-0.159737	0.835244	0.383659	-1.16631	-0.420266	-9.60368e-05	-0.48424	0.461651	-1.04	0.19276	0.104958	-1.87039	-0.359834	-0.238675	0.880325	-0.299819	0.317014	0.511843	-0.214109	-0.884922	0.132323	-0.196329	-0.886617	-1.24418	-0.387932	-0.194618	-0.0813133	-0.220648	-0.534076	-0.387148	0.186653	-0.447269
SIH195	M4	HOX-mixed	0.0294458	-0.0359682	0.205062	0.583766	-0.203744	-0.239673	-0.294588	0.0223905	0.404382	-0.0236718	0.991056	-0.0911731	-0.438237	0.118385	-0.649653	0.989315	0.495155	0.304894	-0.641488	0.449491	-0.326243	0.0500722	-0.0841302	0.000267193	-0.328774	-0.630301	0.376687	0.0529946	-1.1421	-0.394489	0.194776	0.0589255	-0.307342	-0.314556	0.301135	0.0379221	-0.392957	0.148512
SIH196	M1	HOX-primitive	-0.448268	0.0981153	0.211481	1.11973	-0.10636	1.23823	-0.00256827	-0.0657177	-0.431212	-2.12773	0.00984081	-0.000384908	-0.309751	-0.0317087	-0.955775	0.760489	-0.22535	-1.29344	-0.83496	-0.346387	-0.0230934	-0.0637166	0.136437	0.0555002	-0.237253	-0.70926	-0.403343	-0.327956	-1.26801	-0.367043	-0.292052	-0.343967	-0.339532	-0.931734	0.232063	-0.319406	-0.975154	0.00835174
SIH197	M4	biCEBPA/-like	-0.609419	-0.0900623	0.780585	1.91565	0.461092	0.263867	0.603432	1.30123	0.425969	-1.34808	-0.114216	0.446151	-0.309431	0.217028	-1.35173	0.490329	0.165213	-0.519522	-0.0799356	-0.0432349	0.822664	-0.331691	0.950827	-0.229293	-0.201439	-1.16212	-0.00222156	-0.197356	-0.436361	-1.43866	-0.429231	0.0292011	-0.160518	0.117083	-1.27202	-0.304716	0.58214	-0.457372
SIH198	M4	HOX-mixed	0.259269	0.0431557	0.313236	1.04364	-0.198621	0.287904	-0.577806	-0.0624965	-0.0631642	-1.00382	-0.178137	-0.0172855	-0.48024	0.115825	-0.770934	0.670187	0.0411541	0.0692001	-0.589298	0.730108	0.288811	-0.28472	-0.228094	1.26162	-0.267429	-0.872669	0.410321	0.345494	-0.598213	-0.740661	-0.145108	0.0342817	-0.0471879	-0.317591	0.129249	-0.0698734	0.503636	-0.185838
SIH200	M5	HOX-mixed	-0.269836	0.0905335	0.44959	1.71398	-0.142876	0.475163	-0.168555	0.800035	0.0315393	-0.903545	-0.046317	0.180877	-0.494875	-0.129174	-0.892012	0.267785	-0.013535	-1.22288	-0.554156	-0.0810939	0.220375	-0.139205	0.190996	-0.21324	-0.16907	-0.675079	-0.10432	-0.0782146	-1.32867	-1.01728	-0.301626	-0.38515	-0.218041	-0.731332	0.0725764	-0.383313	-0.298198	0.19184
SIH201	M2	biCEBPA/-like	-0.571324	0.204026	0.43419	1.26841	0.505134	0.00718527	0.0134409	1.03606	1.18872	-0.820389	0.0935597	-0.143786	-0.262042	0.648629	-0.925571	0.583689	0.328651	0.000912309	-0.760239	0.44039	0.511397	-0.341275	0.260314	0.456065	-0.164634	-0.770631	0.255006	-0.0481995	-0.747286	-1.50891	-0.110974	0.0857447	-0.242324	-0.133416	-1.2187	-0.0966381	0.587262	-0.361412
SIH202	AML	HOX-primitive	-0.322732	0.273097	0.296754	2.65063	-0.134409	1.00062	-0.2033	0.691516	-0.0425387	-1.52107	-0.0716493	-0.0989078	-0.234436	-0.0357719	-0.847264	0.0642102	-0.169767	-1.13158	-0.44209	-0.279422	-0.069884	-0.137415	0.100602	-0.0292755	-0.278641	-0.962628	-0.00608249	-0.0676957	-1.1324	-0.782977	-0.290131	-0.340394	-0.122094	-0.497005	-0.0605399	-0.239872	-0.281766	0.0819999
SIH203	AML	Myelodysplasia-related/-like	0.268106	0.0942267	0.507017	1.28875	0.129798	-0.680679	0.754085	0.559938	0.865179	-0.398047	-0.45557	0.485792	1.58477	0.930765	0.0952971	0.315317	0.0696939	-1.09856	-0.422766	0.214902	0.254816	-0.031673	0.310442	-0.220613	0.00206529	-1.09442	0.589127	-0.0138949	-0.950628	-0.721305	-0.366446	-0.25481	-0.226683	-0.384258	-0.597853	-0.212732	-0.467204	0.338056
SIH204	M5	HOX-mixed	0.0841964	0.031371	0.75999	0.250077	-0.132298	0.034449	-0.410201	0.0232395	0.351784	-0.16798	-0.206084	-0.272174	-0.430095	0.341735	0.37215	0.785674	0.0917376	-1.69361	-0.384631	-0.111838	0.0312463	-0.14891	0.142936	-0.115803	-0.240627	-0.37095	0.291552	-0.0279769	-1.04005	-1.04328	0.111345	-0.0044801	-0.29256	0.0108375	0.175982	0.16719	-0.282502	0.167299
SIH205	M2	RUNX1::RUNXT1	-0.783116	-0.133569	0.0576432	1.49541	0.284837	0.712475	0.114346	1.37356	-0.0148851	-1.22284	-0.541397	0.354584	-0.63205	0.107619	-1.35029	0.402911	0.0636713	-1.72438	-0.160349	-0.389315	0.514639	-0.32747	0.367468	0.281849	-0.108782	-0.823483	-0.114994	-0.320499	-1.09717	-1.25711	-0.292428	-0.320971	0.0124637	-0.548008	-0.425176	-0.224855	-0.173337	-0.545836
SIH206	AML	Myelodysplasia-related/-like	0.379663	0.187109	0.550565	1.21845	-0.0484133	-0.902309	-0.541202	1.39503	-1.18311	-1.21388	0.260419	0.0659085	0.137637	1.22101	-0.574068	0.938488	0.519518	-1.48586	-0.406398	-0.499522	0.68338	-0.0765911	0.108806	-0.203176	-0.147218	-1.39023	0.0390237	0.0424485	-1.26826	-0.349257	-0.234012	-0.175777	-0.374767	0.278409	-0.69797	-0.162519	-0.356115	0.0397398
SIH207	AML	HOX-committed	-0.544648	0.0371115	0.943221	1.24295	-0.169497	-0.752102	0.294665	0.671365	0.905454	-1.66002	-0.342961	-0.103081	1.94352	0.146295	-0.233162	0.273661	0.019642	-1.45587	-0.334311	-0.0216209	0.354107	-0.27023	0.423828	-0.0142909	-0.283991	-0.749469	0.191133	-0.0936879	-1.05275	-1.06736	-0.372667	-0.197588	-0.174344	-0.295154	-0.398441	-0.395982	-0.486414	0.293755
SIH208	M2	HOX-primitive	-0.592309	0.119377	0.412148	1.11009	-0.216728	0.832446	-0.381055	0.330659	0.574796	-0.39111	0.0394044	-0.143548	-0.210149	0.810356	-0.705644	1.31575	0.0673142	-1.04642	-0.772995	0.0244215	-0.280296	0.191156	-0.26933	0.37519	-0.199052	-0.306388	0.148168	-0.200074	-0.778511	-0.759545	-0.214415	-0.111608	-0.285262	-0.265235	-0.231084	-0.0566283	-0.201916	0.162304
SIH209	M4	HOX-mixed	-0.137484	0.22371	0.39309	1.60646	-0.0745239	1.03018	-0.129772	0.34662	-0.370343	-1.30531	0.176214	0.0325866	-0.252662	-0.0843259	-0.970722	0.672511	0.141104	-1.16888	-0.412035	-0.309044	0.392602	-0.342492	0.386483	0.0287386	-0.207939	-0.760877	-0.310216	-0.191236	-1.11103	-0.838369	-0.130926	-0.150004	-0.428317	0.0147241	-0.129217	-0.426854	-0.415672	-0.0286968
SIH210	M4	HOX-primitive	-0.182344	-0.095665	0.0376356	0.105805	-0.221902	1.05863	-0.459185	-0.0828523	-0.334565	-1.48235	0.841105	0.0999456	0.0325735	-0.14461	-1.19587	0.907883	-0.053535	-0.992496	-0.799146	-0.356099	-0.145035	-0.0179821	0.0530605	-0.0626435	-0.346503	-1.20765	-0.160686	-0.217202	-1.1861	0.0538053	-0.354407	-0.396693	-0.422922	-0.729234	0.122757	-0.351999	-0.772367	0.0209262
SIH213	M5	Myelodysplasia-related/-like	0.786139	0.189188	-0.0165045	0.916883	-0.118811	-0.19569	-0.609933	0.315461	-0.735649	-0.461978	-0.421907	-0.143868	-0.0239305	-0.150379	-0.701521	0.115609	0.709003	-0.145492	-0.64434	0.534083	-0.0956773	-0.0936055	0.169195	-0.164642	-0.0847973	-0.56604	0.806024	0.0653295	-0.739187	-0.149266	-0.123079	0.404429	-0.013004	0.0794611	0.254626	0.512687	0.66538	0.314608
SIH214	M4	HOX-primitive	-0.55371	0.318993	0.205484	1.75707	-0.052526	0.648874	-0.533293	0.0927846	-0.875215	-0.938136	0.0685162	-0.0654026	0.00432855	-0.0853373	-0.912529	0.803622	-0.0986014	-1.49735	-0.876699	-0.313487	0.17149	-0.0571255	0.38602	-0.112465	-0.313165	-0.908548	-0.228015	-0.163492	-0.995639	-1.05408	-0.489939	-0.364917	-0.434467	-0.282982	-0.408101	-0.435007	-0.182782	0.107055
SIH215	AML	HOX-committed	-0.0532	-0.153819	0.144023	-0.790799	-0.225248	-0.114235	-0.251164	0.0714066	1.45821	1.08199	0.388608	-0.0677767	-0.198767	0.503903	-0.627638	0.560219	0.0840056	-0.836058	-0.282151	0.296164	-0.223518	0.0836088	-0.178042	-0.0174293	-0.23572	-0.980898	0.707238	-0.146968	-0.644221	-0.244794	-0.234357	-0.0592632	-0.185215	-0.332838	-0.143997	-0.0896086	-0.760576	0.263287
SIH216	M4	biCEBPA/-like	-0.953217	0.0767397	0.616903	2.11183	0.0149938	-0.385296	-0.0224252	1.15618	-0.0970261	-0.311124	0.141265	-0.12611	0.0368613	0.327486	-0.550794	0.503787	0.362846	-0.304016	-0.193627	0.286473	0.431672	-0.13065	0.632701	0.104962	-0.406978	-1.2047	0.273711	0.172699	-0.844724	-1.45525	-0.246209	0.179296	-0.205961	0.487845	-1.3655	-0.0808473	0.764875	-0.405756
SIH217	M4	CBFB::MYH11	-0.759504	0.419862	0.484412	2.45185	0.128305	0.00933113	0.1661	1.09135	0.318027	-0.759632	-0.180179	0.276754	0.207871	0.233948	0.0723507	0.704959	0.0630437	-1.79415	-0.414676	-0.330755	1.20666	0.932357	0.473243	-0.784597	0.010505	-0.737133	0.0847642	-0.390157	-1.00211	-0.959855	-0.429463	0.0209804	-0.157656	-0.490556	-0.253176	-0.16234	-0.443895	-0.0330281
SIH218	M4	HOX-mixed	-0.154206	0.0557909	0.620157	0.485821	0.068508	0.344466	0.125374	0.0343871	0.984607	-1.02929	-0.0723431	-0.116317	-0.497775	0.00201318	-0.568855	1.02803	0.223058	-1.11476	-0.544472	-0.243156	0.0821212	-0.103083	0.0971885	-0.109926	-0.236623	-0.554211	-0.10959	-0.305846	-1.02886	-0.903531	-0.222196	-0.0246344	-0.295074	-0.43937	0.0962123	-0.304625	-0.781377	0.0481784
SIH219	AML	Myelodysplasia-related/-like	-0.212956	0.14366	0.447026	1.76237	-0.220858	0.24126	-0.136655	1.22986	0.930521	-0.443901	-0.396057	-0.109282	-0.343673	0.751331	-0.86398	0.725286	0.160418	-0.368684	-0.5551	0.250253	0.693767	-0.0441804	0.771817	-0.389625	-0.145211	-0.975918	0.232335	0.879495	-1.54946	-1.14881	-0.249852	0.423644	-0.404204	-0.0252104	-0.48834	-0.054782	-0.0915015	-0.0305906
SIH222	AML	Myelodysplasia-related/-like	1.18195	0.118969	0.269447	0.966231	-0.153892	-0.163932	-0.507763	1.90878	-0.160202	0.417582	0.564414	0.0154004	-0.29229	1.38039	-0.413697	0.934916	0.130768	-1.49434	-0.374175	-0.179099	-0.0226137	0.108923	-0.0633885	0.00211818	-0.262027	-0.520067	0.221493	-0.0265608	-1.17535	-0.377626	-0.160027	0.391921	-0.28984	-0.732055	0.217911	0.144711	0.0709869	-0.0725337
SIH223	M2	RUNX1::RUNXT1	-0.502702	-0.0454634	0.403568	1.56903	0.383045	0.602429	-0.0658586	0.607036	0.126521	-0.5202	0.330017	0.470164	-0.424241	0.125254	-1.3562	0.329174	0.703065	-0.922041	-0.288108	0.0501292	0.601467	-0.393738	0.0139579	0.87977	0.0051757	-1.10825	0.957819	0.362658	-0.762148	-0.000308224	-0.301901	0.297169	-0.18836	-0.125348	-0.196161	0.374118	0.232313	-0.0180699
SIH225	M4	HOX-committed	-0.210977	-0.276904	0.429568	0.144553	-0.161925	0.909874	-0.10366	0.467166	1.05831	-0.785322	-0.709632	-0.208966	-0.22691	0.148783	-0.325277	-0.305663	-0.070549	-0.304802	-0.447268	0.328257	-0.17846	-0.0753788	0.0639743	0.288453	-0.192898	-0.899295	-0.00597676	-0.0165818	-0.979013	-1.13348	-0.425642	-0.202577	-0.172361	-0.783749	0.0206738	-0.213644	-0.456274	0.2051
SIH226	M4	Myelodysplasia-related/-like	0.388499	0.150424	0.119831	1.85671	-0.288956	0.534316	-0.0780906	0.669402	1.07529	-0.959817	0.170644	-0.187826	0.183578	0.233283	-0.929092	0.130974	-0.0683053	-0.403393	-0.406761	0.0801724	0.0436821	-0.109913	0.0077401	-0.100859	-0.0366709	-0.8916	0.331508	0.0384689	-0.993544	-1.05318	-0.117238	0.0180411	-0.0890929	-0.670407	-0.393426	-0.185078	-0.344512	0.0414904
SIH228	M4	CBFB::MYH11	-0.92159	0.254202	0.59021	2.22377	0.0677527	-0.446657	0.391816	1.22354	0.32561	-0.33579	0.201064	0.667797	1.18141	0.15526	0.288983	0.766889	0.193547	-1.97055	-0.288901	-0.203737	1.10109	1.02957	0.382326	-0.751689	-0.00212332	-0.940657	0.231807	-0.344006	-0.872093	-0.754992	-0.495182	-0.0386207	-0.239721	-0.487331	-0.156232	-0.148341	-0.352233	0.0151104
SIH229	M5	Myelodysplasia-related/-like	0.169877	0.393329	0.441308	2.41925	-0.117848	-0.989096	-0.297952	0.499829	-0.484144	-1.25519	-0.0690537	-0.133745	-0.0316706	0.479071	-0.868509	0.38335	-0.109186	-0.284328	-0.479503	0.735281	0.173412	-0.0893105	0.314584	-0.125745	-0.113251	-0.852207	0.332418	0.147215	-0.679422	-0.764734	-0.183844	0.274636	-0.0556338	-0.709875	-0.251208	0.0195864	-0.115366	0.18291
SIH230	M5	biCEBPA/-like	-0.688688	0.11202	1.18726	2.04625	-0.105176	-1.13259	0.483421	0.780512	0.64314	-2.09054	-0.723769	-0.139677	0.497518	0.0498698	-0.854558	0.142953	0.176123	-1.47775	-0.407137	0.0109257	1.38603	-0.115663	0.978408	-0.409052	-0.236879	-0.833587	0.104364	0.368331	-0.969756	-0.565207	-0.177763	-0.145088	-0.0770823	-0.103697	-0.405445	0.0182077	-0.0639927	-0.107428
SIH231	AML	HOX-mixed	-0.0861783	0.203128	0.463564	1.62216	-0.146576	0.566203	-0.584537	0.0306438	0.0258097	-1.58488	0.167037	-0.0392433	-0.313537	0.201939	-0.896268	1.26075	0.0583499	-0.836221	-0.597697	-0.18607	0.432682	-0.315991	0.500426	-0.247316	-0.120985	-0.699851	-0.202747	-0.359618	-0.948487	-1.12251	-0.0598347	-0.273988	-0.481379	-0.307603	-0.37522	-0.358248	-0.248703	0.0949002
SIH232	AML	HOX-committed	-0.113308	-0.14068	0.417447	-0.133608	0.103249	-0.230889	0.0225995	-0.110224	1.18026	0.0905963	0.443352	0.141219	-0.372414	0.504411	-0.86509	1.06486	0.503612	0.584372	-0.325559	0.588381	-0.299753	0.0360336	0.0181947	-0.109895	-0.336406	-0.75034	0.0986865	0.303699	-0.9092	-1.00225	-0.141042	-0.210555	-0.214382	-0.297339	0.0819113	-0.294335	-0.366528	0.181699
SIH233	M4	HOX-mixed	-0.112516	0.0128775	0.402834	1.69329	-0.148965	1.35555	-0.244573	-0.00967576	0.428312	-1.17688	0.0222842	0.117065	-0.283054	0.0926726	-0.544318	0.811272	0.510921	-0.194291	-0.605744	0.627631	0.0296295	-0.100606	-0.116784	0.257478	-0.239319	-0.955944	-0.0770625	-0.152084	-0.85765	-1.06059	-0.357998	-0.0857572	-0.214054	-0.51298	-0.0430848	-0.407353	-0.527318	0.0406202
SIH234	M4	Myelodysplasia-related/-like	-0.173265	0.145951	1.09925	1.9	-0.125583	-1.10993	-0.710039	0.100453	0.163907	-1.35267	0.410784	-0.228566	-0.201936	0.242294	0.211581	0.956037	0.190591	-0.573145	-0.332193	0.516192	0.52016	-0.0634443	0.653666	-0.332832	-0.131963	-1.14667	0.133035	-0.122734	-0.898464	-1.02172	-0.375236	-0.303936	-0.295258	-0.419009	-0.297519	-0.474265	0.0372983	0.0244645
SIH235	M2	RUNX1::RUNXT1	-0.437817	-0.235937	0.569596	0.358857	0.176469	1.34902	-0.182025	0.87301	0.660855	-0.636317	-0.658208	0.143861	-0.635538	0.895957	-1.16949	0.877531	0.0369722	-1.7026	-0.130597	-0.178554	0.281938	-0.0921823	0.459379	-0.272278	-0.133222	-0.837406	0.142062	-0.112381	-1.02577	-1.44235	-0.107586	0.0244682	-0.0694282	0.0494045	-0.71587	0.00129796	-0.0932654	-0.460346
SIH236	AML	HOX-mixed	0.029193	-0.22694	0.593591	0.722664	-0.209479	1.06692	-0.0138251	-0.0891141	0.499543	-1.45065	0.107084	0.135067	-0.598701	0.0170331	-0.931865	1.34519	0.394266	-0.882198	-0.881161	0.0672655	0.0231639	-0.152611	0.159846	-0.0529016	-0.315644	-0.647233	0.113859	0.0886864	-1.25782	-0.472368	0.057036	-0.0665516	-0.261061	-0.526346	0.356294	-0.178344	-0.581014	0.201796
SIH237	M5	HOX-committed	-0.167333	0.0294429	0.702021	-0.0761895	-0.141248	-0.269635	0.00681299	-0.129839	1.31696	0.10961	-0.199939	-0.248733	-0.357813	0.193928	-0.279205	0.445694	0.312367	-0.744429	-0.52903	0.383709	-0.262494	-0.034863	0.00407238	-0.00658051	-0.226701	-0.513428	0.42381	0.326923	-0.845553	-0.894608	0.159743	0.0581448	-0.153482	-0.475653	0.382948	0.351535	-0.398819	0.376848
SIH238	M5	HOX-mixed	0.168484	-0.0344186	0.494039	1.57219	0.275987	-0.257972	0.0817848	0.308692	0.21883	-0.665193	0.36387	-0.140778	-0.263206	-0.0757173	-0.379896	1.26821	0.263009	-1.3789	-0.453765	-0.376428	0.152439	-0.0613734	0.421006	-0.232348	-0.213862	-0.733988	-0.177838	-0.122569	-0.891906	-0.511593	0.125961	-0.19682	-0.412145	-0.459999	-0.338895	-0.401365	-0.667142	0.0647114
SIH239	AML	HOX-mixed	-0.054411	-0.0449794	0.506633	-0.123622	0.0523191	-0.00452897	0.0309836	0.073306	1.36257	0.670742	0.0331628	0.00227299	-0.656267	0.0447317	-0.503607	0.864854	-0.18162	-0.756463	-0.545453	-0.0279431	-0.0302822	-0.0769562	0.12724	-0.121963	-0.223333	-0.631964	0.277087	0.602524	-1.08888	-0.724256	0.0811592	0.0768696	-0.181468	-0.451919	0.455498	0.29414	-0.429984	0.110268
SIH240	M4	HOX-mixed	-0.392313	0.296266	0.561306	1.34259	-0.157812	-0.370582	-0.140768	0.737803	1.20038	-0.82264	0.0676784	0.193816	-0.499956	0.29399	-1.06698	1.0249	-0.0112788	-1.45591	-0.467279	-0.286728	-0.132418	-0.00205822	0.0197909	-0.215022	-0.126619	-0.721281	-0.261616	-0.0561512	-0.8872	-0.644959	-0.257983	-0.249689	-0.374192	-0.113426	-0.64922	-0.470559	-0.574942	0.394092
SIH241	AML	HOX-primitive	-0.947629	0.144906	0.175323	3.0235	-0.154672	0.610327	-0.20199	0.526455	-0.160678	-1.72976	-0.464503	-0.1028	-0.357325	-0.0808227	-0.948769	-0.010618	0.0704807	-0.484835	-0.449765	0.145502	0.0145546	-0.148999	0.131241	-0.0140238	-0.176244	-0.855159	-0.0186206	0.0235712	-0.911358	-0.869545	-0.215022	-0.23194	-0.0909358	-0.385803	-0.128281	-0.245893	-0.46544	0.171917
SIH243	M5	Myelodysplasia-related/-like	0.0202634	0.109264	0.127104	1.54405	-0.249587	-0.248451	-0.196589	1.79793	-0.263888	-0.343021	0.0151847	-0.0585946	-0.313941	0.163463	-0.66745	1.0414	0.199927	-0.692082	-0.516086	0.321967	-0.163516	-0.162085	0.136357	-0.412146	0.0822268	0.00288854	0.040922	-0.0172324	-1.02501	-0.400343	-0.144679	0.536167	-0.230613	-0.448891	-0.168796	0.417696	-0.0369917	0.000674148
SIH244	M4	biCEBPA/-like	-0.952495	0.293722	0.355312	2.84268	0.0343544	-0.614397	0.0641853	1.19806	-0.523555	-1.5459	-0.257688	-0.331131	-0.2268	0.31976	0.00100773	-0.0428984	-0.133197	0.0320425	-0.51581	0.385247	0.471828	-0.454714	0.437515	0.431991	-0.252013	-0.753767	0.0964848	-0.0533174	-0.861725	-1.49961	-0.382515	-0.29022	-0.0766161	0.280045	-0.75612	-0.295757	0.694625	-0.359102
SIH245	AML	HOX-primitive	-0.428727	0.0976234	0.598805	1.12049	-0.074693	1.59093	-0.00677917	0.085268	-0.397795	-2.49904	-0.0311253	-0.106421	-0.12373	-0.184896	-0.957003	0.851917	-0.278014	-1.30783	-1.13881	-0.379517	0.0210479	-0.195205	0.102999	-0.0191992	-0.288243	-0.802341	-0.302853	-0.269068	-0.89289	-0.693136	-0.318242	-0.413316	-0.117363	-0.34156	-0.183581	-0.277499	-0.838709	0.0640366
SIH246	AML	Myelodysplasia-related/-like	0.10481	0.0623089	0.406537	1.68018	-0.0513324	-0.280911	0.0454524	1.32358	-0.270343	0.00816614	-0.43221	-0.11911	-0.269073	1.1298	-0.550707	0.642183	0.137584	0.313696	-0.463771	0.813182	0.147451	0.0313245	-0.239587	0.0140923	-0.0828597	-0.655703	0.111418	-0.157376	-1.14881	-0.7623	-0.12743	0.34858	-0.348173	-0.398959	0.0138789	-0.176621	-0.662543	-0.1028
SIH247	M5	HOX-mixed	0.139786	-0.0114157	0.553825	1.25002	-0.162962	0.50482	-0.244353	0.0785768	-0.11068	-1.83796	-0.202246	0.112541	-0.410085	-0.129555	-0.868543	1.32462	0.110484	-0.413681	-0.837109	0.245873	0.471846	-0.156756	0.681606	-0.567761	-0.316047	-0.644662	0.144859	0.136553	-0.922573	-0.335796	0.309785	-0.384247	-0.185078	-0.525527	-0.0314002	-0.0517833	-0.482223	0.0658333
SIH248	M4	biCEBPA/-like	-1.06368	0.346782	0.56286	2.67949	0.55292	-0.990324	-0.0117162	1.25406	0.686302	-0.596227	0.224743	-0.190944	-0.18606	-0.035697	-0.481147	0.380149	-0.0284863	-0.61371	-0.515797	0.0902581	0.373809	-0.336224	0.0416555	1.19584	-0.177099	-0.851923	0.339978	-0.344436	-1.2525	-1.42528	-0.0438503	-0.0785676	-0.173001	0.287016	-0.926498	-0.0854759	0.852904	-0.43941
SIH249	M4	Myelodysplasia-related/-like	-0.562473	0.312457	0.516122	2.24038	-0.052709	-1.18753	-0.445165	1.89455	-0.65368	-1.31118	0.354194	-0.194222	-0.3373	2.34429	-0.980379	1.20303	0.520785	-1.43593	-0.703774	-0.0727848	-0.0669787	0.16272	-0.0227872	-0.105688	0.151767	-0.41538	-0.138813	-0.300926	-0.627976	-0.907715	0.213515	0.427274	-0.59426	-0.449241	-0.937636	0.237884	-0.184813	-0.221312
SIH250	M4	CBFB::MYH11	-0.696906	0.244258	0.780628	1.96997	-0.0303709	0.00522591	0.30381	0.605067	0.946459	-0.855334	-0.473628	-0.0381113	0.50067	0.449303	-0.307895	0.867427	-0.00353475	-1.78018	-0.654326	-0.168451	1.33689	0.456258	0.554533	-0.636451	-0.0252266	-0.579722	0.099534	-0.369964	-0.865548	-0.945366	-0.323755	0.0449091	-0.120437	-0.217445	-0.828161	-0.234828	-0.462212	-0.103962
SIH251	M5	Myelodysplasia-related/-like	0.068697	0.460806	0.917319	1.9627	-0.100142	-0.264227	-0.342304	0.449722	-0.239256	-0.336969	0.046292	-0.116903	-0.163597	-0.0404146	-0.77931	0.45706	-0.0388682	-0.497968	-0.413267	0.0869652	-0.0748461	-0.121984	0.0469303	-0.216419	-0.115197	-0.597549	0.100365	-0.169837	-0.514447	-0.281716	-0.246787	0.215293	-0.0810833	-0.553861	-0.427296	-0.0108188	0.131636	0.0217083
SIH252	M1	HOX-primitive	-0.696214	-0.0495192	0.0972109	0.689397	-0.154826	1.06783	-0.626289	-0.0782034	0.145315	-2.27957	0.197316	-0.0359681	-0.173798	-0.0407113	-1.00546	1.04762	-0.162112	-1.1319	-1.03183	-0.281343	0.0832287	-0.0279125	0.36521	0.358249	-0.409604	-1.01793	0.192579	0.455399	-0.814342	-0.704207	-0.264367	-0.176421	-0.153096	-0.349605	0.0194937	-0.0240759	-0.684346	0.031044
SIH253	M5	HOX-committed	0.000612957	-0.174107	0.354931	-1.12663	0.638645	0.0877995	0.178781	0.262993	1.55941	-1.75134	-0.575127	0.269788	-0.508492	0.232069	-0.725233	0.387501	0.031467	-1.72872	-0.323124	-0.239993	-0.0402161	-0.346806	-0.0249939	0.24261	-0.273648	-0.844517	0.194103	0.523574	-0.765964	0.528889	-0.289653	-0.369037	-0.397837	-0.300548	-0.339134	-0.171829	-1.07962	0.258849
SIH254	M5	Myelodysplasia-related/-like	0.157665	0.153054	0.544728	0.921233	-0.0422837	-0.813013	-0.251693	0.143814	-0.14126	-0.0805239	0.900233	0.257759	0.0254752	0.551985	0.955287	0.953846	0.650752	-0.555227	-0.297206	0.073131	0.059763	0.00975944	0.312012	-0.352274	-0.303431	-0.911162	0.446895	-0.0340325	-0.708697	-0.277418	0.0123798	0.192447	-0.161452	-0.104536	0.163365	0.0276932	-0.350042	0.206048
SIH255	M2	RUNX1::RUNXT1	-0.551188	0.150937	0.141543	1.95431	0.31754	0.6401	-0.249415	1.14524	0.294538	-1.22046	-0.357461	0.0295408	-0.496533	0.402866	-1.14858	0.583018	0.0521584	-1.5884	-0.336986	0.0900106	0.798863	-0.412264	0.14143	0.750692	-0.180108	-0.787181	0.314072	-0.291642	-0.673397	-1.06303	-0.033257	0.138404	-0.159528	-0.147169	-0.595237	0.0530386	0.193973	-0.430117
SIH256	M4	HOX-mixed	0.200246	-0.000958791	-0.0853576	-1.08754	0.00856539	0.580172	-0.200017	-0.204692	1.51866	-0.646656	-0.349336	-0.0978114	-0.501601	0.151536	-0.959425	1.3046	0.381965	0.725157	-0.549089	0.728752	-0.326145	0.130313	0.0439014	0.0584907	-0.350164	-0.319358	0.303413	0.348452	-1.16904	-0.453499	0.18063	-0.0854976	-0.213426	-0.297998	0.197173	-0.19215	-0.232629	0.0300573
SIH260	M4	HOX-primitive	-0.373074	0.39078	0.257219	2.06516	-0.121807	0.642753	-0.236839	-0.397494	0.570552	-1.54432	0.140474	0.207802	-0.527974	-0.155836	-1.20955	0.997155	-0.204357	-1.28059	-0.677311	-0.230098	-0.0972311	-0.424836	0.00855502	-0.0575998	-0.252093	-0.834635	-0.114964	-0.261552	-0.920403	-1.34368	-0.231166	-0.328763	-0.147236	-0.814754	0.111309	-0.361586	-0.476275	0.124965
SIH261	M5	HOX-committed	-0.226277	-0.199661	0.146348	-0.561278	-8.66927e-05	-0.519399	0.159674	0.164473	1.31986	-0.194561	-0.537892	-0.11624	-0.37157	0.231844	0.236557	0.65635	0.0630048	-1.75124	-0.411836	-0.339265	-0.193406	-0.104212	-0.132937	0.156947	-0.10645	-0.97498	0.364564	0.37845	-0.581755	0.351226	0.0407914	-0.224131	-0.232692	-0.630926	-0.0647867	0.605402	-0.585461	0.247903
SIH262	M5	HOX-committed	-0.631193	0.0944235	0.71877	1.43907	0.0952782	0.050536	0.36875	0.148553	0.465163	-0.545748	-0.127276	0.461799	-0.0421378	0.734976	1.47527	0.418675	0.152085	-1.133	0.0101204	-0.21618	0.0999636	-0.139792	0.275174	0.253928	-0.241069	-1.01555	0.570829	-0.102113	-1.09429	-0.292084	-0.0641087	-0.145224	-0.272902	-0.00109828	-0.242559	-0.182481	-0.616353	0.119081
SIH264	M4	Myelodysplasia-related/-like	0.62066	-0.0764594	0.00942268	-0.29303	-0.158027	0.887305	-0.273009	0.700653	0.398454	-0.310923	-0.254923	-0.167096	-0.423934	0.392568	-0.795334	1.35894	0.548923	1.47639	-0.311666	0.32891	-0.131977	-0.122414	0.089938	-0.239936	-0.193164	-0.96575	0.266132	-0.0621407	-1.25634	-0.751618	-0.111254	0.0322343	-0.229848	-0.178391	-0.465354	-0.345029	-0.859129	-0.00162324
SIH265	M2	biCEBPA/-like	-0.731844	0.119773	0.165679	1.53862	-0.188422	0.107105	0.15252	0.615937	1.286	-1.10057	-0.292761	0.0247991	-0.208116	0.309143	-0.910232	0.7627	0.434781	0.338945	-0.556798	0.386033	0.479009	-0.194501	0.562941	-0.186855	-0.251256	-0.681798	0.256634	-0.186377	-0.621376	-1.60392	0.00322326	-0.0297684	0.017835	0.07119	-0.872977	-0.0123108	0.46384	-0.320128
SIH267	AML	Myelodysplasia-related/-like	0.574139	0.396036	-0.0403424	0.787205	-0.220443	0.157395	-0.539697	-0.195014	0.50195	-0.485889	0.106241	-0.113245	-0.119117	-0.000446404	-0.894817	0.2395	-0.159386	0.283003	-0.200052	0.350822	-0.186406	-0.0224545	-0.0556712	-0.239984	-0.104889	-0.787931	0.0350506	0.0155529	-0.676944	-1.01946	-0.240693	0.132463	-0.0829979	-0.520172	-0.39349	-0.16866	0.00523073	-0.0779401
SIH268	M4	HOX-committed	0.0533864	-0.144446	-0.191063	-0.603869	-0.188073	1.11336	0.384202	-0.147121	1.37745	-0.913544	-0.561998	0.14903	-0.470428	0.987697	-1.03126	0.19736	-0.072246	-1.04883	-0.610321	-0.193615	0.0561676	-0.011208	0.213174	0.440597	-0.254329	-0.622939	0.0619289	0.0934198	-0.801903	-1.18464	-0.430752	-0.115922	-0.0865776	0.44869	-0.71016	-0.519686	-0.373709	-0.321871
SIH269	M4	CBFB::MYH11	-0.925359	0.233481	0.241426	1.44825	-0.186998	0.428644	0.106771	1.08185	0.411387	-0.953438	0.0158033	0.763465	-0.209354	0.144908	0.447891	1.32874	0.229006	-1.14447	-0.44527	0.00558216	1.21559	-0.0179987	0.506054	-0.717617	-0.0726178	-0.656039	0.149678	0.210902	-1.18687	-0.701082	-0.279416	0.272661	-0.29512	0.0114178	-0.45597	-0.0366507	-0.0447658	-0.466032
SIH270	M5	biCEBPA/-like	-0.798682	-0.174857	0.786171	1.79895	-0.151776	-0.100892	0.35312	1.04125	0.787991	-1.36057	-0.535446	-0.0258229	0.000743127	0.121037	-0.748566	-0.0242067	-0.145156	-1.88551	-0.323046	-0.474323	0.704164	0.0308321	1.00072	-0.350824	-0.281108	-1.16472	0.0416445	-0.178601	-1.04562	-0.611818	-0.218072	-0.435822	0.00979128	0.17527	-0.799905	-0.435944	-0.102334	-0.430326
SIH271	M5	Myelodysplasia-related/-like	0.282496	0.319167	0.146619	1.00526	-0.0442981	-1.00819	0.0482126	0.12195	-0.655549	-2.03112	-0.378976	-0.124492	-0.325297	0.0250335	-0.9268	1.53781	0.182777	0.0334962	-0.963255	-0.0435702	-0.239023	0.0391573	-0.210406	0.176094	-0.210029	-0.35643	-0.527835	0.239011	-0.754271	-1.12619	-0.185282	-0.377111	-0.215137	0.839055	-0.890176	-0.348075	-0.829423	-0.2426
SIH272	M4	CBFB::MYH11	-0.798782	0.0309429	0.484802	1.60751	-0.162168	0.401253	0.0973335	0.377179	0.0812028	0.0340931	0.853003	0.809383	0.46545	0.0990298	0.521352	0.657216	0.335241	-1.21147	-0.31868	0.103252	1.28547	0.408536	0.694529	-0.80154	-0.0775692	-0.816279	0.193915	0.141038	-0.881847	-0.682291	-0.402856	0.187601	-0.171313	-0.127651	-0.114141	-0.0117043	0.347332	-0.242684
SIH273	M2	HOX-primitive	-0.0834968	0.136531	-0.00843165	1.37291	-0.230391	1.44424	-0.623412	-0.130931	0.0940069	-1.60242	0.261148	-0.00587661	-0.0744747	0.0724289	-0.975188	1.42936	0.329416	-0.767489	-0.766803	-0.15988	-0.194043	0.00700493	-0.0127179	0.319551	-0.288421	-0.926512	-0.114569	-0.0070007	-0.798647	-1.25254	-0.268399	-0.110107	-0.360854	-0.572693	-0.0364348	-0.199504	-0.132732	0.0753402
SIH274	AML	Myelodysplasia-related/-like	0.475595	0.143372	0.51171	0.422906	-0.250749	0.731554	-0.361315	1.53009	0.312982	-0.277443	0.120441	0.00926016	-0.286123	1.17893	-0.801677	1.20242	0.0601614	-1.48303	-0.39932	-0.175731	-0.178794	0.172899	-0.0241843	-0.167059	-0.0576254	0.062042	-0.267429	0.314604	-1.04373	-0.462145	-0.306483	0.582948	-0.45335	-0.622303	-0.157862	0.112752	-0.0782589	-0.0321105
SIH275	AML	PML::RARA	0.0239774	-0.372833	-0.244002	0.118473	0.319452	2.45655	-0.477432	0.684283	0.657718	-0.670774	-0.35966	-0.023083	-0.413376	0.624811	-1.04198	0.340505	0.509872	-0.0728174	-0.295008	0.456724	0.818572	-0.316413	0.801857	-0.252077	-0.175564	-0.682347	0.0592674	0.2486	-0.646154	-0.848764	-0.434511	-0.0104858	0.0505987	0.0857257	-0.697688	-0.421967	-0.0711595	-0.20655
SIH276	M4	HOX-primitive	-0.595443	0.0776681	0.319625	0.847547	-0.302948	1.07733	-0.496426	0.0462259	0.929808	-1.16792	-0.098973	-0.0309265	-0.302616	0.00230219	-0.663667	1.49954	0.0508352	-0.80456	-0.967619	0.112061	-0.0706278	-0.0862664	0.0892411	0.0509621	-0.168661	-0.709807	0.108522	-0.14553	-0.895807	-0.497065	-0.0110061	-0.320715	-0.234667	-0.496831	-0.211269	-0.217599	-0.505043	0.0841776
SIH277	M4	biCEBPA/-like	-0.797076	0.220902	0.320677	1.99043	-0.0634912	-0.527928	-0.222037	1.1852	0.376452	-0.639541	-0.0947439	-0.230187	-0.0414119	0.163227	-0.53277	0.405603	-0.0337625	-0.222876	-0.420209	-0.059751	0.708388	-0.465656	0.692957	0.657918	-0.148322	-0.876526	0.271689	-0.265178	-0.851551	-1.5743	-0.063276	0.143981	-0.301837	-0.0256662	-1.00856	-0.152056	0.62987	-0.367824
SIH278	M4	biCEBPA/-like	-0.837513	0.215703	0.664215	2.65024	0.0110786	-0.863113	-0.0825154	1.3122	-0.384917	-0.62294	-0.187782	-0.149915	0.00054126	0.0162737	-0.117455	0.133323	0.0281741	-0.320699	-0.211532	0.133853	0.435539	-0.333152	0.597483	0.443042	-0.260023	-1.00214	0.36838	-0.102505	-0.777654	-1.36053	-0.134471	0.0488282	-0.19312	0.0609344	-0.831642	-0.0998775	0.580659	-0.374526
SIH280	M4	Myelodysplasia-related/-like	0.127941	0.0170114	0.286739	0.149595	-0.276714	0.793698	0.123753	0.594794	1.39026	0.0690684	0.00358069	-0.0409888	-0.310665	1.00375	-0.647078	1.17513	0.212105	-0.46555	-0.542947	-0.333379	-0.04076	0.23428	0.0691461	-0.251095	0.00455813	-0.991258	0.234969	-0.203649	-1.14712	-1.44028	0.0217482	-0.0925629	-0.0962972	-0.261128	-0.793808	-0.216039	-0.200794	-0.158031
SIH283	M4	biCEBPA/-like	-0.769207	0.359567	0.299178	2.67614	-0.0566984	-0.650079	-0.0530256	1.41662	0.626745	-0.791864	-0.384341	-0.26359	-0.173525	-0.130834	-0.0552538	-0.215026	-0.355638	-0.830482	-0.305408	-0.0808677	0.527067	-0.274588	0.675008	-0.108716	-0.193405	-0.815997	0.109852	-0.103918	-0.858107	-1.5168	-0.22309	-0.279596	-0.0985067	0.129636	-0.899332	-0.351976	0.332414	-0.428576
SIH284	M2	Myelodysplasia-related/-like	0.157794	-0.165345	-0.0928397	0.323833	-0.232621	0.551342	-0.126119	1.55641	0.355503	-1.21525	-0.235825	0.170009	-0.653437	-0.0229477	-0.793812	1.17793	0.594168	2.20689	-0.561114	0.816372	-0.193583	-0.0228446	-0.116182	-0.11702	-0.091026	-0.858388	0.10354	-0.0224664	-1.31056	-1.37542	-0.00418323	0.113913	-0.34466	-0.143027	-0.227014	-0.19721	-0.500189	-0.211592
SIH285	M2	biCEBPA/-like	-1.01491	0.170773	0.225168	2.31724	0.468282	-0.832026	-0.202398	1.50391	-0.900401	-0.846972	0.15362	-0.237949	-0.040868	0.161131	-0.442622	0.678468	-0.0110192	-0.35313	-0.541707	0.0151239	0.447233	-0.511908	0.122857	1.39848	-0.229874	-1.06939	0.145865	-0.0885403	-0.893932	-1.18321	-0.327243	-0.0818749	-0.274665	-0.20388	-0.715956	-0.101559	0.625126	-0.317998
SIH286	M5	Myelodysplasia-related/-like	-0.377622	0.520782	0.741439	1.83617	-0.147956	-0.76355	0.0512403	1.25761	0.303618	-1.16824	0.156297	-0.0221967	-0.297982	0.627498	-0.411481	0.870432	0.20141	0.0266325	-0.4568	0.213188	0.138763	-0.246764	0.114838	-0.0952665	0.113425	-0.3636	0.0844034	-0.06308	-1.05661	-0.4956	-0.27887	0.299114	-0.16386	-0.459797	-0.260311	-0.0132479	-0.436635	0.165019
SIH287	M2	HOX-primitive	-0.742332	0.0771389	0.17263	1.38407	-0.155833	0.702756	-0.297126	0.245733	-0.18819	-1.7746	-0.079547	-0.076746	-0.251906	-0.0917463	-0.870299	1.08806	-0.303415	0.937149	-0.802235	0.451226	0.364451	-0.172796	0.396836	-0.147273	-0.25057	-0.70044	-0.236484	-0.12652	-0.892109	-1.35621	-0.16749	-0.427608	-0.197081	0.0568675	-0.295144	-0.466438	-0.45524	-0.00241823
SIH289	M2	HOX-primitive	-0.369572	-0.0191156	0.0926181	0.151635	-0.218917	1.20662	-8.65717e-05	0.173163	1.09606	-1.47115	-0.358794	-0.0913376	-0.342404	0.146205	-0.87452	1.26772	-0.264348	0.343224	-0.936172	0.561399	-0.100644	-0.0915906	-0.083181	0.134816	-0.226553	-0.63467	0.175992	-0.298939	-1.0846	-0.710874	0.0743245	-0.439462	-0.149726	-0.0191002	-0.159607	-0.426272	-0.981567	0.035898
SIH290	AML	HOX-primitive	-0.460328	0.0204819	0.310306	1.41705	-0.172154	1.70218	-0.0884376	-0.147913	-0.265939	-2.48158	-0.0545468	-0.109037	-0.198795	-0.0810549	-0.992809	0.95699	-0.133342	-0.698099	-0.87475	0.0536877	0.0392957	-0.195919	0.187055	0.105943	-0.350394	-1.00028	-0.248787	-0.204629	-1.16769	-0.644905	-0.114704	-0.571734	-0.190684	-0.249221	0.0454267	-0.403669	-0.937265	0.0128857
SIH291	M2	biCEBPA/-like	-0.733091	0.338782	0.266844	2.43556	0.099745	-0.60745	0.207903	1.03214	1.16525	-1.41386	-0.365664	-0.116647	-0.259874	0.451071	-1.17353	0.414939	0.124717	-0.81993	-0.490554	-0.0787156	0.562074	-0.198	0.644798	0.00486299	-0.172049	-0.657378	-0.0226201	-0.251999	-0.652884	-1.74948	-0.124833	-0.29908	-0.0400259	0.215051	-1.27998	-0.308951	0.382302	-0.358572
SIH292	M5	biCEBPA/-like	-0.576256	0.0382162	0.74089	1.91069	-0.0373016	-0.739068	0.114064	0.85286	0.623397	-0.315385	-0.341613	-0.0416428	-0.00133626	-0.0986122	0.283766	-0.214534	-0.357656	-1.92929	-0.284261	-0.223247	0.225874	-0.191191	0.453386	-0.229692	-0.183189	-1.03978	0.831496	-0.204978	-0.872543	-0.776091	-0.271491	-0.0845797	-0.0935269	0.0602218	-0.574226	-0.152974	0.143169	-0.197273
SIH293	AML	Myelodysplasia-related/-like	-0.0447879	-0.32544	-0.185146	-0.695003	-0.0190704	0.770728	0.17682	1.10688	1.18752	-1.1399	-0.785371	0.214807	-0.519422	0.664402	-1.05409	0.562159	0.0115185	3.04313	-0.800844	0.734449	-0.049529	-0.0264792	-0.0518641	-0.0815172	-0.0335686	-0.704819	0.0774966	0.0216655	-0.917038	-0.858693	0.12173	-0.177043	-0.158847	-0.0883281	0.11092	-0.18171	-0.535135	-0.0522165
SIH294	M4	HOX-mixed	-0.333442	0.124849	0.187359	0.901051	-0.199434	0.662534	-0.129863	0.525055	0.238138	-1.08039	0.145078	-0.065313	-0.532648	-0.0527038	-0.881601	0.700901	0.0891402	-1.17953	-0.795125	-0.354123	-0.117728	-0.0665702	0.039061	-0.00942087	-0.250522	-0.71591	0.096911	-0.0828658	-1.15841	-0.565148	0.0925775	-0.110145	-0.418871	-0.0926365	-0.183727	-0.246101	-0.640541	0.126485
SIH295	M5	HOX-committed	-0.0957394	-0.0688312	0.053523	-0.338536	0.342275	-0.0599361	-0.337035	-0.109741	0.129696	1.31242	0.458215	-0.259749	-0.318953	0.249731	-0.455021	0.386019	0.105976	-1.8239	-0.246551	-0.164619	-0.250805	-0.217928	-0.054654	-0.112736	-0.249085	-0.535023	0.273513	-0.101456	-1.01786	-0.333068	-0.169268	-0.264558	-0.272606	-0.378411	0.0784326	-0.196658	-0.603142	0.195063
SIH296	M2	RUNX1::RUNXT1	-0.455341	0.0310786	0.20422	0.797502	0.0307887	0.356093	-0.148189	1.15323	1.12116	-1.02897	-0.845967	0.172595	-0.522819	0.641201	-1.05378	0.0325332	0.173263	-1.03471	-0.496753	0.150722	-0.0725223	0.235519	-0.0706454	0.147581	-0.207138	-0.63908	0.213433	0.253472	-0.951475	-0.845422	-0.229358	-0.195341	-0.0393948	-0.0452076	-0.366358	-0.262143	-0.0705271	-0.523345
SIH297	M5	CBFB::MYH11	-0.522708	-0.153418	0.555352	0.927409	-0.171121	-0.146832	0.0851471	0.647497	0.6195	0.074131	0.439102	0.751101	0.910455	0.784146	0.445898	0.638699	0.357549	-1.00151	0.0601249	-0.0636148	0.794237	-0.0150273	0.473666	-0.260406	-0.151626	-1.19823	0.416115	0.0122742	-0.877508	-0.0880071	-0.16492	0.0101669	-0.207438	0.0133187	-0.562099	-0.160068	-0.291383	0.220049
SIH298	AML	RUNX1::RUNXT1	-0.722881	-0.0525124	0.35841	2.09163	0.527106	0.436299	0.0890541	1.42636	0.165452	-1.94844	-0.468775	0.232205	-0.626735	-0.11619	-1.37862	0.585137	0.0468904	-1.96346	-0.288586	-0.352251	1.50361	-0.0233267	0.135341	0.779362	-0.213594	-1.12529	0.359314	-0.256807	-1.00924	-1.08665	-0.0247458	-0.240763	-0.12228	-0.135486	-0.471579	-0.448256	-0.0972277	-0.502777
SIH299	M4	HOX-primitive	-0.763351	0.0494234	0.358481	1.86465	-0.218261	0.939651	-0.277512	0.583699	-0.739047	-2.11055	0.157339	-0.146197	-0.165367	-0.107608	-0.609371	0.97658	-0.294993	-0.804049	-0.896899	0.0417341	-0.00570595	-0.0840903	0.224705	-0.0291383	-0.245558	-0.90108	-0.0802214	-0.129261	-1.12728	-0.806681	-0.229466	-0.494863	-0.151758	0.0216181	-0.351348	-0.404344	-0.728222	-0.0310257
SIH300	M2	HOX-primitive	-0.574026	0.169423	0.428181	1.45428	-0.164231	1.0609	-0.575656	-0.0478748	0.186899	-0.338845	-0.25697	-0.0279746	-0.42843	0.44891	-0.720032	0.622147	0.309571	0.230808	-0.608008	0.6596	0.122131	0.314207	0.361113	-0.075062	-0.485397	-0.701419	0.166626	0.134538	-0.713	-0.694431	-0.349608	0.01985	-0.129052	-0.18822	-0.150911	0.0921203	-0.272488	0.175503
SIH301	M4	Myelodysplasia-related/-like	0.791465	-0.0853055	0.105687	0.23946	-0.157738	0.916877	-0.459533	0.242187	0.825189	-0.707946	-0.498157	-0.101759	-0.173777	0.311143	-0.791722	0.823827	0.426749	0.63451	-0.751711	1.12699	-0.449921	0.312203	-0.0541327	0.0894618	-0.366846	-0.918388	0.312892	0.0176748	-0.852515	-0.581182	-0.529105	0.287951	0.0746904	-0.229764	0.122955	-0.122745	-0.28645	0.233754
SIH302	M4	Myelodysplasia-related/-like	-0.222633	0.408059	0.536212	2.33986	0.0476127	-0.627646	0.140721	0.36785	0.292336	-0.684449	0.145217	0.241661	0.155095	0.0847188	0.141467	0.279398	-0.182154	-0.883427	-0.313174	0.119626	0.542364	-0.248002	0.537968	-0.399423	-0.0135932	-0.97008	0.248373	-0.172319	-1.09253	-0.786142	-0.100164	-0.0432215	-0.18307	-0.44918	-0.704392	-0.130096	-0.485306	0.0144925
SIH303	M4	HOX-primitive	-0.188428	-0.0483908	0.0526314	1.49279	-0.147372	0.467146	-0.0759713	0.352	0.603757	-0.659724	-0.52995	-0.177848	-0.377814	-0.0709604	-0.874783	0.731475	-0.32986	0.76793	-0.672346	0.10762	-0.179752	-0.246452	-0.0490857	-0.00680736	-0.166525	-0.678259	-0.0222334	-0.179127	-1.18327	-1.21463	-0.407922	-0.306291	-0.238252	0.00359396	-0.0778728	-0.310498	-0.591125	0.123764
SIH307	M3	PML::RARA	-0.22324	-0.283202	-0.289393	0.271527	0.483242	2.17877	0.101746	-0.4361	1.04194	-2.61008	0.77313	-0.0940979	-0.316846	0.156027	-0.979013	1.31266	0.131818	-0.748128	-0.278818	-0.225385	0.0450598	-0.242006	0.0716461	-0.20053	-0.0580384	-0.963015	0.195381	0.524829	-0.768699	-1.06437	-0.358593	0.125526	-0.0640563	-0.0239757	-0.458831	-0.311548	0.316768	-0.335516
SIH308	M3	PML::RARA	-0.0977812	-0.2385	-0.10455	-0.049028	0.497243	1.99306	-0.434975	-0.230912	0.495672	-2.25321	0.122635	-0.149943	-0.0397247	0.0092951	-0.928558	0.829091	-0.0276834	-0.533667	-0.474582	0.0672267	0.574624	-0.235825	0.373603	-0.397709	-0.102706	-0.876058	-0.239217	0.124592	-0.424502	-0.339668	-0.499488	0.271465	-0.0808797	-0.3454	-0.197582	-0.276431	-0.0293689	-0.170994
SIH309	M3	PML::RARA	0.133667	-0.403007	-0.327994	-0.5193	0.479302	2.28678	-0.338895	0.307986	1.02554	-2.26385	-0.196561	-0.0114297	-0.0521608	0.585808	-1.25611	0.337556	0.0643002	-1.03815	-0.189471	-0.226896	0.604211	-0.104734	0.392375	-0.457958	-0.120681	-0.984502	0.014907	0.726307	-0.582523	-0.959409	-0.234078	0.0834213	0.0753143	-0.0613499	-0.624908	-0.46563	-0.047735	-0.392381
SIH310	M3	PML::RARA	0.163388	-0.276333	0.0170473	-0.323422	0.51274	1.46463	-0.344357	-0.0743434	0.597018	-1.14292	0.246638	0.268751	-0.0337588	0.245533	-1.01853	-0.0113954	0.3767	0.373491	-0.271352	0.40408	0.119875	-0.126777	0.261555	-0.393088	-0.0348463	-0.676066	0.331742	0.851416	-0.854815	-0.511197	-0.104276	0.0989462	-0.0442774	-0.370634	0.455758	0.0505241	0.829341	0.040429
SIH312	M3	PML::RARA	0.110468	-0.312627	-0.0221348	-0.961135	0.435738	1.76398	-0.262141	0.106725	0.757661	-1.57362	-0.0997375	-0.115154	0.308465	0.271259	-0.777355	1.29709	0.390121	1.04305	-0.549037	1.12827	-0.258138	0.0901235	-0.00425984	-0.340328	-0.10883	-0.691568	0.114072	0.643194	-0.395477	-0.663269	-0.0591044	0.388732	-0.0602405	-0.421831	0.128859	0.0767871	0.162264	-0.147476
SIH313	M3	PML::RARA	-0.0294832	-0.151177	-0.119034	-0.320403	0.401091	1.61112	-0.289858	-0.281458	0.940162	-2.13149	0.354812	0.0993677	-0.0961387	-0.027783	-0.800213	0.397136	-0.0327546	-1.04016	-0.235072	0.0809328	0.111102	-0.0631415	0.130958	-0.223448	-0.132303	-0.897836	-0.127344	0.255064	-0.697253	-0.514377	0.0825275	0.104107	-0.129884	-0.333445	-0.134778	-0.140814	0.562725	-0.293281
SIH315	M3	PML::RARA	0.161601	-0.200031	-0.286696	-1.19215	0.248905	0.640127	-0.107677	0.0393878	1.91696	-0.0526506	0.349679	-0.15436	0.0925378	0.844839	-1.08358	0.452897	-0.172371	-2.08292	0.101793	-0.46913	-0.200165	0.288498	-0.104418	-0.397081	0.00436446	-0.0526735	0.462223	0.481056	-0.795391	-0.7238	-0.284289	0.725346	-0.166575	0.174915	-0.360531	-0.0111841	0.882852	0.197082
SIH316	M3	PML::RARA	-0.0976097	-0.237749	0.102998	0.318462	0.502766	1.73904	0.284214	0.340143	1.05521	-2.30663	0.182104	0.166781	-0.272894	-0.031735	-1.21349	0.0834124	-0.129913	-0.928888	-0.68179	-0.259915	0.0854976	-0.0918037	-0.0487686	-0.13891	0.048866	-0.973535	-0.142352	0.015209	-0.88396	-1.42273	-0.28048	-0.250228	-0.0954749	-0.571862	-0.227898	-0.501189	0.0592649	-0.47339
SIH318	M3	PML::RARA	0.0810546	-0.219179	-0.232478	-0.13076	0.607335	2.15471	-0.202887	0.369421	0.644012	-1.60111	-0.0361602	0.064338	-0.44165	0.0289629	-1.23728	0.550189	0.169357	-0.850579	-0.271638	0.272648	0.642791	0.0865939	0.122531	-0.320385	-0.289029	-0.912891	0.185598	0.803454	-0.850557	-0.755417	0.0646557	0.150921	-0.114964	-0.614352	0.0642302	-0.339302	0.398405	-0.0749598
SIH319	M3	PML::RARA	-0.0707047	-0.375446	0.275181	0.393463	0.459386	1.92443	-0.201965	0.234673	0.809544	-2.31067	-0.481744	-0.016953	0.0134233	-0.0731109	-1.01866	0.740582	-0.126813	-1.02526	-0.794781	-0.180496	0.464792	-0.0122099	0.735463	-0.539605	-0.0906969	-0.919341	-0.277674	0.105319	-0.773036	-0.780016	-0.23391	-0.243034	-0.110226	-0.505556	-0.355181	-0.459125	-0.108683	-0.4873
SIH320	M3	PML::RARA	-0.136709	-0.220514	0.0392188	-0.337757	0.358329	1.34108	-0.358372	0.208213	-0.195236	-1.21907	0.289423	-0.0365106	-0.132193	0.00100716	-0.908373	-0.035526	-0.0897253	0.37758	-0.21687	0.688042	0.123934	-0.350896	0.522602	-0.564	0.160932	-0.870857	1.34579	0.8397	-0.316496	-0.429117	0.359956	0.0791817	0.0851811	0.206161	0.0891991	0.1178	0.72258	-0.0427591
SIH322	M3	PML::RARA	0.170569	-0.228118	-0.214304	-0.353151	0.395577	2.21044	-0.443718	-0.078831	1.51648	-1.14151	-0.268833	-0.0858173	-0.115685	0.109384	-1.19286	0.617729	0.103905	-1.34969	-0.392607	-0.147292	-0.0498172	-0.0156472	0.0536275	-0.354045	-0.17738	-0.594716	-0.0860844	0.0424562	-0.627633	-1.36525	-0.253702	-0.0875004	-0.139315	-0.334299	-0.414212	-0.330159	0.476984	-0.367541
SIH323	M3	PML::RARA	-0.183853	-0.257821	-0.152982	-0.0594846	0.350113	2.02756	-0.562214	-0.0190688	0.623848	-1.9911	-0.120299	0.173182	-0.0987705	0.49636	-0.969159	1.12421	0.13818	-0.311264	-0.736732	0.411667	0.0402766	0.0188931	0.437986	-0.442744	-0.0566299	-0.829856	-0.329683	0.0233791	-0.585508	-1.07286	-0.356217	0.0234121	-0.130385	-0.59897	0.150828	-0.451485	0.310639	-0.448098
SIH324	M3	PML::RARA	0.00427343	-0.373051	-0.164125	-0.716194	0.489071	2.2021	-0.601998	-0.13055	0.737986	-0.914636	-0.0599032	0.0557442	0.156182	0.209185	-1.01458	0.589079	0.457934	-0.429479	-0.53615	0.268484	0.615294	0.08564	0.796552	-0.705368	-0.0198674	-0.853005	0.0803805	0.166708	-0.402122	-0.532077	-0.152865	0.111441	-0.0939628	-0.217997	-0.281417	-0.374977	0.162023	-0.274031
SIH326	M3	PML::RARA	0.199046	-0.250701	-0.17027	-0.795028	0.277597	2.39	-0.163964	-0.301924	0.811137	-1.69769	-0.0434813	0.60584	-0.519005	0.114392	-1.05852	0.822946	0.125197	0.0711619	-0.795209	0.568893	0.149497	0.0635928	-0.0837975	-0.111586	-0.187117	-0.8531	-0.276242	0.125632	-0.63754	-1.15222	-0.274703	-0.160304	-0.153265	-0.271754	-0.0377751	-0.477999	0.143143	-0.318456
SIH327	M3	PML::RARA	-0.118456	-0.272973	0.0777106	0.366326	0.461657	1.98796	-0.197942	-0.079948	0.614843	-2.41407	0.76734	0.0152363	0.047952	0.149095	-0.894435	-0.191538	-0.0813041	-1.13125	-0.382925	-0.438136	-0.0579512	-0.0644141	0.0921749	-0.268558	-0.0239216	-0.840471	-0.277741	-0.00464555	-0.711925	-0.628444	-0.218635	-0.155383	-0.142852	-1.13117	0.599988	-0.349112	0.389606	-0.210108
SIH329	M3	PML::RARA	0.035681	-0.262188	0.325618	-0.0737888	0.499499	1.54518	-0.0695106	0.117805	1.07185	-2.44907	0.114145	-0.030171	-0.0423402	0.299086	-0.67839	0.556536	-0.104065	-1.35552	-0.51709	-0.278162	0.500741	0.292104	0.600809	-0.405675	0.0203419	-0.921695	-0.233894	-0.0912936	-0.923144	-1.21559	-0.227394	-0.211417	-0.146622	-0.519794	-0.310372	-0.534785	0.384926	-0.351937
SIH331	M3	PML::RARA	0.0901228	-0.357468	0.0410596	-0.319274	0.378752	1.94578	-0.243963	0.329576	-0.221435	-1.13258	0.189511	0.0296743	0.0869829	0.0932345	-0.954759	0.434005	0.42978	1.1904	-0.343591	0.862975	0.388406	0.142585	0.463559	-0.352097	-0.130374	-0.631239	0.285104	0.538608	-0.708045	-0.538356	0.245005	0.133565	-0.0249374	-0.161109	0.011742	-0.0594198	0.103687	-0.00430504
SIH332	M3	PML::RARA	-0.371111	-0.327731	0.0658785	0.531116	0.37262	1.94194	0.207377	0.549045	0.259991	-2.65837	-0.0284971	0.113921	-0.00676538	0.00213989	-1.0345	0.640518	0.0123651	-0.098991	-0.551272	0.0797917	0.518631	-0.0346599	0.490398	-0.516535	-0.00723102	-0.782429	-0.173519	0.468144	-0.771207	-0.93869	-0.0363462	0.168013	-0.0896784	-0.5774	0.469901	-0.193572	0.553465	-0.531078
SIH334	M3	PML::RARA	0.27115	-0.322144	-0.297316	-0.820566	0.457023	1.92343	-0.791032	-0.0891125	0.567055	-2.05364	-0.158849	-0.0766791	-0.0633045	0.392322	-1.16276	1.2416	-0.127608	-0.853305	-0.823623	-0.0654463	-0.153342	-0.0170663	0.111835	-0.203287	-0.056234	-0.730972	-0.295563	0.10695	-0.605081	-1.6199	-0.149387	-0.0881185	-0.130176	-0.549962	-0.058786	-0.501694	0.425997	-0.347758
SIH335	M3	PML::RARA	-0.00444659	-0.358537	0.231876	0.0203336	0.588756	2.3614	0.367532	0.548555	1.43372	-2.27189	-0.0240101	0.248039	-0.522815	0.540041	-1.09849	-0.215791	-0.0716216	-0.849689	-0.447295	-0.286825	0.083519	0.0654478	0.108118	-0.200263	-0.15284	-1.02903	-0.0869502	0.0939925	-0.766129	-1.49068	-0.176703	-0.345707	-0.0840994	-0.822237	-0.00434908	-0.594555	0.239388	-0.461592
SIH336	M3	PML::RARA	0.0332591	-0.256441	-0.0336112	0.00844138	0.570086	2.37723	-0.230437	0.161531	1.12614	-2.44131	0.551283	-0.120375	-0.16393	0.301619	-1.27011	-0.190605	-0.163721	-1.0741	-0.254332	-0.0866453	-0.0963534	-0.134219	0.164782	-0.233679	-0.133895	-0.991952	-0.147825	0.106501	-0.453379	-1.17089	-0.352644	-0.122703	-0.0962092	-0.171238	-0.436101	-0.465658	0.425904	-0.328433
SIH338	M3	PML::RARA	-0.0530229	-0.182706	-0.176605	-0.245203	0.47216	1.99486	-0.46005	-0.10849	1.14708	-1.82985	0.06722	-0.0711274	0.091014	-0.0125777	-1.04248	0.627366	-0.13375	-0.890138	-0.222872	0.184512	-0.116415	-0.0865129	0.283368	-0.335395	-0.145005	-0.976067	0.382072	0.676591	-0.415908	-1.12478	-0.0960313	0.118919	-0.0219131	-0.537876	-0.117806	-0.162973	0.549315	-0.119721
SIH339	M3	PML::RARA	0.22187	-0.455303	-0.246417	-0.939416	0.552726	1.79341	-0.661409	0.535591	0.763524	-1.13754	-0.0349881	0.0486566	0.0179217	0.273195	-1.24111	0.699153	0.254598	-0.693158	-0.282596	0.216789	0.260422	0.301398	-0.104425	-0.14889	-0.275109	-0.82209	-0.155768	0.540506	-0.715585	-1.0872	-0.311595	0.0114256	-0.0812318	-0.367096	-0.388405	-0.324495	0.400864	-0.203219
SIH340	M3	PML::RARA	-0.0974144	-0.325575	-0.243006	0.179484	0.450437	2.11436	-0.511026	0.177031	0.395337	-1.84205	0.162189	0.136313	-0.00999809	0.289884	-1.23941	0.510433	-0.00648903	-1.09752	-0.345984	0.115952	0.349327	-0.0190999	0.408214	-0.58679	-0.0326686	-0.958548	-0.405867	0.2968	-0.52466	-1.26106	-0.339068	0.0773082	-0.175307	0.0616086	-0.437637	-0.713672	0.238652	-0.432829
SIH342	M3	PML::RARA	0.390169	-0.20773	-0.287383	-0.414794	0.475091	2.26654	-0.362137	0.183259	0.919161	-0.772876	0.0324154	-0.107218	-0.0974869	0.164466	-1.0706	0.272637	-0.0864184	-1.13778	-0.251604	0.440908	-0.0295495	-0.158298	0.120776	-0.303937	-0.0648833	-0.752299	0.0275951	0.469008	-0.307066	-1.33666	-0.18109	0.174785	0.0236218	-0.358109	-0.470617	-0.34714	0.509059	-0.140075
SIH343	M3	PML::RARA	-0.0790364	-0.279809	0.423873	0.647831	0.511619	1.53005	0.030802	-0.225201	0.527159	-2.09794	-0.038047	0.292456	-0.211703	0.120512	-0.270145	0.181354	0.204568	-1.23982	-0.327902	-0.227312	0.218908	0.0848246	0.304998	-0.547165	0.13809	-0.896067	-0.115	0.110106	-0.687414	-0.608469	-0.298626	-0.108378	-0.0917278	-0.82361	0.474049	-0.386642	0.323404	-0.340765
SIH344	M3	PML::RARA	-0.258637	-0.094346	-0.141363	0.72627	0.391062	2.0697	-0.0973743	-0.251709	1.10556	-1.33427	0.0744061	-0.216753	-0.0545162	0.064984	-0.804629	0.175508	-0.100372	-1.19437	-0.537249	-0.251405	0.399957	-0.261277	0.345386	-0.439479	0.0205926	-0.934532	-0.0943445	0.157084	-0.595956	-0.646993	-0.369523	-0.0634277	-0.131686	-0.32297	-0.256489	-0.478948	0.132321	-0.416359
SIH346	M3	PML::RARA	-0.126796	-0.207368	-0.171058	-0.0180439	0.521643	2.08487	-0.601826	-0.245786	0.432417	-2.50605	0.144244	-0.0909651	0.222724	0.0712438	-0.872748	0.682995	0.18044	-1.23382	-0.23546	0.14401	0.46804	-0.146626	0.746422	-0.645573	-0.0310423	-0.407363	0.0192413	0.126268	-0.557556	-0.950983	-0.0940583	0.185859	-0.0662737	0.263472	-0.355585	-0.334607	0.451376	-0.241585
SIH347	M3	PML::RARA	0.0881203	-0.192739	-0.129936	-0.62748	0.511248	1.57635	-0.411516	0.0119687	0.887207	-0.898382	0.596743	-0.0865917	0.250988	0.163002	-0.907128	0.797171	0.0643922	-0.570389	-0.0708036	0.410182	-0.125096	-0.00930603	0.0924532	-0.46668	0.0348834	-0.57505	0.873266	0.628378	-0.189484	-0.78314	-0.0101164	0.548928	-0.0151993	-0.49961	-0.0842437	0.0948661	0.374344	0.0517311
SIH348	M3	PML::RARA	-0.0746338	-0.402481	-0.179297	-0.0945305	0.443071	2.16396	-0.147493	0.000151998	0.38703	-2.25896	0.31091	-0.0554842	-0.045577	-0.0230247	-0.719477	0.257737	0.0460406	-0.259773	-0.108339	0.540857	0.563344	0.337421	0.51568	-0.66931	0.0578804	-1.10958	0.0667832	0.515472	-0.86307	-0.293111	-0.214236	-0.00197508	-0.205696	-0.416197	0.0365498	-0.335398	0.669468	-0.30623
SIH349	M3	PML::RARA	-0.0179694	-0.297456	0.282866	0.434257	0.551307	2.22443	-0.175572	0.00634789	0.264775	-2.71219	0.600271	-0.131703	0.512182	0.405993	-1.07581	0.055579	0.372151	-0.630299	0.018867	-0.334446	0.594943	-0.180996	0.768494	-0.560662	0.0298767	-0.922378	-0.242728	0.128719	-0.781923	-0.641395	-0.169969	0.199418	-0.0930991	0.245986	-0.328866	-0.456526	-0.0869829	-0.365439
SIH350	M3	PML::RARA	0.219963	-0.376037	-0.212154	-0.727638	0.548415	2.67732	-0.449853	0.468085	0.964308	-2.10363	-0.0352308	-0.134836	-0.121887	0.625844	-1.0662	0.900298	0.292598	-1.01406	-0.573532	0.112885	0.331756	-0.0531562	0.49891	-0.44343	-0.102848	-0.864203	-0.335552	0.251495	-0.460247	-1.39036	-0.413226	0.0482159	0.0865837	0.0951865	-0.882659	-0.551649	0.352803	-0.257887
SIH351	M3	PML::RARA	-0.186689	-0.355478	0.258612	0.149573	0.44024	2.08482	-0.404634	0.0140909	0.198044	-1.36082	0.204177	0.507687	0.581748	0.302171	-1.02336	1.05635	0.600299	-0.0388906	-0.353472	0.501814	0.179007	0.198431	0.546168	-0.821835	-0.0120609	-1.18487	0.0149169	0.55209	-0.601276	-0.619448	-0.13159	0.440425	-0.306763	-0.167434	-0.274066	-0.182307	0.502044	-0.209783
SIH353	M3	PML::RARA	0.0327008	-0.273214	-0.216509	-0.682942	0.462664	1.7299	-0.795681	-0.163791	1.29026	-1.14367	-0.0334167	-0.0761354	0.0763435	0.143268	-1.00909	0.937551	0.229222	-0.636144	-0.465101	0.178109	-0.161219	0.212727	0.164791	-0.380476	-0.12115	-0.687278	-0.230136	0.00586587	-0.461476	-1.32448	-0.192873	0.0382578	-0.112337	-0.168282	-0.582197	-0.455583	0.0668452	-0.365407
SIH354	M3	PML::RARA	-0.117566	-0.281048	0.341125	0.9932	0.553414	2.0481	0.0366692	-0.16201	0.424655	-2.43769	0.162573	0.284556	-0.0050464	0.532586	-0.890543	-0.213888	0.0743107	-1.21379	-0.284316	-0.429785	0.31561	0.319858	0.53545	-0.62339	-0.00417392	-1.02959	-0.332366	0.0140736	-0.569669	-0.87573	-0.293857	-0.216035	-0.0950727	-0.652594	-0.10207	-0.511572	0.180394	-0.492779
SIH355	M3	PML::RARA	0.370495	-0.117985	-0.171375	-0.736385	0.382687	1.17259	0.284869	-0.080256	2.36655	-1.88376	0.0760035	-0.244288	-0.21325	0.832511	-1.13376	0.481051	-0.056142	-0.629159	-0.385593	-0.174787	-0.0478326	0.351692	-0.19229	-0.0249967	-0.0774987	-0.56536	0.469288	0.278879	-0.995546	-1.24108	0.0540455	0.0926555	-0.0807577	-0.748343	-0.203675	-0.0972956	0.350394	-0.266541
SIH356	M3	PML::RARA	0.193754	-0.270807	-0.18001	-0.463709	0.510792	2.00424	-0.506928	-0.34172	0.719058	-1.4678	0.488453	-0.0345149	-0.0957719	0.425269	-1.02962	0.845544	0.234992	-0.282086	-0.229196	0.569154	-0.139915	-0.0384196	0.182668	-0.252823	-0.100692	-0.896032	0.358301	0.545967	-0.339993	-0.700071	-0.249489	0.314694	0.047453	0.0407644	-0.337473	-0.172253	0.275923	-0.0587946
SIH357	M3	PML::RARA	0.0372736	-0.24517	-0.214564	-1.03332	0.383935	1.05891	-0.301921	-0.0590863	1.69041	-0.729237	0.151948	-0.0929597	-0.000118601	0.439634	-1.09776	1.26348	0.117447	-0.178308	-0.471638	0.494847	-0.196915	0.193425	-0.242136	-0.2418	-0.120845	-0.759204	0.00590886	0.0672498	-0.576523	-1.49698	-0.130023	0.235011	-0.298709	-0.266728	-0.389302	-0.266022	0.191524	-0.237114
SIH358	M3	PML::RARA	0.181797	-0.276437	-0.0574783	-0.487684	0.513833	2.11092	-0.441348	-0.106475	0.733221	-1.51146	0.103137	-0.0943884	0.160369	-0.036493	-0.995721	0.0216419	0.119179	-0.893763	-0.220115	0.373205	0.293352	-0.129843	0.185425	-0.24117	-0.0185963	-0.645037	-0.214562	0.0737824	-0.581212	-0.50033	-0.272622	-0.0328095	-0.0734489	-0.111091	-0.394662	-0.479831	0.223713	-0.192771
SIH360	M3	PML::RARA	0.0692956	-0.214337	-0.0850908	-0.491055	0.454135	1.50622	-0.315243	-0.019099	1.39698	-1.85819	0.106892	-0.255378	-0.204813	0.204636	-0.982998	0.405217	-0.105973	-1.26578	-0.359493	-0.149331	-0.109504	0.0325409	-0.0553809	-0.143776	-0.0458525	-0.661933	-0.124618	0.0593821	-0.644	-1.03506	-0.344552	-0.00784225	-0.101837	-0.325353	-0.39446	-0.323091	0.153305	-0.424568
SIH361	M3	PML::RARA	0.0635895	-0.300145	0.561258	0.290129	0.579522	1.77956	-0.320725	-0.0940991	0.584841	-2.64042	0.436043	0.137112	0.208169	0.283144	-1.08899	0.0595264	0.273933	-1.55666	-0.193104	-0.160387	0.58234	0.0221111	0.780398	-0.626465	0.0828885	-0.921382	-0.30188	0.211536	-0.503964	-0.795931	-0.311045	-0.119372	-0.0418245	-0.524495	-0.170107	-0.364663	0.675276	-0.313385
SIH362	M3	PML::RARA	0.229093	-0.142813	-0.205869	-0.509788	0.391745	2.04909	-0.0605541	0.0403936	0.899483	0.160501	0.22383	-0.179106	-0.217635	0.0855531	-0.938049	0.128715	-0.0653404	-0.0134746	-0.463157	0.739864	-0.161355	0.0210512	0.033273	-0.0377981	-0.0513749	-0.515437	0.527602	0.690704	-0.716225	-0.759807	-0.134041	0.320008	-0.0328048	-0.0445765	-0.205424	0.0833168	0.305808	0.11611
SIH363	M3	PML::RARA	0.145297	-0.19792	-0.186221	-0.682123	0.0987824	0.85816	-0.209747	0.0643823	1.16357	-0.668201	-0.352331	-0.0358218	-0.21064	0.2875	-0.919579	0.289811	0.00967752	0.683337	-0.49292	1.14115	-0.098328	0.0360633	0.0990548	-0.169685	-0.0349918	-0.509354	0.341591	0.648822	-0.294213	-0.748144	0.133079	0.370524	0.0703861	-0.315866	0.150427	0.236977	0.498296	0.0882576
SIH364	M3	PML::RARA	0.512042	-0.119735	0.0480945	-0.526273	0.451227	1.45578	-0.200896	-0.0726335	0.938471	-0.832377	0.259165	0.113475	0.199037	0.303139	-0.782404	0.510174	0.161887	0.376076	0.0454016	-0.136701	0.0187947	-0.11242	0.00905489	-0.265417	-0.0724309	-0.972637	0.91015	0.66473	-0.518685	-0.327148	0.0761565	0.286665	-0.0300421	-0.0422627	0.0446308	0.115976	0.0747503	0.129168
JIH001	M5	HOX-mixed	-0.216584	-0.0678162	0.120261	0.174836	-0.182187	0.925335	-0.375103	0.821304	0.897966	0.31601	-0.18191	-0.0278191	-0.177231	0.847264	-0.912232	0.726559	0.187649	-1.22381	-0.524837	-0.227588	-0.262251	0.179599	-0.100977	-0.126362	-0.238469	-0.886208	-0.0310966	-0.215485	-0.844769	-0.71116	0.0574369	-0.209567	-0.157613	-0.657292	-0.184555	-0.447532	-0.719027	0.127667
JIH003	M5	biCEBPA/-like	-0.372577	0.0867112	0.148418	1.33324	-0.0685182	0.519905	-0.169588	0.327993	0.178928	-0.663163	-0.12895	-0.0386308	-0.124806	0.105409	-0.888363	0.307177	-0.0661314	-0.0115315	-0.25085	0.217543	0.147317	-0.210671	0.225059	0.294856	-0.314212	-0.938868	0.346366	-0.0132617	-0.805709	-1.30103	-0.0866602	-0.21263	-0.0517584	-0.0838301	-0.774773	-0.0904276	0.213453	-0.126996
JIH004	M2	HOX-mixed	-0.0591474	-0.150846	0.0817353	0.578083	-0.197564	1.62394	-0.383223	0.398548	-0.334934	-1.42762	-0.387888	0.0941473	-0.283907	0.0172176	-0.995726	0.557982	0.0495162	-0.864414	-0.284191	-0.173412	-0.0271666	-0.195383	0.0706884	-0.149797	-0.313972	-0.835095	-0.115669	0.159092	-1.12683	-0.886758	-0.0910341	-0.338911	-0.152548	-0.0964402	-0.294557	-0.266157	-0.530083	-0.0790788
JIH005	M4	CBFB::MYH11	-0.584408	-0.0027184	0.434384	1.13907	-0.118498	0.759422	0.294507	0.602156	0.636174	-0.578067	0.0668639	0.408279	0.236998	0.14693	0.313867	0.427444	0.166445	-1.288	-0.463272	-0.272794	0.65275	0.393355	0.334159	-0.606043	-0.202741	-0.855657	0.015374	-0.0294202	-1.03613	-1.3384	-0.130449	-0.0309403	-0.131421	-0.267433	-0.155007	-0.266584	-0.0788801	-0.169372
JIH006	M5	HOX-committed	0.00302966	-0.249684	0.327496	-0.695929	0.616533	0.395944	-0.33334	0.197232	1.05639	-1.58358	0.0664241	-0.0151354	-0.172889	0.452005	-1.07014	0.257989	-0.000336683	-1.23962	-0.337447	0.00366083	-0.388278	0.094736	-0.0414117	0.168559	-0.208477	-0.839063	0.00663218	-0.0674243	-0.873932	-0.785572	-0.28021	-0.3442	-0.0161238	-0.463239	-0.415902	-0.37178	-0.762717	0.118291
JIH007	M1	biCEBPA/-like	-0.484171	0.154304	0.287945	1.47656	0.0249513	-0.274722	-0.15649	0.566569	-0.194762	-1.43639	-0.380705	-0.03712	-0.212246	0.0544565	-0.606118	0.00658493	0.0790074	0.940308	-0.271877	0.375909	0.741429	-0.443221	0.185415	0.283023	-0.291989	-0.879897	0.0366153	0.152299	-0.846561	-1.05563	-0.107931	-0.275453	-0.115999	-0.191646	-0.460141	-0.195118	0.380862	-0.408444
JIH008	M5	HOX-committed	-0.104208	-0.162969	0.173824	-0.467456	0.376562	0.467221	-0.277242	0.203976	1.06655	1.26478	0.348605	-0.00944964	-0.536178	0.0489712	-1.04318	0.00681364	0.00942816	-0.838777	-0.501124	-0.17721	-0.187187	0.229005	-0.138672	0.0259798	-0.423254	-0.8648	0.252653	0.144681	-0.897434	-0.461442	-0.0477682	-0.209084	-0.162477	-0.742012	0.210952	0.120941	-0.886348	0.224508
JIH012	M5	CBFB::MYH11	-0.106532	-0.113936	-0.169964	-0.135994	0.070502	0.402348	-0.155883	0.0750982	0.00359191	-0.309784	-0.230635	0.537566	-0.611188	0.303143	-0.471386	0.151611	0.0735098	-0.727909	-0.371952	0.0764607	0.38485	0.441983	-0.142377	-0.290988	-0.230926	-0.714619	0.0186661	-0.0912888	-0.904964	-0.902217	-0.214948	-0.243821	-0.102528	-0.340046	-0.324112	-0.222275	-0.209625	-0.26569
JIH013	M1	Myelodysplasia-related/-like	-0.413932	0.327649	0.550533	2.39913	-0.000970081	-0.999771	-0.1251	0.52716	0.369838	-0.866422	0.391489	0.106123	0.925449	0.260761	-0.84684	0.114275	0.0268098	-1.46013	-0.306017	-0.207365	0.191484	-0.133637	0.295497	-0.327577	-0.00773627	-1.06093	0.157204	0.0536882	-0.974905	-0.706364	-0.16691	0.312375	-0.197466	-0.591226	-0.191278	-0.04842	0.00257612	0.100568
JIH014	M4	CBFB::MYH11	-0.780305	0.282175	0.172865	2.49881	-0.0976637	0.520234	0.115043	1.16238	0.0308979	-0.260665	-0.16901	0.0647336	-0.264165	0.73483	-0.813128	0.197783	0.204139	-1.91116	-0.381012	-0.232364	0.585685	0.536601	0.275814	-0.455356	-0.00874381	-0.863575	-0.183934	-0.0667481	-1.09216	-1.03656	-0.0455701	0.0134768	-0.135237	-0.0514224	-0.470826	-0.253949	-0.0332089	-0.132275
JIH016	M2	biCEBPA/-like	-0.312824	-0.0536007	-0.138123	0.420855	0.0123978	0.333341	-0.325971	0.501621	0.00792247	-1.08824	-0.16104	0.137228	-0.294642	0.280564	-0.679308	0.155468	0.14167	-0.775336	-0.263457	0.114761	-0.0815639	-0.0605374	0.0692607	-0.13216	-0.18735	-0.830123	0.193571	-0.0734338	-1.01122	-0.89744	-0.25083	-0.0514695	-0.184554	0.0600637	-0.517667	-0.211993	-0.170013	-0.279964
JIH017	M1	HOX-committed	-0.0940638	-0.271584	0.0812972	-0.963111	-0.103006	0.280645	-0.397453	0.542973	1.2506	-0.944475	-0.0549411	0.334534	-0.338636	0.315641	-1.03325	0.531604	-0.0625278	-0.420084	-0.302653	-0.0363035	-0.246289	-0.0983182	-0.0370443	-0.367089	-0.00854337	-0.811866	-0.109116	0.14867	-0.915986	-0.810709	-0.125349	-0.0276957	-0.0428425	-0.408688	-0.484101	-0.452319	-0.694474	-0.0657695
JIH018	M2	Myelodysplasia-related/-like	-0.356876	0.060507	0.806469	2.14867	-0.0569179	-0.0278758	0.241339	0.819911	-0.0450315	-1.39536	-0.183385	-0.157583	-0.00129547	0.174545	-1.12	0.00928973	-0.107537	-0.942371	-0.569629	-0.115296	0.296514	-0.159331	0.562189	-0.346558	-0.145578	-1.07458	0.147375	0.000272546	-1.00039	-0.950445	-0.0512325	-0.171347	-0.22197	-0.341789	-0.704587	-0.242131	0.0491194	-0.198946
JIH019	M5	HOX-committed	-0.00847394	-0.0643152	0.45854	0.345325	0.33322	-0.16121	-0.0945879	-0.0401185	0.324404	-0.457142	-0.349475	0.0970102	0.971751	0.23721	1.22726	0.154376	-0.105444	-1.26048	-0.346567	-0.115253	-0.133343	0.192455	-0.184643	0.163865	-0.265247	-0.829355	0.453089	-0.257953	-0.979771	-0.840956	-0.358138	-0.0824387	-0.183928	-0.470434	-0.283588	-0.215003	-0.363626	0.127284
JIH020	M4	CBFB::MYH11	-0.637254	0.179007	0.286594	2.19826	-0.119927	-0.18529	-0.101927	0.798169	0.0600635	0.172193	0.0284229	0.0909194	0.218485	0.00754944	0.359527	0.193931	0.069505	-1.68153	-0.386852	-0.172211	0.425776	0.320536	0.291409	-0.553743	0.000540614	-0.744753	0.172014	-0.252893	-0.96564	-0.92686	-0.185737	0.178526	-0.132405	-0.303539	-0.339252	-0.261585	-0.263157	-0.0642143
JIH021	M5	HOX-committed	0.152518	-0.215811	-0.0744927	-0.656098	0.00638919	0.524342	-0.388141	0.218151	0.655967	-0.398734	-0.134244	0.0969151	-0.476855	0.203672	-1.07709	0.389891	0.099216	-0.657542	-0.370958	0.0739282	-0.236754	0.223312	-0.129981	-0.210382	-0.238399	-0.773942	0.613775	0.131273	-1.12437	-0.124286	-0.208024	-0.324208	-0.14067	-0.242024	-0.397982	-0.12259	-0.408202	0.210647
JIH025	M1	biCEBPA/-like	-0.188022	-0.000787827	0.516292	1.89788	-0.127976	0.608166	0.123553	0.895757	0.496544	-1.92662	-0.686317	-0.18745	-0.306835	0.909204	-1.07927	0.149678	-0.0689002	-1.42521	-0.426618	0.0354343	0.128501	-0.268029	0.325878	-0.187816	-0.10204	-0.680938	-0.0502885	0.0255446	-0.671877	-1.31515	-0.478197	0.176094	-0.058543	-0.0495985	-1.0802	-0.158222	0.502469	-0.232254
JIH027	M2	biCEBPA/-like	-0.525957	-0.0113464	0.552422	1.4847	-0.0111878	0.512196	-0.0445533	0.793268	0.0120497	-1.17112	-0.0815506	-0.15546	0.210554	0.00198827	0.0120444	0.329645	-0.0882594	-0.561148	-0.228658	-0.174381	0.249373	-0.35123	0.423475	0.172664	-0.262778	-1.0416	0.408249	-0.121923	-0.64999	-1.27203	-0.0834123	-0.0354947	-0.198727	-0.0716184	-0.835857	-0.205446	0.281217	-0.169274
JIH028	M5	HOX-committed	-0.28399	0.0489396	1.20269	1.68129	-0.016145	-0.553182	-0.1583	0.442024	0.920417	-0.629304	-0.566547	-0.073334	0.324156	0.00466926	-0.214059	0.511631	-0.206701	-1.23882	-0.493573	-0.302902	0.0864682	0.233695	0.352046	0.0581472	-0.258463	-0.765385	0.210656	-0.240011	-0.916939	-1.14857	-0.219174	-0.323116	-0.121073	-0.522712	-0.405517	-0.451563	-0.402168	0.179036
JIH029	M1	CBFB::MYH11	-0.304893	-0.192327	-0.02631	0.0742887	0.096454	0.25918	0.0107733	0.406113	0.0420679	-1.07494	0.144407	0.392488	0.303653	0.348282	-0.121197	0.226512	0.0805404	-0.883855	-0.338727	0.0678639	-0.211745	-0.0015634	0.00596045	-0.341917	-0.089246	-0.827036	0.54004	-0.206632	-1.00248	-0.646302	-0.348249	-0.226887	-0.0901285	-0.267016	-0.31881	-0.134364	-0.357982	-0.251109
JIH030	M1	HOX-primitive	-0.382685	0.0170873	0.138616	1.11139	-0.250022	1.70813	-0.530448	0.146005	-0.684225	-1.90357	0.181179	-0.0654311	-0.229146	-0.0773382	-1.11603	0.874545	-0.0854417	-1.45165	-0.797525	-0.0795968	-0.27679	0.0819157	-0.0372038	-0.0544702	-0.30199	-0.850841	-0.118939	-0.0139699	-1.25769	-0.816985	-0.189491	-0.491682	-0.0970016	-0.270008	0.0837687	-0.196132	-0.599534	0.00794965
JIH032	M2	HOX-primitive	-0.599119	-0.0217883	0.318395	1.72775	-0.239672	1.79486	-0.617172	0.797711	0.0954259	-0.876707	-0.197643	-0.00873326	-0.331271	0.0472546	-0.869646	1.41519	0.35546	-0.676475	-0.965155	0.139276	0.338261	-0.137316	0.287191	0.255425	-0.209235	-0.791311	0.0503208	0.219644	-1.00136	-1.04585	-0.0561158	-0.315717	-0.164349	-0.302699	-0.223529	-0.44859	-0.479178	-0.0677823
JIH033	M5	HOX-committed	0.136659	-0.11166	0.307179	-0.288616	0.116739	0.658543	-0.270264	0.138931	0.476622	0.281526	0.023106	-0.16866	-0.192577	0.184626	-0.190293	-0.065989	-0.0948141	-0.926762	-0.380962	-0.207544	-0.180019	-0.0451276	-0.0630911	-0.0342484	-0.179881	-0.490909	0.3769	-0.0833555	-1.10818	-0.834481	0.0937879	-0.0957219	-0.24616	-0.506003	-0.0565528	-0.37459	-0.606253	0.0960069
JIH034	M5	HOX-committed	-0.0807041	-0.0539839	0.824089	0.767972	0.746278	0.628509	-0.0979648	0.593267	0.903948	-0.79597	-0.612391	-0.00122319	-0.176938	0.387691	-1.49166	-0.0235679	-0.091507	-1.45705	-0.497426	-0.268957	-0.178559	0.0586802	-0.0965153	-0.206089	-0.300239	-0.702824	-0.0576388	-0.000797257	-1.13166	-1.28071	0.109473	-0.387042	-0.161094	-0.367975	-0.546965	-0.460522	-0.799691	0.337275
JIH035	M1	HOX-mixed	-0.473733	0.251578	0.493916	3.53767	-0.10903	0.518368	-0.721401	0.551927	-0.700884	-1.361	0.150482	0.0060531	-0.128794	0.0124171	-0.724031	0.0678917	-0.156622	-1.63677	-0.361877	0.092388	-0.0067871	-0.0813522	0.254277	-0.12473	-0.27661	-0.910544	-0.241982	-0.149995	-0.865399	-0.714548	-0.308439	-0.121668	-0.25944	-1.0858	0.0418524	-0.222332	-0.403808	0.0210672
JIH036	M2	biCEBPA/-like	-0.59392	0.265783	0.443595	2.15211	0.0559073	-0.209606	-0.0683896	0.787167	0.570013	-0.762133	-0.216795	-0.12445	-0.0348558	-0.0466228	-0.819629	0.555329	-0.0443865	-0.668877	-0.250414	-0.0271031	0.490591	-0.46828	0.785015	-0.348674	-0.134015	-1.01592	0.163384	-0.110761	-0.869222	-1.36458	-0.425797	-0.302227	-0.0562705	0.13915	-0.954909	-0.477168	0.610817	-0.395387
JIH038	M5	CBFB::MYH11	-0.560623	0.0646705	0.237865	1.27964	-0.0905062	0.395187	0.168851	0.495397	0.18154	0.0747422	0.556451	0.293508	0.308789	0.228912	0.600047	0.315214	0.0292956	-1.30397	-0.569729	-0.146194	0.885913	0.428142	0.317717	-0.540225	-0.0124488	-0.695851	0.243395	-0.160687	-0.720168	-0.448935	-0.391994	0.104188	-0.245979	-0.55205	-0.285069	-0.0050858	-0.264335	0.0465901
JIH039	M4	CBFB::MYH11	-0.632151	0.325148	0.518921	2.42013	0.181724	0.0940269	0.0734717	0.954547	0.224078	-0.757484	0.0751798	0.0255089	0.663969	0.116701	-0.228918	0.528823	0.190823	-1.76604	-0.283548	-0.209007	0.927468	0.233354	0.309153	-0.311121	0.00460635	-0.843889	0.193027	-0.294591	-0.820666	-1.33298	-0.0743912	-0.00545266	-0.0709156	-0.395356	-0.355084	-0.306212	-0.0456011	-0.12495
JIH040	M7	Myelodysplasia-related/-like	1.24476	-0.341238	-0.142515	-0.703251	-0.109231	0.347522	-0.416679	1.78923	-0.407979	-0.258049	0.764023	-0.0714768	-0.188727	0.268073	-0.814738	2.06227	1.87782	-0.0233913	-1.56817	0.539268	-0.46512	0.185417	-0.301655	0.037817	-0.11451	-1.03199	0.120619	0.373623	-1.34557	-0.0140229	-0.0387242	0.00511686	-0.255262	-0.309515	-0.375012	-0.290836	-0.392182	-0.464908
JIH041	M4	HOX-mixed	0.160088	0.0139383	0.165166	-0.0424331	-0.207031	0.918757	-0.292083	0.152496	1.01439	-0.539475	-0.095157	-0.0464736	-0.422696	0.262696	-0.985102	0.828844	0.229449	-0.143372	-0.497152	0.762939	-0.312075	0.0385523	0.0329901	0.0801687	-0.260558	-0.681664	0.0686939	-0.00906304	-0.989377	-0.567786	-0.244833	0.0111803	-0.240835	-0.292285	0.145764	-0.260271	0.0517956	0.249254
JIH042	M2	RUNX1::RUNXT1	-0.433224	-0.110131	0.35528	1.45347	0.431981	1.09029	-0.267309	0.863601	0.362494	-0.58228	-0.491139	0.0794794	-0.330687	-0.0904701	-1.10629	0.306331	-0.0843743	-1.65994	-0.208067	-0.188287	0.412375	0.034712	0.178132	0.408571	-0.239848	-0.960503	0.242023	-0.101622	-0.892119	-1.00024	-0.433126	-0.0633449	-0.102911	-0.474974	-0.279638	-0.26156	0.00531634	-0.236973
JIH044	M1	biCEBPA/-like	-0.808706	0.181619	0.287955	2.25498	-0.0138171	-0.170964	-0.0985132	1.26274	0.264137	-1.16036	-0.022573	-0.124858	-0.193569	0.0908408	-0.504949	0.583849	0.0645409	-0.321241	-0.410563	0.289072	0.62639	-0.622636	0.44408	0.395256	-0.175742	-0.943939	0.0841546	-0.187248	-0.674352	-1.32917	-0.232045	-0.126513	-0.121363	-0.00632892	-0.695103	-0.284665	0.659772	-0.329868
JIH045	M4	CBFB::MYH11	-0.632013	0.267617	0.450427	1.94984	-0.104329	0.20066	0.211805	0.625502	0.443095	-0.269333	-0.107244	0.78239	0.0754317	0.124059	-0.0925831	0.487141	0.0877538	-1.39749	-0.536197	-0.137625	0.979311	0.470539	0.40121	-0.598452	-0.133355	-0.957226	0.00803277	-0.21459	-0.894091	-1.13605	-0.404322	-0.0235879	-0.0942054	-0.443624	-0.257271	-0.149427	-0.142466	-0.134935
JIH046	M1	biCEBPA/-like	-0.700733	0.123348	0.58583	2.40987	-0.0291418	-0.0841857	0.0357282	1.10012	-0.429729	-1.52497	0.0896971	-0.223652	-0.149095	0.2016	-0.751743	0.327408	-0.00112759	-0.338551	-0.455445	-0.010715	0.579447	-0.398803	0.634107	0.572767	-0.0956772	-0.974505	0.113144	0.0935187	-0.677926	-1.01858	-0.301934	0.0838099	-0.226715	-0.0444934	-0.796143	0.00409422	0.527051	-0.150056
JIH047	AML	HOX-primitive	-0.585822	0.141537	0.581307	1.27952	-0.121705	0.968067	-0.378983	0.0797216	0.353224	0.525479	0.0254521	-0.134541	-0.246969	0.0994426	-0.520393	0.766239	-0.0664588	-0.93708	-0.61368	-0.0322218	0.307475	-0.30217	0.469737	-0.0928975	-0.0342641	-0.67593	0.108353	-0.148804	-0.918965	-0.579872	-0.120767	-0.133787	-0.138944	-0.0594961	-0.325453	-0.271473	-0.371624	0.0693594
JIH048	M1	Myelodysplasia-related/-like	0.984225	0.0951498	-0.0993424	-0.405024	-0.225514	0.725956	-0.48135	0.312537	0.431913	-0.719931	0.0159761	0.129781	-0.419429	-0.000777719	-0.977744	0.524756	0.583159	-0.242043	-0.496952	0.659081	-0.123731	0.0657246	-0.137054	-0.113044	-0.116062	-0.780055	0.25724	0.0478734	-0.936807	-0.752813	0.038698	0.0137706	-0.180275	0.044885	-0.168516	-0.106856	-0.0405925	-0.015396
JIH049	M5	HOX-committed	0.122805	-0.200011	0.280558	-1.06735	0.667077	0.725317	-0.0284585	0.236285	1.57066	-1.74387	-0.256356	0.340452	-0.284223	0.257211	0.119629	0.104093	-0.112501	-1.29344	-0.274984	-0.167725	-0.0790767	-0.0771768	0.0362794	0.295608	-0.270429	-0.933635	-0.117445	0.243374	-0.752709	-0.334081	-0.0875142	-0.296047	-0.0864417	-0.632853	-0.438567	-0.33087	-1.04973	0.0576998
JIH050	M2	HOX-mixed	-0.105049	-0.105526	-0.173769	0.0599597	-0.0773674	0.223769	-0.314528	-0.146379	0.505215	-1.14662	-0.182888	0.0792953	-0.53348	0.291297	-1.03528	0.691849	0.31814	-0.607432	-0.486353	0.102695	-0.332446	0.0855175	-0.129826	-0.103788	-0.244295	-0.913111	0.348714	-0.109385	-1.04139	-0.730028	-0.169067	-0.425713	-0.0800735	-0.173376	-0.626849	-0.296474	-0.290532	-0.233947
JIH052	AML	HOX-mixed	-0.149571	0.177219	0.567212	1.34179	0.00662166	0.301392	-0.538007	0.130802	-0.698095	-1.46764	0.0850343	-0.0765268	-0.23122	-0.0747343	-0.601578	0.91709	0.273964	-1.29799	-0.704007	-0.146554	0.0836851	-0.16313	0.183145	-0.114948	-0.124693	-0.74833	-0.279791	-0.111317	-1.22255	-0.937481	-0.0235615	-0.106185	-0.291663	-0.531512	-0.129137	-0.277994	-0.22606	-0.00558872
JIH053	M4	Myelodysplasia-related/-like	0.00580553	-0.147496	-0.100977	-0.983685	0.0533786	-0.00114516	-0.202816	-0.381997	1.0701	-0.616006	-0.315545	0.194614	-0.198412	0.673644	-0.673156	0.658289	0.253538	0.0344296	-0.0902604	0.149203	-0.206924	-0.151117	0.14397	0.1927	0.112723	-0.710595	0.509879	0.548422	-0.883688	0.12712	-0.212777	0.0220604	-0.0972454	-0.189474	-0.173102	-0.0818874	0.0160211	0.22059
JIH054	M2	biCEBPA/-like	-0.766497	0.21947	0.333944	2.21678	-0.0896034	-0.257415	-0.0473187	0.975269	0.416051	-0.531707	-0.0873305	-0.0763323	-0.10239	-0.0601193	-0.578901	0.486118	0.106494	-0.386303	-0.109362	0.0654458	0.147018	-0.354596	0.469748	0.276632	-0.163511	-0.998333	0.228362	0.0246534	-0.637155	-0.992509	-0.188584	0.0946967	-0.136566	0.0693935	-0.677797	-0.0827665	0.472191	-0.34091
JIH057	M5	HOX-committed	-0.400728	-0.258447	-0.041401	-0.538902	-0.15774	0.437921	0.139952	0.282187	1.32239	-1.4822	0.40215	0.341851	-0.288687	0.851656	-0.325249	0.358397	0.230274	0.927738	0.0284848	0.11124	-0.27932	-0.0160064	-0.0877274	0.074993	-0.170614	-1.19673	0.636477	0.0604138	-1.44638	-0.647339	-0.859922	-0.270877	-0.190999	-0.0289559	-0.71346	-0.21997	-0.168772	0.367653
JIH059	M2	HOX-mixed	0.222288	0.048476	0.161364	0.23916	0.192543	1.27292	0.106344	-0.0844275	0.577996	-1.24113	0.0789887	-0.0420887	-0.344097	0.104169	-1.05139	1.32272	0.246216	-0.816508	-0.94421	-0.014619	-0.0866721	0.122278	0.0446981	-0.0609914	-0.31885	-0.722553	-0.0139769	0.0703857	-1.2382	-1.1322	0.276525	-0.180647	-0.241294	-0.429088	0.113651	-0.397605	-0.477014	-0.0416416
JIH060	M2	biCEBPA/-like	-0.397738	-0.102513	0.249023	0.485952	-0.102148	0.142833	-0.356328	0.510858	0.280589	-1.55415	-0.320583	-0.0122436	-0.259318	0.323593	-0.990698	0.190368	0.0634474	-0.423216	-0.242648	0.0540905	-0.16107	0.0583261	0.0415156	0.212337	-0.118171	-0.736301	0.499024	-0.132525	-0.903342	0.00725354	-0.369357	-0.0799149	-0.240818	-0.220456	-0.428223	-0.0674313	-0.0441181	0.0800517
JIH064	M1	biCEBPA/-like	-0.664399	0.0800378	1.06024	2.10208	0.64436	-0.0748174	0.290733	0.947675	0.243162	-1.67212	0.00197579	-0.142877	-0.0533953	-0.0552092	-0.790951	0.0274171	-0.162713	-0.95254	-0.437498	-0.00132182	0.75769	-0.448053	0.869918	0.253703	-0.258698	-0.969754	0.142227	-0.0895565	-0.808443	-1.45263	-0.258932	-0.0726532	-0.205678	-0.0826804	-0.96722	-0.270639	0.488226	-0.179438
JIH066	AML	HOX-mixed	-0.057924	0.0162143	-0.098916	0.424164	-0.268452	0.694201	-0.711743	-0.16815	0.562362	-1.53642	-0.0209181	-0.131033	-0.261112	0.705072	-0.64702	0.99513	0.0582458	-0.335675	-0.683512	0.368282	-0.0260801	0.291204	-0.0373469	-0.237034	-0.260762	-0.75637	0.0952122	-0.101121	-0.893025	-0.961107	-0.169459	-0.260641	-0.0466519	-0.644126	-0.201138	-0.196095	-0.479278	0.126791
JIH069	M5	HOX-mixed	0.540285	0.0136996	0.295264	0.826651	-0.127904	1.03225	-0.338713	0.28133	0.0347272	-1.12528	0.403199	-0.0663062	-0.353869	-0.189548	-0.892401	1.25215	0.22284	-1.02425	-0.652666	-0.0262269	0.0557525	-0.198576	0.0892919	-0.0835029	-0.250969	-0.654883	-0.179645	0.033823	-1.24064	-0.880339	0.22706	-0.207219	-0.254054	-0.514713	0.290016	-0.504454	-0.445034	-0.0315183
JIH070	M1	biCEBPA/-like	-0.856654	0.137145	0.287917	1.86082	-0.098386	-0.207845	0.0473198	0.912615	0.20902	-1.35796	-0.327898	-0.132853	-0.388222	0.00697743	-0.767618	0.230305	0.253417	1.49551	0.097611	0.234907	0.223834	-0.35531	0.505873	-0.303515	-0.199562	-0.996615	-0.127719	-0.125792	-0.787074	-1.18358	-0.349667	-0.185075	-0.1992	0.00140322	-0.78427	-0.326702	0.384384	-0.356716
JIH071	M2	HOX-mixed	-0.12221	-0.00509001	0.386348	1.43048	-0.147688	1.10292	0.366409	0.0771091	0.350471	0.0784494	0.0553428	0.392761	-0.0288183	0.0355559	0.673019	0.211244	0.00448331	-1.0346	-0.6715	-0.0686183	-0.0187288	-0.0987334	0.165577	-0.050139	-0.241883	-0.769809	0.317026	-0.130491	-0.907186	-1.2771	-0.186021	0.330471	-0.315598	-0.754414	0.0456989	0.290045	-0.242815	0.0347401
JIH072	M5	HOX-mixed	-0.24034	0.0261345	0.235427	0.793719	0.560524	1.03384	0.240507	0.266195	1.21958	-0.352029	-0.0478251	-0.121541	-0.402869	-0.0115225	-1.21795	0.653141	-0.0470355	-1.13687	-0.576749	-0.108639	-0.144737	-0.0549747	0.0458805	-0.0477159	-0.24327	-0.853653	0.0488956	-0.0207335	-0.980646	-0.706588	-0.0569292	-0.00297093	-0.264063	-0.433678	-0.0429157	-0.324116	-0.630839	0.0962447
JIH073	M1	HOX-committed	0.0196759	-0.285404	1.2595	1.06132	-0.0244533	0.661979	-0.0357347	0.27072	0.0324112	-1.94126	-0.631606	-0.160827	-0.18258	-0.0482672	-0.905497	-0.14831	-0.141426	-1.31569	-0.374895	-0.33077	0.900856	0.491899	0.308356	-0.538975	-0.0101282	-1.11618	0.06503	0.0710312	-1.29904	-0.860155	-0.13035	-0.119458	-0.231923	-0.668261	-0.110887	-0.416419	-0.546943	0.205805
JIH074	M4	biCEBPA/-like	-0.280277	-0.0863383	0.457592	0.601183	0.477793	0.822467	0.0339883	0.455927	0.320262	-0.254117	0.00707793	0.353037	-0.375039	-0.00673898	0.222155	0.248802	-0.124888	-0.576947	-0.273588	-0.126693	0.207523	-0.0104663	0.244762	0.0802556	-0.430748	-0.917575	0.557882	0.0255382	-0.966325	-1.14074	-0.136038	-0.102061	-0.14614	-0.353358	-0.267782	0.0699652	0.299825	-0.223089
JIH075	M2	RUNX1::RUNXT1	-0.703939	-0.0628466	0.12784	2.22589	0.357795	0.687692	-0.302889	1.41226	-0.431224	-1.29821	0.259504	0.304481	-0.456862	-0.0901992	-1.16096	0.463861	-0.00407195	-1.5912	-0.147302	-0.196849	0.883715	-0.503144	0.0598177	0.988832	0.00450047	-1.00634	0.234323	-0.218174	-0.621024	-0.623365	-0.400271	0.504282	-0.224759	-0.492089	-0.401777	0.108067	0.369806	-0.303622
JIH076	M2	biCEBPA/-like	-0.591886	0.127653	0.116113	2.06952	0.0620788	-0.0565821	-0.268509	0.88605	1.13395	-2.41082	0.178534	-0.118063	-0.22394	0.203914	-0.464903	0.752711	-0.152291	-0.983584	-0.178957	-0.107579	0.459142	-0.49995	0.0775854	0.991235	-0.270732	-0.933606	-0.0912887	-0.222842	-1.03249	-1.26143	-0.304355	-0.163489	-0.139305	0.0906145	-0.761833	-0.393488	0.505779	-0.411131
JIH077	M2	RUNX1::RUNXT1	0.0945303	-0.225258	-0.17597	-0.38143	-0.0956445	0.931889	-0.324502	0.0787606	0.33457	-1.36101	-0.301027	0.198654	-0.476931	0.405571	-1.07066	0.260171	0.205704	-0.750209	-0.208805	0.162244	-0.279508	0.0480708	-0.137679	0.0162916	-0.231098	-0.833808	0.0212493	-0.216296	-0.679579	-0.748308	-0.548127	-0.193081	-0.191209	0.24071	-0.633334	-0.177718	-0.529457	-0.236309
JIH078	M1	biCEBPA/-like	-0.803482	-0.225212	0.347251	1.2055	-0.104157	0.164941	-0.291253	1.16094	-0.0499336	-0.176044	-0.0351863	-0.213051	-0.114421	0.309908	-0.377858	0.322721	0.0902242	-0.399361	-0.0134046	0.251788	-0.0579117	-0.21269	0.247563	0.377243	-0.23277	-0.710127	0.518721	0.70824	-0.614962	-0.664562	-0.524097	0.392414	-0.279322	-0.154303	0.0562122	-0.029476	0.588338	-0.186071
JIH079	M1	biCEBPA/-like	-0.481915	-0.0829145	0.0283452	0.51352	-0.0756102	0.0390265	-0.200797	0.557795	-0.563968	-1.36041	-0.397913	-0.0182122	-0.44778	0.183831	-0.70051	0.181877	0.0488715	1.16467	-0.140939	0.400241	-0.236678	-0.0138383	0.0431536	0.111705	-0.281389	-1.13629	0.439518	0.419076	-1.05836	-0.560665	-0.272424	0.0490862	-0.193372	-0.17937	-0.400343	-0.112445	-0.116147	-0.225451
JIH080	M2	HOX-primitive	-0.609679	0.0124752	0.430091	1.48488	-0.135793	1.35968	-0.0204959	0.0151078	0.431384	-1.5737	-0.0511168	-0.126733	-0.231307	0.166737	-0.789082	1.14182	0.196562	0.499369	-0.513671	0.445754	-0.330812	0.361554	0.0911365	-0.0531816	-0.468096	-0.983891	-0.047389	0.109054	-0.989696	-1.22599	-0.18723	-0.156421	-0.219809	-0.317011	0.0604425	-0.464467	-0.352678	-0.118551
JIH082	M4	CBFB::MYH11	-0.785646	0.206726	0.333751	1.98973	-0.082411	0.544549	0.156533	0.819692	0.308285	-0.624946	0.375858	0.516581	-0.314938	0.0638027	0.618038	0.200738	0.0651891	-1.45038	-0.452137	-0.235031	0.703677	0.434415	0.275008	-0.476161	0.0118771	-0.836649	0.260713	-0.191639	-1.06628	-0.500795	-0.419151	-0.0231274	-0.260747	-0.536889	0.00322912	-0.209854	0.178458	-0.288982
JIH084	M5	HOX-mixed	0.222957	0.0565915	0.00243793	-0.568048	-0.186873	0.700494	-0.286704	-0.00659176	1.44339	-0.69805	-0.0816322	-0.0910326	-0.297873	0.615622	-0.745829	0.849507	0.0557254	-0.984134	-0.497191	-0.140181	-0.246816	-0.0685066	-0.0595428	0.0378388	-0.206814	-0.489076	0.0314337	-0.123566	-1.03251	-1.19582	-0.337445	-0.0601583	-0.256256	-0.38013	-0.0991294	-0.370153	-0.434071	0.263391
JIH085	M5	HOX-committed	-0.253046	-0.240963	0.655006	-0.214526	0.960043	0.0182334	0.409004	0.526989	0.504026	-1.98361	-0.012528	1.07828	-0.908731	0.26512	0.529592	-0.206351	-0.183677	-1.10935	-0.450269	-0.161757	0.179094	-0.33441	0.0222043	0.329231	-0.24051	-0.953812	0.108004	0.0230568	-0.530203	0.0633968	-0.313292	-0.411768	-0.343077	-0.510005	-0.166564	-0.193819	-1.12946	0.455341
JIH087	M1	biCEBPA/-like	-0.535464	-0.104233	0.643554	1.30268	0.030761	0.504854	0.104255	1.42562	0.421848	-1.28843	-0.170941	0.00254333	-0.473851	0.373869	-0.371727	0.399642	-0.0648848	0.810085	-0.211919	0.341367	0.397863	-0.203286	0.395335	0.52764	-0.346373	-0.91724	0.121814	-0.0177508	-1.02466	-1.51884	-0.0639936	0.0186033	-0.165788	-0.177722	-0.733829	-0.067091	0.432225	-0.356016
JIH088	M2	RUNX1::RUNXT1	-1.25623	0.0378436	-0.00975884	1.97248	0.188092	0.801879	-0.50723	1.57609	-0.266346	-1.67148	0.404836	0.321015	-0.436677	-0.0289938	-1.03499	1.06179	-0.107039	-1.5958	-0.0872681	-0.178185	-0.0955267	-0.143527	-0.0319709	0.118183	-0.0440079	-0.875452	-0.108127	-0.146248	-0.772195	-0.627441	-0.505277	0.412688	-0.384942	-0.464822	-0.348286	0.0925561	0.319394	-0.380954
JIH089	M5	HOX-committed	-0.0821931	-0.185727	0.389146	-0.635954	0.88731	0.587241	0.260866	0.608907	1.26475	-2.15282	-0.778121	0.20715	-0.53285	0.408165	-0.776101	0.0842019	-0.252863	-1.88692	-0.340887	-0.154306	-0.26188	-0.183643	0.132833	0.466852	-0.311352	-0.76006	0.104344	0.0673605	-0.76939	0.160214	-0.647179	-0.29724	-0.0479011	-0.321856	-0.451834	-0.45242	-0.927404	0.115377
JIH090	M1	biCEBPA/-like	-0.792435	0.0897024	0.412418	2.09988	0.0170573	0.180448	0.0749941	1.04508	0.208299	-1.25932	-0.192269	-0.133562	-0.230358	0.249111	-0.896072	0.154872	0.0931963	-0.244658	-0.225599	0.179589	0.716014	-0.286472	0.851852	0.0288887	-0.21825	-1.11688	0.0198538	-0.232226	-0.834797	-1.59549	-0.284108	0.00132933	-0.114681	0.0942421	-1.02676	-0.377999	0.470682	-0.34668
JIH091	M2	biCEBPA/-like	-0.794039	0.152626	0.525058	1.88265	-0.101282	-0.181734	-0.363973	0.667758	0.0968505	-1.24856	0.125359	0.10993	-0.00499135	0.0381555	-0.586082	0.677613	0.000383939	0.119035	-0.231509	0.818688	0.40701	-0.409334	0.0711542	0.967957	-0.219408	-1.1103	0.0893955	0.0581534	-0.714337	-1.4989	-0.0538159	0.219993	-0.412297	-0.407896	-0.26061	-0.164971	0.267634	-0.163698
JIH092	M5	HOX-mixed	-0.097007	-0.19623	0.281679	0.706518	0.417695	1.10381	-0.536206	1.23041	0.147049	-2.21201	0.151355	0.00896654	-0.324428	0.390121	-1.30373	0.481246	-0.0500403	-1.53528	-0.397476	-0.320213	-0.266032	0.0924009	-0.141091	-0.241324	-0.238035	-0.997098	-0.251684	-0.133689	-0.920054	-1.35338	0.356175	-0.273121	-0.109203	-0.482499	-0.464654	-0.570257	-0.972647	0.244037
JIH093	M5	HOX-mixed	0.554471	-0.00720354	0.413858	0.10451	-0.131314	0.245555	-0.268748	0.482197	1.20329	0.0417437	0.0700294	-0.0288492	-0.448477	0.723276	-0.869288	1.17034	0.0323514	-0.362318	-0.668574	0.387949	-0.253599	-0.164066	-0.122582	-0.217339	-0.102085	-0.770879	0.134378	0.130668	-0.711042	-0.443535	0.0312704	0.0583164	-0.314196	-0.876954	-0.00969049	-0.285788	-0.791594	0.242571
JIH094	M2	RUNX1::RUNXT1	-0.357065	-0.264459	-0.0984508	1.00562	0.115907	2.01327	-0.359376	1.40824	-0.26203	-1.43698	-0.351502	0.0438915	-0.479074	0.0229403	-1.17893	0.530278	-0.0257804	-1.24506	-0.277284	0.167278	0.222848	-0.022216	-0.114766	0.944727	-0.220355	-0.887764	-0.23685	-0.0561448	-0.902821	-0.913424	-0.443113	0.215277	-0.227451	-0.253243	-0.611862	0.00642596	0.0598637	-0.429511
JIH095	M2	biCEBPA/-like	-0.563845	0.159625	0.200793	1.58116	-0.0386843	0.000657641	-0.132048	0.8282	1.33711	-1.01414	-0.0275937	-0.0691896	-0.216595	0.301553	-1.10009	0.244361	-0.0217666	-0.781013	-0.234784	0.0981062	0.398043	-0.320735	0.46052	-0.082134	-0.234172	-0.852069	-0.0266613	-0.17247	-1.04918	-1.70683	-0.106231	-0.0295829	-0.0262631	-0.0392842	-1.00935	-0.316892	0.468265	-0.369181
JIH096	M6	HOX-committed	-0.078295	-0.193529	-0.0585189	-0.570675	-0.0236449	0.387828	-0.384613	-0.246325	0.29115	-1.41856	-0.234411	0.120286	-0.305529	0.251313	-1.07335	0.462039	0.185671	0.0928496	-0.336776	0.522087	-0.357561	0.122224	-0.0978811	-0.04907	-0.313727	-0.723189	-0.0359647	-0.294366	-0.925602	-0.636747	-0.330063	-0.383252	-0.0328743	-0.146084	-0.420761	-0.104512	-0.411301	0.211564
JIH097	M5	HOX-mixed	0.0925691	0.0202012	0.21408	0.841613	0.491928	1.36667	0.0574114	0.285169	0.706117	-0.355917	-0.34757	-0.136431	-0.366596	0.226183	-1.28521	0.492508	0.13602	-1.2351	-0.524055	-0.122305	0.169894	-0.102752	0.183941	-0.14683	-0.214785	-0.515073	-0.121897	0.125228	-0.812694	-1.06353	-0.227671	-0.0830401	-0.160392	-0.289852	0.0592728	-0.352905	-0.127374	0.1656
JIH098	M4	Myelodysplasia-related/-like	-0.504097	0.230626	0.234758	2.30074	-0.172917	0.194986	-0.37716	0.201396	-0.141388	-0.954688	0.553817	-0.116209	0.0495916	0.00697878	-0.972188	0.0752492	0.188697	-0.544893	-0.299901	-0.0298852	-0.084564	-0.2824	-0.0561135	0.0676062	-0.0208403	-0.973102	-0.0159728	0.0393559	-0.990063	-0.618972	-0.485297	0.0631988	-0.170648	-0.848435	-0.192451	-0.125552	0.17213	0.121513
JIH099	M2	HOX-primitive	-0.145589	0.0311971	0.067226	0.257316	-0.243858	1.88721	-0.259138	-0.0504714	-0.0882646	-2.18431	0.256415	-0.0306077	-0.190494	-0.177539	-1.00262	1.25569	-0.215508	-1.26486	-0.982485	-0.190228	-0.23802	-0.0232589	-0.0575984	0.208051	-0.360502	-0.949383	-0.161331	-0.00821837	-1.24364	-0.933454	-0.161703	-0.415288	-0.131246	-0.252253	0.0953403	-0.446702	-0.49546	-0.0518539
JIH100	M2	Myelodysplasia-related/-like	0.215512	-0.101149	-0.210321	-0.11735	-0.210206	0.605851	-0.279632	0.556484	0.351334	-0.880148	0.106878	0.177663	-0.300992	0.0753859	-1.03945	0.632518	0.0976318	-0.191298	-0.531721	0.206602	0.0426389	-0.0347904	0.0181523	-0.404582	-0.062095	-0.860836	0.522971	0.28456	-0.862609	-0.406947	-0.168458	-0.150558	-0.100223	-0.624951	-0.0615793	-0.268888	-0.0337355	0.065859
JIH101	M2	HOX-mixed	-0.185136	0.209743	0.503934	1.60125	-0.10199	0.539553	-0.52922	0.50724	0.0664886	-1.8642	-0.07475	-0.075989	-0.202789	-0.0688714	-0.695963	0.894903	0.0881057	-1.13935	-0.592379	0.361642	0.109618	-0.169387	0.292	-0.0844088	-0.226149	-0.620876	-0.161939	-0.117329	-0.798958	-0.939883	-0.343917	-0.199488	-0.177196	-0.2859	-0.317885	-0.279053	-0.256167	0.222826
JIH103	M4	Myelodysplasia-related/-like	0.259499	0.102886	0.26181	0.292213	-0.170679	0.253234	-0.344557	0.814625	0.616189	-0.0548073	0.249703	-0.131404	-0.430955	0.873821	-0.644682	1.18464	0.580466	0.754509	-0.651639	1.34854	-0.0606249	0.0647621	-0.0721486	-0.217326	-0.274927	-1.05299	0.171945	0.278266	-1.12766	-0.860453	0.129017	0.114409	-0.150394	-0.267784	-0.363495	-0.216804	-0.0369987	-0.0797154
JIH104	M2	RUNX1::RUNXT1	-0.0740729	-0.181551	-0.0458694	0.465914	0.0213363	1.53319	-0.149265	0.491222	1.57644	-1.0757	-0.642576	0.111638	-0.458705	1.26218	-1.28751	0.736035	0.0542639	-1.33385	-0.217125	-0.0979779	0.331242	-0.180117	-0.00608503	0.412192	-0.180925	-0.901804	0.0784422	-0.0161404	-0.934394	-1.60059	-0.0587693	-0.166949	-0.0612946	-0.40971	-0.434021	-0.265766	0.00398006	-0.510385
JIH105	M5	HOX-committed	-0.00384261	0.040672	0.522681	0.740494	0.300443	0.320635	-0.447068	0.108149	1.43108	0.816197	0.0128627	0.0652192	-0.365381	0.15705	-0.807211	0.449576	0.0128621	-1.53102	-0.532485	-0.167883	-0.313341	0.105476	-0.0754547	-0.0511284	-0.256096	-0.807249	0.0707732	-0.109365	-0.996635	-0.156652	-0.295546	-0.27306	-0.235192	-0.56308	-0.13315	-0.262741	-0.660841	0.330099
JIH106	M2	biCEBPA/-like	-0.749627	0.0476129	0.707603	1.48301	0.493186	0.105357	-0.0128287	0.937438	0.108314	-0.630093	-0.0771397	-0.154347	-0.392115	0.185337	-0.765296	0.311247	-0.125227	0.0560968	-0.434568	0.0381846	0.0734289	0.0265525	0.212749	0.401394	-0.263305	-1.00836	0.912301	-0.000593079	-1.19963	-0.840959	-0.0500703	-0.104784	-0.194412	-0.369082	-0.509501	-0.371704	0.00405952	-0.329901
JIH107	M4	HOX-primitive	-0.614876	0.00133315	0.590864	2.42332	-0.137183	0.730856	-0.315083	0.377566	-0.326789	-1.03646	-0.193805	-0.116008	-0.189035	0.106885	-0.757324	0.74075	-0.0261944	-0.892263	-0.276351	-0.111889	0.471582	-0.366045	0.529947	-0.335558	-0.10916	-1.10393	0.489568	-0.0231905	-0.825502	-0.326017	-0.460704	-0.0271879	-0.0931163	-0.496611	-0.00700221	0.219201	-0.159383	0.386028
JIH108	M1	Myelodysplasia-related/-like	-0.173288	0.297024	0.139841	3.19175	-0.105905	-0.24213	-0.0826683	0.819256	-0.704216	-1.85146	-0.247733	-0.181807	0.0118889	0.149559	-0.893115	0.143617	-0.186654	-1.70323	-0.287959	-0.170208	0.284679	-0.04579	0.387968	-0.399588	-0.00113017	-0.971436	-0.436892	0.0100109	-0.927658	-0.639505	-0.560818	-0.186977	-0.145367	-0.722673	-0.361776	-0.327521	-0.189945	-0.132061
JIH109	M2	biCEBPA/-like	-0.608455	0.0651249	0.281137	1.85011	0.235433	0.227439	0.00279547	0.525961	0.111595	0.214357	-0.00591516	-0.0654598	-0.0221923	0.0304809	-0.792413	0.538144	0.102289	-0.788099	-0.143447	-0.0384961	0.468177	-0.314866	0.42392	0.103971	-0.239749	-0.831225	0.00197589	-0.011284	-0.981303	-1.18534	0.00335739	-0.110241	-0.245303	0.0111307	-0.810169	-0.288277	0.451347	-0.151911
JIH110	M2	biCEBPA/-like	-0.713897	0.120926	0.464816	1.71021	0.620263	0.0760235	0.171245	1.05755	0.322256	-0.548457	-0.256471	-0.168519	-0.0484599	0.117781	-0.902348	0.329623	-0.0464433	-0.895359	-0.23374	0.0224149	0.329794	-0.118632	0.588832	0.00934094	-0.233487	-0.926427	0.275736	0.00354766	-0.914475	-1.24249	-0.16926	0.074864	-0.220325	0.148193	-1.03711	-0.163559	0.449824	-0.364655
JIH111	M1	biCEBPA/-like	-0.733642	-0.0655817	0.0907802	0.850356	-0.0673019	0.0959235	0.00325229	0.93744	-0.405785	-1.32932	-0.502799	-0.228496	-0.372747	0.256816	-0.40865	0.555363	0.0611055	0.927567	-0.173582	0.0448664	-0.022528	-0.0666456	0.227858	0.104435	-0.355774	-0.81607	0.0993628	0.132873	-0.920676	-1.08145	-0.150801	-0.172757	-0.243375	-0.138633	-0.625971	-0.260204	0.217022	-0.392756
JIH112	M2	Myelodysplasia-related/-like	0.279063	0.413119	-0.144814	1.88653	-0.23159	-0.945843	-0.640978	0.776682	0.897592	-0.341977	0.0991	-0.0968249	-0.114892	1.11476	-1.02537	0.574459	0.139996	-1.8771	-0.446209	-0.236281	0.517653	0.0835796	0.306496	-0.38044	0.0274698	0.150501	-0.315607	0.294912	-0.369193	-0.382514	-0.504358	0.358227	0.0434605	0.0193984	0.448326	0.301996	0.235347	0.10886
JIH114	M5	HOX-mixed	0.250266	0.115386	0.421421	0.62695	0.416144	0.958813	-0.143983	-0.216686	0.663061	-0.0178043	-0.261297	-0.155695	-0.453519	0.499809	-0.699824	1.40411	0.202821	-0.638103	-0.704505	0.179831	-0.167554	0.0158374	0.124124	-0.0792589	-0.231778	-0.664337	0.198417	0.120411	-0.913906	-1.07024	0.0261452	-0.214086	-0.161654	-0.432724	0.132446	-0.149412	-0.380106	0.20497
JIH117	M2	biCEBPA/-like	-0.577553	0.138377	0.378631	1.64981	0.573185	-0.275886	-0.0239253	0.490472	1.15809	-0.950253	-0.0826512	-0.0200952	-0.307575	0.181869	-0.750124	1.12833	0.184734	-0.00498512	-0.445662	0.386	0.368618	-0.197545	0.601692	-0.0370757	-0.345389	-0.810967	0.134587	0.179695	-1.02539	-1.37368	-0.0157318	-0.124111	0.0606884	-0.0504752	-0.562886	-0.236104	0.146995	-0.312603
JIH119	M1	biCEBPA/-like	-0.804713	0.0810447	0.433668	1.78241	0.00806207	-0.698944	-0.258168	1.25834	-0.487484	-1.58543	0.347631	-0.221217	0.153816	0.150876	-0.479863	0.218446	0.00673298	0.136639	-0.456516	-0.0594596	0.480448	-0.514302	0.557119	0.753704	-0.123865	-0.975872	0.648295	0.102901	-1.00822	-0.622575	-0.503529	0.349105	-0.232413	-0.142748	-0.560054	0.0723968	0.684995	-0.127208
JIH120	M5	HOX-mixed	0.0162507	0.365817	0.555192	1.11982	-0.170656	-0.394938	-0.40399	0.257879	0.892103	-0.532663	0.232489	0.0319318	-0.164207	0.466014	-0.491254	1.27471	0.418534	-1.67094	-0.699781	-0.0372999	0.737092	-0.393222	0.649641	-0.322271	-0.110809	-0.811822	0.0914684	-0.143382	-1.12333	-0.893486	0.0529961	0.000741239	-0.179011	-0.402252	-0.0561038	-0.243119	-0.252274	0.0427626
JIH121	M4	CBFB::MYH11	-0.777929	0.171397	0.194416	1.25055	-0.00586089	-0.0839757	-0.00968034	0.441711	1.41272	0.0295609	0.350058	0.363787	-0.134101	0.288993	0.408866	1.64686	0.353506	-1.35509	-0.501691	-0.132802	0.432443	0.299274	0.222609	-0.527194	-0.0594061	-0.701806	0.114802	-0.137	-0.892779	-1.17163	-0.205928	0.118876	-0.131481	-0.452521	0.0813049	0.180831	-0.137869	-0.0685195
JIH122	M1	biCEBPA/-like	-0.547019	0.276403	0.667304	2.20407	0.450609	-0.418708	0.0512308	0.39074	1.00326	-1.54779	-0.147941	-0.125291	-0.110574	-0.0252642	-0.913253	0.904373	0.0863737	-0.318178	-0.340648	0.620681	0.93656	-0.332177	0.984145	0.325888	-0.24357	-1.01741	-0.00711975	-0.0438999	-0.878025	-1.54958	-0.330813	-0.015197	-0.103536	0.128989	-1.07304	-0.190735	0.463694	-0.330363
JIH124	M4	Myelodysplasia-related/-like	1.0448	0.245095	0.574787	0.381787	-0.238283	-0.396757	-0.386772	0.484094	0.924856	-0.042341	0.0365305	0.030996	-0.0244149	1.59685	-0.282566	1.29045	0.359742	-0.914418	-0.533132	0.468979	0.177967	-0.108499	-0.0850379	0.485577	-0.139609	-0.84375	0.305065	-0.0315776	-0.609487	-0.498404	-0.382162	0.170038	-0.0297218	-0.44886	0.078956	-0.0266203	-0.24032	0.0485911
JIH126	M2	Myelodysplasia-related/-like	-0.243816	-0.038489	0.42934	1.24661	-0.241059	-0.0582625	-0.202764	1.55642	1.5044	0.148138	0.132741	-0.130314	-0.162483	0.0973261	-0.430029	0.982297	0.263959	-1.0238	-0.524688	0.190977	0.235388	-0.252987	0.29009	-0.193011	-0.0796359	-0.174963	-0.268993	-0.190906	-1.21093	-0.906478	-0.741838	0.366685	-0.281418	-0.321516	-0.448216	-0.208269	-0.064415	0.0731251
JIH127	M5	CBFB::MYH11	-0.593918	0.104366	0.400761	1.43022	-0.140665	0.112649	-0.031975	0.378045	0.606584	0.400474	0.147041	0.122451	0.547904	0.182428	0.225403	0.620339	0.272849	-1.41598	-0.5063	-0.165454	0.769393	0.424777	0.504863	-0.762209	-0.13187	-0.694024	0.129552	-0.0608745	-0.854866	-0.754448	-0.301447	0.05495	-0.0919461	-0.282794	0.111134	-0.0817148	-0.0664987	-0.00391291
JIH128	M2	RUNX1::RUNXT1	-0.219826	-0.0311053	-0.0350363	0.749599	0.0304662	0.965348	-0.15423	0.958666	1.6723	-0.654649	-0.411164	0.0591771	-0.717459	1.41076	-1.22024	0.411297	0.145708	-1.77528	-0.297624	-0.0751128	0.237991	0.0199529	0.117447	0.242383	-0.26709	-1.03281	0.156167	0.00753981	-0.763606	-1.28889	-0.405708	-0.07179	-0.0259012	-0.382369	-0.456823	-0.280138	0.180444	-0.494414
JIH129	M2	RUNX1::RUNXT1	-0.399288	0.0672459	-0.0258084	1.39	0.389348	1.0264	-0.112187	1.03177	1.21071	-1.16125	0.55696	0.198611	-0.45691	1.64675	-1.38293	1.17654	0.378831	-1.48847	-0.211724	-0.0896895	0.507717	-0.158174	0.332735	0.00539859	-0.113992	-1.04278	0.231238	-0.027726	-0.77253	-1.63991	-0.118458	0.0481293	-0.171065	-0.284879	-0.626204	-0.251901	0.15147	-0.577734
JIH130	M4	CBFB::MYH11	-0.452194	0.0617112	0.497769	1.60903	-0.120385	0.295329	-0.0699753	0.444599	1.27924	-0.634416	-0.0957753	0.668978	-0.330183	0.324284	0.046627	0.962613	0.25307	-1.76518	-0.284366	-0.0890942	0.636035	0.436755	0.407919	-0.666739	-0.130643	-0.782699	0.0357103	-0.32923	-0.811155	-0.847897	-0.557557	-0.119531	-0.0986818	-0.370585	-0.174348	-0.221049	0.0957427	-0.326516
JIH132	M2	biCEBPA/-like	-0.539093	0.0232685	0.132397	1.58023	-0.141714	-0.150157	-0.0940529	0.715902	1.78517	-0.295438	0.390094	-0.191635	-0.144382	0.575335	-0.708903	0.87035	0.0983149	-0.630157	-0.233937	0.20815	0.308907	-0.1936	0.498528	0.348351	-0.197597	-0.725734	0.00732421	-0.259954	-0.842582	-1.57908	-0.208918	0.213833	-0.123474	0.0921973	-0.865458	-0.290496	0.443586	-0.443507
JIH133	M5	Myelodysplasia-related/-like	0.628862	0.0870275	-0.223053	1.47832	-0.0480173	-0.272539	-0.0698551	1.25537	-0.765995	-2.01553	-0.324249	-0.216771	-0.182612	0.833122	-0.821083	0.683221	-0.0703152	-1.47082	-0.308964	-0.0511622	-0.00337692	0.183276	0.143114	-0.186821	-0.189776	-0.955083	-0.310695	0.00847186	-0.782693	-0.723157	-0.244203	-0.310852	-0.106536	-0.096529	-0.300858	-0.419515	-0.389967	0.0507091
JIH134	AML	biCEBPA/-like	-0.698034	0.181615	-0.0170869	2.7696	-0.234068	-0.160047	0.222506	0.75278	0.255894	-1.15017	-0.0750334	-0.0623109	-0.076071	0.242893	-0.882671	0.632897	0.00668728	-0.755222	-0.446413	0.216494	-0.0275166	-0.141831	0.110391	-0.334241	-0.166636	-0.477416	-0.107253	0.0803697	-0.959576	-1.1027	-0.216518	0.0205593	-0.189475	-0.265159	-0.15788	-0.201553	0.233303	-0.286674
JIH136	M2	CBFB::MYH11	-0.499409	-0.0390001	0.654138	1.40497	-0.215177	1.09202	0.075699	0.475686	1.10065	-0.931845	-0.401942	0.47345	0.445631	0.430814	-0.256296	0.908016	0.237877	-1.73311	-0.331014	0.0172687	1.15637	0.172306	0.714934	-0.90864	-0.0916662	-0.791621	-0.0915379	-0.258859	-0.799855	-1.54866	-0.287178	-0.232409	-0.0447749	-0.0412491	-0.4696	-0.328786	0.106733	-0.325469
JIH137	M1	HOX-primitive	-0.369004	0.0182434	0.27527	1.78885	-0.133289	1.36517	-0.223917	-0.0536742	-0.249588	-2.139	0.030451	-0.159215	-0.190399	-0.0736571	-0.885931	0.813493	0.0336963	-1.37604	-0.751884	-0.0904185	-0.0252516	-0.130037	0.243832	-0.101221	-0.140458	-0.915315	-0.354599	-0.166942	-0.979994	-0.805263	-0.239966	-0.524877	-0.172143	-0.161879	-0.000545636	-0.400281	-0.824211	0.136012
JIH139	M2	HOX-primitive	-0.0668027	-0.056272	0.0649489	-0.230056	-0.155743	1.19184	-0.338158	-0.0427124	0.185135	-1.64887	0.0253248	0.0672517	-0.343826	-0.0406213	-0.901417	1.40626	0.176118	-0.988983	-0.998616	-0.071803	0.346001	-0.22783	0.378342	-0.260597	-0.170177	-0.811669	-0.253935	-0.0733165	-1.24298	-1.08245	0.124488	-0.264115	-0.287523	-0.541975	0.321675	-0.458943	-0.607706	0.0273892
JIH142	M4	CBFB::MYH11	-0.515476	0.0421779	0.332751	1.58532	-0.261247	0.712073	-0.201048	0.235182	1.41605	-0.579361	0.0270707	0.180287	-0.284417	0.497568	-0.433596	1.10193	0.236109	-1.48979	-0.340526	0.0810394	0.841138	0.202521	0.460544	-0.723967	-0.117956	-0.710896	-0.168133	-0.0461536	-0.835824	-1.23152	-0.446174	0.0272121	-0.150992	0.0820279	-0.305456	-0.342351	0.232552	-0.367164
JIH143	M4	CBFB::MYH11	-0.513421	-0.0796448	0.278864	0.718653	0.0247273	0.725633	0.170534	-0.024341	1.19049	-0.339095	0.0973691	0.506407	0.123923	0.671682	0.215501	1.63328	0.416795	-1.18945	-0.249059	0.135873	0.790353	0.135628	0.411078	-0.741674	-0.0400803	-0.670509	0.0913511	0.0165309	-0.736801	-0.355618	-0.509417	0.302228	-0.167267	-0.215165	-0.221398	-0.145334	-0.159544	-0.336241
JIH146	M1	biCEBPA/-like	-0.553608	0.0435395	0.466398	1.68876	0.271354	-0.0564137	-0.102826	0.91276	1.35615	-0.903273	0.107879	-0.0474818	-0.217935	0.143789	-1.01392	0.795881	0.0527972	-0.776891	-0.275937	0.55177	0.43901	-0.235628	0.734944	0.0341373	-0.192695	-0.954268	-0.0303358	-0.0798194	-0.791957	-1.76115	-0.253161	-0.0181387	-0.0624652	0.134313	-1.03802	-0.348332	0.585011	-0.38517
JIH147	M5	HOX-mixed	-0.486614	0.0899187	0.794697	0.848802	-0.110232	-0.0390632	-0.389381	0.935524	0.310915	-1.61496	-0.208097	-0.0558789	-0.457499	0.0212509	-0.854916	0.991296	0.000453771	-1.21525	-0.536063	-0.169168	0.0775754	0.185014	0.124294	-0.347086	-0.165445	-0.760242	-0.0970447	-0.129634	-0.910863	-1.36253	-0.1343	-0.2069	-0.238801	-0.495462	-0.350034	-0.438799	-0.573097	0.386028
JIH149	M2	biCEBPA/-like	-0.673675	0.193796	0.3636	2.33285	-0.165364	-0.618498	-0.0123699	0.995895	0.533763	-1.97182	-0.35032	-0.211157	0.0469309	0.0929612	-0.775788	0.925781	0.154388	-1.25761	-0.56635	-0.0595543	0.273488	-0.166881	0.409034	-0.294987	-0.0479334	-0.960968	-0.0207535	0.0700429	-0.660615	-0.874048	-0.233677	0.249099	-0.102237	-0.16578	-0.607176	-0.0350062	0.540674	-0.386179
JIH150	M5	biCEBPA/-like	-0.572147	-0.123925	0.776558	1.87504	-0.0657926	-0.23507	0.40003	0.622316	1.1606	0.0698825	-0.193587	-0.174847	-0.353317	0.0130885	-0.549813	0.287981	0.1406	-1.03195	-0.253004	-0.0305594	0.378126	-0.078076	0.496372	-0.227681	-0.186505	-0.951649	0.255672	0.0151527	-0.776876	-1.33432	-0.461368	-0.0513701	-0.0218407	-0.477963	-0.373532	-0.214939	0.350046	-0.369894
ZIH001	M2	HOX-committed	-0.297672	-0.0673602	0.332478	0.671072	-0.0145967	-0.563495	-0.0460641	0.248423	-0.173806	-1.5247	-0.50957	-0.107564	-0.162307	-0.012567	-0.958345	-0.287512	-0.273381	-1.65076	-0.273037	-0.41673	-0.0288226	-0.317602	0.17663	-0.386993	-0.093737	-0.744795	0.332294	0.359799	-0.542358	0.229052	0.0126107	0.442818	-0.192354	-0.112643	0.342556	0.212661	0.193281	0.281774
ZIH002	M5	CBFB::MYH11	-0.878903	-0.0164937	0.439714	1.86781	0.0151089	0.698937	0.113773	0.51278	-0.0434254	-0.265365	0.975029	0.474769	0.246578	-0.0616882	0.921307	0.144212	0.00865311	-1.85216	-0.0559707	-0.447877	1.14461	0.264486	0.584398	-0.842235	-0.0600871	-0.854701	0.184692	0.221595	-0.891557	-0.771177	-0.264084	0.160515	-0.0999743	-0.235788	-0.0882336	-0.0713481	0.124571	-0.262853
ZIH003	M0	HOX-committed	-0.408822	-0.231268	0.0994936	-0.155643	0.0355195	0.421032	0.16869	0.373652	0.306156	-0.404268	0.654994	0.121053	0.0371898	0.205031	0.269031	0.180644	0.309144	1.27736	-0.306894	0.861698	-0.103825	-0.258364	0.306084	-0.306384	-0.127172	-1.30711	0.534417	1.08184	-0.814671	-0.11305	0.144068	0.18947	-0.107227	-0.0419143	0.221226	0.0542302	0.0642932	0.187084
ZIH004	M4	CBFB::MYH11	-0.509738	0.0803452	0.837627	1.4838	0.0265823	0.212759	0.0958954	0.337647	-0.000179739	-0.520258	0.288321	0.472303	1.15106	-0.124509	-0.580275	0.254296	0.437285	-0.278112	-0.241044	0.550533	1.06558	0.000331046	0.600528	-0.629976	-0.168643	-1.17664	0.270362	0.441441	-0.566318	-0.00193425	-0.305171	0.105893	-0.0411352	-0.15844	-0.0321326	0.279924	0.344407	0.241159
ZIH006	M2	HOX-primitive	-0.260137	0.0951965	0.627821	1.38482	-0.0356478	0.089694	-0.646559	0.0798093	-0.445723	-1.20436	0.670787	-0.0817104	-0.274972	-0.144782	-0.662712	0.943889	0.10995	-0.734674	-0.412088	0.0838963	-0.0398985	-0.0914424	0.0498424	0.176451	-0.282548	-1.03662	-0.239823	0.217355	-0.680515	-0.190866	-0.185598	0.0964982	-0.122587	0.312451	0.0830117	-0.00472849	0.260331	0.216548
ZIH083	M2	HOX-mixed	-0.427943	0.0131162	0.377766	0.649539	-0.0804054	0.781881	-0.220974	0.0141553	1.19543	-0.621779	0.185701	-0.148523	-0.376268	0.561088	-0.710185	0.832097	0.285203	1.11883	-0.531172	1.03608	-0.103701	-0.00289182	0.224982	-0.0779108	-0.271737	-0.860965	-0.00819183	0.250589	-0.897965	-0.891667	-0.360112	0.222836	-0.130363	-0.46727	0.225344	-0.125818	-0.14729	0.29997
ZIH009	M4	Myelodysplasia-related/-like	0.196494	-0.220403	-0.075015	-0.412908	-0.0567578	0.314768	-0.261819	1.04195	-0.250751	-1.37401	-0.0491421	-0.160135	-0.26456	-0.0615031	-0.784741	0.606166	0.524013	2.60968	-0.400183	1.29017	-0.0217496	0.0137969	0.203783	-0.190883	-0.190357	-1.04772	-0.181353	0.601091	-0.850086	-0.452015	-0.163378	0.0315621	-0.254227	-0.0410471	-0.0704879	-0.489371	-0.409817	0.0408707
ZIH084	M2	Myelodysplasia-related/-like	-0.419637	-0.119089	0.166324	-0.542837	0.157419	0.744619	0.214281	-0.0555279	1.17134	-0.0813408	0.340123	0.127138	0.565002	0.541538	-0.263136	0.491981	0.515161	0.600316	-0.144353	0.545491	0.509628	0.42421	0.57008	0.512583	-0.0547357	-1.09366	0.266615	0.361585	-0.778153	-0.304377	-0.322601	0.0331199	-0.0676236	-0.208864	0.0926272	-0.0979982	0.167613	-0.0270154
ZIH012	M4	HOX-mixed	-0.0918481	-0.0184955	0.634684	1.66757	0.587758	0.440355	-0.159446	0.299082	-0.226525	-0.873381	0.311789	-0.22908	-0.299166	0.175243	-0.536089	0.580018	0.217074	-1.60216	-0.371773	-0.259985	-0.0281478	0.345068	0.231359	0.0968895	-0.216532	-1.04412	-0.178465	0.088738	-0.748508	-0.744792	-0.288585	0.245743	-0.385074	-0.116866	-0.571567	-0.0504015	-0.303899	0.165075
ZIH013	M5	HOX-committed	-0.352676	-0.114396	0.160021	0.487185	-0.153062	1.32489	-0.333769	-0.0731111	0.566936	-0.02121	-0.130221	-0.272621	-0.0924369	0.077431	-0.99352	0.349345	-0.301871	0.12553	-0.22224	0.35621	-0.271095	-0.208551	-0.150908	-0.0390554	-0.301108	-0.646394	0.278754	-0.0696483	-0.883309	-1.11827	-0.314021	-0.337798	-0.232319	-0.487671	-0.137326	-0.157995	-0.611299	0.228935
ZIH016	M5	CBFB::MYH11	-0.827357	-0.0749537	0.243641	0.885105	0.115758	0.170295	0.129373	1.08084	0.509099	0.0729416	0.832236	0.502163	0.054062	0.162985	0.649761	0.694576	0.0156651	-1.62909	-0.11358	-0.1933	0.190643	0.483979	0.080715	-0.433973	-0.0419471	-0.840376	0.236751	-0.180237	-0.758679	-0.815223	-0.642147	0.160094	-0.179947	-0.460661	-0.280026	-0.0455206	0.129401	-0.377054
ZIH017	M5	HOX-committed	-0.263345	-0.209003	0.0320231	0.58458	0.149818	1.36234	0.0451035	0.339135	1.10581	-0.0661551	-0.426272	-0.306043	-0.134155	1.17161	-0.627341	0.605998	0.10901	-0.0321131	-0.206673	0.209975	-0.296655	0.103078	-0.087113	0.0451795	-0.132637	-0.630146	-0.00477139	-0.0743489	-0.828081	-1.30079	-0.450569	-0.0299077	-0.205537	-0.459216	-0.242917	-0.453319	-0.162354	-0.0279184
ZIH018	M5	RUNX1::RUNXT1	-0.547096	0.0361793	0.231667	1.9208	0.292988	1.11933	-0.197589	1.0751	0.766674	-1.07564	-0.169906	-0.247678	-0.465905	1.05423	-0.915601	0.240133	0.144439	-1.98892	-0.142224	-0.166377	0.636367	-0.318883	0.251378	0.168872	-0.189834	-0.807494	0.0884169	-0.260544	-0.877282	-1.60465	-0.152947	-0.122469	-0.0380869	0.0622056	-0.874826	-0.314626	0.459803	-0.491282
ZIH081	M5	HOX-mixed	-0.151639	0.104196	0.617328	1.26238	-0.123192	0.767826	-0.433756	-0.160861	0.070484	-0.600867	0.697074	-0.211622	-0.146122	-0.122737	-0.240227	0.857248	-0.0392062	-0.498214	-0.125964	0.716173	-0.00429775	-0.0746354	0.270055	0.122627	-0.255223	-0.755515	0.129142	0.309303	-0.732483	-0.518754	-0.210204	0.169748	-0.213935	-0.492087	-0.155585	-0.248942	-0.314351	0.286903
ZIH020	M5	HOX-committed	-0.254786	0.0789663	0.0192508	-0.0293477	-0.133038	-0.356141	0.372226	0.239309	0.746612	-0.157562	-0.78635	-0.0496757	-0.333766	0.887034	-0.701324	0.534468	0.0475637	1.11659	-0.776951	0.543367	-0.066723	0.219836	-0.0363336	0.17877	0.0128495	-0.500495	0.241697	-0.2192	-1.01988	-0.510044	0.137616	-0.291001	-0.0885622	0.209905	-0.311523	-0.0780145	-0.320757	-0.191206
ZIH085	M4	RUNX1::RUNXT1	-0.552021	0.117058	-0.157124	0.988013	-0.175964	-0.337702	0.0403255	1.32038	1.05276	-0.133707	-0.20043	-0.223943	-0.588436	1.19839	-0.57054	0.925566	-0.0430933	-1.20496	-0.566619	0.0635753	0.154803	-0.0764587	-0.0990684	0.112303	-0.0728609	-0.278136	0.301044	-0.0902384	-1.06937	-1.12583	-0.0750796	0.00158549	-0.251256	-0.0605266	-0.668572	-0.130871	0.173294	-0.408485
ZIH022	M4	CBFB::MYH11	-0.823535	0.133183	0.609837	1.69063	-0.153953	0.420831	0.0660422	0.726773	0.734593	-0.437498	-0.0267632	0.554596	-0.131962	0.209314	-0.0212113	0.512475	0.217237	-1.82563	-0.22188	0.0248948	1.39983	0.390916	0.530184	-0.771999	-0.0796671	-0.811962	0.115289	-0.316327	-0.858367	-1.265	-0.543674	-0.0408454	-0.11407	-0.178159	-0.399426	-0.352959	0.284349	-0.229573
ZIH023	M5	biCEBPA/-like	-0.682273	0.255877	0.416878	2.34114	0.103905	0.0207125	-0.211108	0.719632	-0.27795	0.125095	0.214552	-0.0543609	0.159929	-0.133913	-0.442993	0.0250343	-0.029501	-1.67019	-0.172733	-0.233376	0.725679	-0.511152	0.795836	-0.0600999	-0.1894	-1.10224	0.466638	-0.186715	-0.79392	-1.29643	-0.376317	-0.123175	-0.220228	0.020633	-0.929574	-0.156242	0.717291	-0.314424
ZIH024	M2	HOX-primitive	-0.887427	-0.0454845	0.390704	2.06891	-0.179288	0.679691	-0.448491	0.373088	-0.415314	-1.90997	0.162243	-0.0864501	-0.479052	-0.0241844	-0.849954	0.736971	-0.0488601	-0.037673	-0.739797	0.727047	0.132033	-0.0798283	0.427189	-0.136629	-0.209484	-0.941953	-0.0163791	0.180359	-0.94599	-0.886194	-0.00481507	-0.359003	-0.0738116	-0.528193	0.210718	-0.19282	-0.320363	0.0844151
ZIH025	M2	biCEBPA/-like	-0.630963	0.0710601	0.525643	1.33959	-0.149462	0.140518	0.33161	0.84584	1.57386	-0.316334	-0.235093	-0.0932233	-0.194301	0.507258	-0.437317	0.332219	0.0459305	-0.307112	-0.061326	0.217337	0.493294	-0.293683	0.503007	0.436804	-0.183783	-0.864907	0.398176	-0.280736	-0.902308	-1.53488	-0.330972	-0.0105521	-0.0920628	-0.0927021	-1.00458	-0.111582	0.506769	-0.35977
ZIH026	M5	Myelodysplasia-related/-like	0.434603	0.429827	0.365786	2.56124	-0.0611501	-0.657257	-0.432651	1.05513	-0.312055	-1.78934	-0.0503081	-0.123714	-0.390936	0.875497	-1.03078	0.566421	-0.0261529	-1.41372	-0.119685	-0.047443	0.145231	-0.189975	0.241011	-0.33446	-0.199335	-0.893536	0.0167171	0.109535	-0.956217	-0.766607	-0.575756	0.0250479	-0.253161	-0.125075	-0.507125	-0.427782	-0.196648	-0.0109811
ZIH027	M2	Myelodysplasia-related/-like	0.3284	0.0365062	0.0798932	1.07784	-0.219068	1.61292	-0.334438	0.830957	0.622803	-0.356313	-0.232222	0.13649	-0.577147	0.799066	-0.934063	0.355582	-0.165868	0.0400513	-0.0932676	-0.109449	0.140368	-0.145874	0.229353	-0.0689155	-0.130291	-0.862257	0.0578605	-0.1019	-0.807195	-0.852836	0.0124062	-0.0558416	-0.33989	-0.466766	-0.678131	-0.0810605	-0.504505	-0.0627039
ZIH028	M2	Myelodysplasia-related/-like	0.0495578	0.0567506	0.395549	1.29173	-0.237307	0.144885	-0.131189	0.833836	0.525001	-0.132689	0.461383	0.131601	-0.173419	0.148911	-0.519614	1.14579	-0.0787619	-1.45685	-0.313963	-0.0410231	-0.200601	0.0143278	0.175147	-0.463167	-0.0716519	-0.981638	0.0720454	-0.0644037	-0.89106	-0.68551	-0.193052	0.162329	-0.311271	-0.221549	0.128965	-0.00406279	0.0558701	0.10987
ZIH029	M5	HOX-committed	-0.110954	-0.0688546	0.217062	0.275561	-0.0941767	0.0888652	-0.367225	-0.241135	-0.743699	-0.277113	1.37038	-0.0531204	0.500079	0.0540481	-0.568931	0.0737666	1.42372	-1.15087	-0.568091	-0.123749	-0.100006	-0.386701	0.552055	-0.361819	0.0101692	-0.996837	0.918688	0.524246	-0.743427	0.243832	-0.269154	0.492266	-0.191802	-0.023272	-0.241302	0.322253	0.948702	0.281108
ZIH030	M2	HOX-mixed	0.00735979	0.23783	0.455807	1.9236	-0.109926	0.233527	-0.450125	-0.145631	-0.247412	-2.07983	0.292005	-0.147264	-0.035527	0.0425503	-0.39135	1.03522	0.181459	-1.5368	-0.767573	-0.185585	0.708775	-0.111369	0.747712	-0.393317	-0.208171	-0.924526	-0.182511	-0.288633	-1.03321	-0.673247	-0.217035	-0.317797	-0.31676	-0.604861	-0.0276921	-0.424186	-0.452195	-0.0773507
ZIH031	M1	HOX-primitive	-0.583119	-0.0971841	0.143083	0.683021	-0.240533	1.56526	-0.228553	0.765172	-0.0220556	-0.738191	-0.406012	0.135317	-0.138319	-0.0827907	-1.0341	0.622705	-0.0897668	-1.11742	-0.749658	0.0169343	0.0153484	-0.0714338	0.144141	-0.0743058	-0.13938	-0.988061	0.100166	0.00362838	-0.883562	-0.296538	-0.280748	-0.442973	-0.150194	-0.556557	-0.110791	-0.290709	-1.05156	0.219947
ZIH032	M5	HOX-committed	-0.240325	-0.0887028	0.042334	-0.0564057	-0.12555	0.565789	-0.665411	0.0355412	-0.262332	1.36951	0.39349	-0.11427	0.149875	0.197877	-0.682141	0.620871	0.243417	-1.88653	-0.52523	-0.157012	-0.226581	-0.0219744	-0.0118993	-0.108075	-0.118298	-0.514269	0.346991	0.0192778	-0.70738	0.0623575	-0.381312	0.0670254	-0.0753925	-0.130841	-0.123935	0.0887346	-0.597141	0.279652
ZIH033	M5	biCEBPA/-like	-0.490701	0.0602866	0.402496	1.24354	0.434285	-0.310702	-0.125072	0.404933	-0.607456	0.519592	1.25479	0.0408107	0.301023	-0.0884499	0.264475	0.281742	-0.005085	-2.04996	-0.207	-0.195206	0.230663	-0.366118	0.403125	-0.19298	-0.0491907	-1.0154	0.815018	-0.0783412	-0.746435	-0.823437	-0.464433	0.277029	-0.020578	0.17137	-0.121739	0.189798	0.42121	-0.152021
ZIH082	M2	Myelodysplasia-related/-like	0.567661	0.184606	0.230226	0.950278	-0.0913555	-0.26852	-0.615158	0.0272316	-0.946042	-1.03127	-0.440213	0.0308599	-0.0617779	-0.224158	-0.988858	0.805356	0.635259	0.0645366	-0.905595	0.278532	-0.223686	0.537281	0.0223063	-0.260596	-0.273675	-0.620826	0.354626	0.141973	-0.789535	-0.699481	0.386339	-0.222974	-0.0190417	0.151888	-0.184035	0.0674878	-0.623017	-0.166058
ZIH034	M2	biCEBPA/-like	-0.59109	0.220708	0.593274	1.91241	0.193491	-0.320631	0.365304	0.725092	1.0885	-1.11822	0.220496	-0.210274	-0.0317778	0.347414	-0.478079	0.534295	-0.0318403	-0.604592	-0.143145	-0.0122332	0.45699	-0.254739	0.733187	0.394996	-0.340337	-0.741929	0.151291	-0.16861	-0.767339	-1.6272	-0.163169	0.0244201	-0.149305	-0.141869	-1.34553	-0.301787	0.212784	-0.260808
ZIH035	M2	HOX-mixed	-0.250025	0.115283	0.719509	1.05535	0.174719	0.891762	-0.37489	-0.235319	0.508395	-0.890744	0.235805	-0.205954	-0.237103	0.0106363	-0.0386177	1.0162	-0.056736	-0.478681	-0.539409	0.238124	0.117064	-0.18047	0.167802	-0.00836483	-0.145833	-0.742328	0.188347	-0.0100141	-1.02454	-0.714932	-0.258427	-0.0539565	-0.166654	-0.530403	0.0826999	-0.147607	-0.387136	0.118191
ZIH044	M2	RUNX1::RUNXT1	-0.442807	-0.116252	0.273067	1.77784	0.380112	1.63344	-0.313217	1.15882	0.31911	-1.2623	-0.159545	0.0449486	-0.418823	0.747824	-1.21948	0.570687	0.0112825	-1.96457	0.100685	-0.253961	0.922746	-0.579591	0.495482	0.165168	-0.0775165	-1.09977	-0.0945738	-0.12719	-0.640457	-1.44472	-0.172676	0.0133494	-0.0346537	-0.195905	-0.894122	-0.377619	0.152175	-0.576695
ZIH046	M2	Myelodysplasia-related/-like	-0.173343	-0.288982	0.388937	1.09276	0.108799	1.31024	-0.0629034	0.865217	0.518277	-1.12418	0.426414	0.0922666	0.213401	-0.164996	-0.773535	0.417434	0.747129	-0.475488	0.0810824	0.566889	0.085717	-0.0101457	1.07055	-0.480334	-0.0943003	-1.4001	0.807404	0.912762	-0.297876	-0.430671	-0.494394	0.584182	-0.1209	-0.168619	-0.41762	0.45924	0.464496	-0.0385204
ZIH047	M3	PML::RARA	-0.0438129	-0.253871	-0.0322303	0.043249	0.457686	2.3308	-0.161418	0.0978736	0.717909	-2.18323	-0.0790567	0.0178604	-0.103172	0.318376	-0.989178	0.909511	0.186324	-1.03481	-0.521969	-0.0237833	0.523983	0.0120676	0.694812	-0.706974	-0.00603092	-1.00434	-0.256061	0.0739161	-0.566062	-1.15487	-0.367909	0.0769178	-0.150708	-0.515167	-0.351705	-0.408785	0.431884	-0.388182
ZIH048	M0	Myelodysplasia-related/-like	-0.259884	0.401647	0.927983	2.23367	-0.0761466	-1.44575	-0.315132	0.225486	-0.324923	-1.21748	0.171344	0.255124	-0.0321436	-0.118007	-0.544712	0.531243	0.23719	-1.30541	-0.617875	0.0542902	0.0951714	0.368934	-0.204602	0.431049	-0.265741	-0.812582	0.572395	-0.0826521	-1.04375	-0.502967	-0.310312	0.0946052	-0.205749	0.101892	-0.249401	-0.0729151	0.0237763	0.0786105
ZIH049	M5	HOX-mixed	-0.153527	-0.018298	0.402389	0.719706	-0.0979595	0.594549	-0.209905	0.286674	0.703882	-1.77552	0.475249	-0.00229761	-0.308919	0.00934101	-0.953048	1.45611	0.384712	-1.08583	-0.612359	0.0605811	0.0967903	-0.19262	0.276977	-0.30882	-0.216493	-0.977762	-0.118818	-0.126926	-0.945234	-0.884233	-0.142212	-0.138099	-0.215908	-0.488148	0.108315	-0.373114	-0.577908	0.0184323
ZIH050	M5	HOX-mixed	-0.176894	-0.135421	0.628259	0.318377	-0.103776	0.460265	0.0680502	0.203838	1.0272	-1.09284	-0.112217	0.00693742	-0.109802	0.0937396	-0.848724	0.760095	0.136446	0.281172	-0.231265	0.415875	0.181793	-0.175737	0.362053	-0.28599	-0.296434	-0.92562	0.156116	-0.0415599	-0.950412	-0.534304	-0.217105	-0.171119	-0.151956	-0.411323	-0.011631	-0.44732	-0.580563	0.247136
ZIH051	M5	HOX-committed	-0.132821	0.00203616	-0.383084	-0.248671	-0.220957	0.10341	-0.230103	-0.20182	2.02707	-0.698279	0.153803	-0.181309	-0.239951	1.19231	-1.07771	0.464395	0.630081	-0.780743	-0.382551	0.0110857	-0.0208335	0.530143	-0.216965	0.379086	-0.251725	-0.670804	0.352421	0.00738193	-0.62059	-0.900643	-0.303991	0.190398	-0.202516	-0.538263	-0.131271	0.0234692	0.338943	-0.271017
ZIH052	M5	CBFB::MYH11	-0.862378	0.20384	0.402158	2.12274	0.138146	0.0383384	0.33482	0.721279	0.984082	-0.3737	0.23412	0.203569	0.0369998	0.310447	0.0666398	0.582531	0.123892	-2.00475	-0.244063	-0.266839	1.09123	0.580128	0.365782	-0.629256	-0.000486202	-0.956835	-0.0446637	-0.329613	-0.870171	-0.815533	-0.781502	-0.0890742	-0.0505059	-0.566162	-0.466274	-0.326445	-0.193463	-0.0858079
ZIH053	M5	CBFB::MYH11	-0.788471	0.0886266	0.732446	1.82942	-0.0937414	-0.0602405	0.336201	0.725272	0.575124	-1.12979	-0.0523227	0.316859	0.770426	0.22432	0.920644	0.569323	0.113348	-1.77695	-0.361349	-0.280044	1.00198	0.580922	0.361597	-0.72	-0.0942444	-0.895381	0.150753	-0.30619	-0.779672	-1.03339	-0.476329	0.000428927	-0.134653	-0.459758	-0.423835	-0.307165	-0.306694	0.0557883
ZIH054	M5	HOX-mixed	0.0205088	-0.0548078	0.918174	-0.0689959	0.431934	0.39626	0.121276	-0.0943854	1.31413	-0.878322	-0.042849	0.0478356	-0.247762	-0.0174903	-0.812869	1.09792	-0.150637	-1.18165	-0.532048	-0.317436	-0.259111	0.0735049	-0.157564	0.220811	-0.240692	-0.496294	0.601456	0.00241948	-1.05985	-1.30857	-0.165417	-0.373779	-0.125615	-0.298819	-0.266927	-0.088065	-0.540407	0.163594
ZIH055	M2	biCEBPA/-like	-0.936739	0.194912	0.478072	2.67905	0.381893	-0.602366	0.128138	1.11615	-0.0490683	-1.47247	-0.142764	-0.179643	-0.000928388	-0.00710085	-0.936788	0.502789	0.248887	-0.47296	-0.251533	0.22459	0.904376	-0.652407	0.829621	0.128073	-0.18731	-1.06418	0.264407	-0.038802	-0.852701	-1.01519	-0.477446	-0.0814184	-0.114479	0.143963	-0.927198	-0.311481	0.574932	-0.194436
ZIH056	M5	HOX-committed	-0.124928	-0.0350926	0.104336	-0.134566	0.0856645	0.750161	0.262415	-0.03358	1.26898	0.423954	0.111988	-0.0471813	-0.429538	0.343765	0.181786	0.460763	0.254884	-0.784481	-0.289476	0.123204	-0.331526	0.0432115	-0.0756975	0.304247	-0.11818	-0.803633	0.280492	-0.160664	-1.01386	-0.882239	-0.300927	-0.00506533	-0.238903	-0.388698	-0.41209	-0.131915	-0.365323	-0.249056
ZIH057	M2	RUNX1::RUNXT1	-0.511709	-0.0126252	0.0403165	1.91772	-0.20055	-0.0197251	-0.521911	1.51353	-0.290338	-1.6452	-0.37469	0.0180732	-0.304636	-0.0936296	-1.01046	0.965429	-0.217937	-1.02692	-0.548688	-0.0178797	0.475023	-0.349921	0.121374	0.521665	-0.254034	-0.817343	0.268805	0.494046	-0.759432	-0.734355	-0.0255678	0.346004	-0.0663441	0.350743	-0.030962	0.276681	0.139217	-0.413832
ZIH058	M2	HOX-mixed	0.0721382	0.0742468	0.450923	1.57233	-0.188455	1.18851	-0.750795	-0.0569278	0.0819728	-1.3663	0.559158	-0.0688918	-0.0474142	0.189391	-0.719447	0.886781	0.074751	-0.976329	-0.404684	0.12739	0.387481	-0.189965	0.420124	-0.215569	-0.262958	-0.862111	0.138163	-0.00943121	-0.740527	-1.12721	-0.298981	-0.168721	-0.210781	-0.525004	-0.175128	-0.303742	0.210633	0.0824637
ZIH059	M2	RUNX1::RUNXT1	-0.61462	-0.079823	0.136938	1.77553	0.369849	0.819766	-0.168333	0.840051	0.707082	-0.819699	-0.344083	-0.0870768	-0.398994	0.950564	-1.14531	0.5518	0.126547	-1.74894	-0.113096	-0.187383	0.616817	-0.483503	0.285652	0.58711	-0.145995	-0.996752	0.149448	-0.122263	-0.833293	-1.69303	0.0302163	0.0156646	-0.152464	-0.168229	-0.901604	-0.280035	0.351071	-0.473281
ZIH060	M5	HOX-mixed	-0.226511	0.122776	0.496528	0.153823	-0.148376	0.364491	-0.507232	0.272133	0.216869	-1.31485	0.536754	-0.125423	-0.163283	0.264555	-0.759508	0.842022	0.269556	-1.31235	-0.680719	-0.292266	-0.237281	0.0580413	-0.159913	0.072796	-0.277926	-0.755271	-0.21402	-0.0924584	-0.780031	-1.02366	-0.163527	-0.406322	-0.349295	-0.321693	-0.502809	-0.44832	-0.758236	0.258835
ZIH062	M2	Myelodysplasia-related/-like	0.547953	-0.0376736	0.345505	1.40827	-0.0908467	1.23403	-0.163015	0.376124	-0.277753	-1.82697	-0.307991	-0.130313	-0.0140306	-0.159288	-0.922665	-0.167926	-0.180763	-1.55422	-0.212629	-0.173768	-0.0189098	-0.0132427	0.268066	-0.29722	-0.109461	-1.09902	-0.279526	-0.137078	-0.955227	-0.963717	-0.353286	-0.370547	-0.00552524	-0.271107	-0.377975	-0.363957	-0.34727	-0.0519169
ZIH063	M5	Myelodysplasia-related/-like	0.125708	0.221127	0.436322	2.06176	-0.101058	-0.125497	0.0121544	0.911048	-0.0560239	-1.60763	-0.660085	0.140711	-0.310652	-0.152017	-0.927389	0.0150117	0.0551896	-1.08525	-0.590531	-0.267522	-0.00436189	0.25248	0.0333278	-0.0624771	-0.203985	-0.811557	-0.204081	-0.0689631	-1.15174	-1.03862	-0.0176314	-0.141076	-0.130027	-0.270352	-0.69149	-0.250035	-0.323704	-0.0335573
ZIH061	M2	HOX-primitive	0.205995	-0.094774	0.135052	-0.514158	-0.183257	0.523185	-0.330978	0.258238	0.357855	-1.05509	-0.580773	0.239334	-0.556336	-0.0730315	-1.08088	0.955903	1.18354	0.188535	-1.14086	0.149168	-0.270002	-0.0270884	0.215349	-0.288097	-0.346066	-1.05486	0.508862	0.395703	-1.15737	0.151179	0.377805	-0.290478	-0.139204	-0.525322	0.170736	-0.102632	0.25453	-0.102502
ZIH064	M5	CBFB::MYH11	-0.487025	-0.0876291	0.318479	1.10046	0.262211	0.0645565	0.384258	0.312812	0.53438	-0.00371188	0.368946	0.636986	-0.2662	0.0493989	0.546516	0.275082	0.0496557	-1.44934	-0.168874	-0.124087	0.546333	0.231351	0.255512	-0.564104	-0.158828	-0.989941	0.340728	0.290409	-0.916038	-0.940945	-0.605659	-0.148649	-0.0254684	-0.505476	-0.0247255	-0.106779	0.196692	-0.323708
ZIH065	M1	HOX-primitive	-0.752266	-0.0167043	0.260616	2.21072	-0.189439	1.07818	-0.506772	0.407462	-0.5831	-1.88617	-0.216208	-0.135952	-0.0788216	-0.0776878	-0.939692	0.527361	-0.149341	-1.2083	-0.472323	0.00447326	-0.232523	0.194698	0.262472	0.0641513	-0.387089	-1.1557	0.168799	0.088965	-0.894332	-0.724351	-0.00492647	-0.521659	-0.15004	-0.358686	-0.271379	-0.368263	-0.356743	0.0663704
ZIH066	M2	biCEBPA/-like	-0.818953	0.106335	0.888113	2.15875	-0.0201093	-0.340262	0.211737	0.95171	0.491424	-1.5756	0.129998	-0.292795	0.329134	0.233577	-0.0826866	0.496725	-0.0556316	0.567448	-0.269626	0.444097	0.802422	-0.441674	0.906465	0.203339	-0.254013	-1.21716	0.395189	-0.174186	-0.719237	-1.68999	-0.39763	-0.2294	-0.0590526	-0.218923	-0.845204	-0.42466	0.489331	-0.3242
ZIH067	M2	RUNX1::RUNXT1	-0.316275	-0.0488278	-0.0036879	1.25257	-0.0347202	1.06643	-0.449707	1.32687	0.826653	-1.41424	-0.451815	-0.00156164	-0.36987	1.02745	-1.09626	0.425491	-0.0194399	-1.47382	-0.0662358	-0.0845217	0.58501	-0.34032	0.226898	0.581586	-0.127487	-1.24996	0.27338	-0.00342302	-0.773149	-1.53078	-0.16164	0.190693	-0.0967577	-0.290748	-0.663969	-0.11223	0.395117	-0.577664
ZIH068	M5	Myelodysplasia-related/-like	-0.374365	0.0497097	0.303094	1.14809	-0.140006	0.640989	0.0764562	0.0920241	1.31185	-0.093284	-0.344731	-0.166583	-0.267171	0.130612	-0.662018	0.228026	0.066756	0.333509	-0.424016	0.152723	0.0576043	-0.212808	0.189831	-0.125518	-0.106629	-0.96272	0.153135	0.240448	-0.920162	-1.21256	-0.220762	-0.193134	-0.133004	-0.451707	-0.339007	-0.317519	-0.489262	0.183413
ZIH069	M5	Myelodysplasia-related/-like	-0.0191535	0.21037	0.735517	2.22037	-0.00021755	-0.552764	0.474231	0.411699	0.586908	-1.31926	-0.198612	0.0145743	-0.0284092	0.0713983	-0.139336	-0.179556	-0.252538	-1.45485	-0.321302	-0.305428	0.287362	0.271568	0.0507322	-0.254138	0.00283206	-0.976649	-0.0951918	0.13907	-0.751697	-1.36717	-0.603216	0.123776	-0.265652	-0.957632	-0.507528	-0.194752	-0.156055	0.0215375
ZIH070	M4	RUNX1::RUNXT1	-0.884068	-0.0428143	0.587211	1.95292	0.360167	1.09337	0.334041	1.21594	1.04531	-1.49125	-0.0930241	0.233772	-0.513322	1.13445	-0.353878	0.62474	0.220823	-1.34689	-0.132736	0.0432111	0.832154	-0.434791	0.536244	-0.262031	-0.00940447	-0.921418	0.249699	0.048776	-0.838895	-0.979302	-0.396508	0.0409325	-0.151716	-0.275969	-0.841705	-0.25351	0.0692965	-0.499845
ZIH071	M5	Myelodysplasia-related/-like	0.467146	0.489337	0.699818	2.74643	-0.0908758	-1.28484	-0.483493	1.13927	0.219779	0.340429	-0.00641028	-0.185282	-0.294928	0.659661	-1.00757	-0.280772	-0.0856692	-2.17893	-0.334365	-0.281197	0.460461	-0.1807	0.316778	-0.163352	-0.171617	-0.012025	-0.51522	-0.0776946	-1.09516	-1.12897	0.109516	-0.297308	-0.292209	-0.158872	-0.779671	-0.221051	0.0249815	-0.0323357
ZIH072	M2	HOX-primitive	0.166039	0.050632	0.205469	0.875005	-0.280617	1.61792	-0.369369	-0.253955	0.503975	-1.65664	0.411399	-0.0682493	-0.364376	0.0515716	-0.93303	0.673356	-0.128793	-0.154117	-0.57903	0.631475	-0.0762071	0.0647009	-0.160331	0.0877967	-0.469573	-0.790381	0.10543	-0.01784	-1.09299	-1.24979	-0.177148	-0.136794	-0.176589	-0.24268	-0.0626902	-0.296319	-0.450104	0.148287
ZIH073	M5	HOX-primitive	-0.378842	-0.0271524	0.649506	0.131493	-0.0919035	0.465415	-0.184386	0.0388444	1.0089	-1.11844	-0.287239	-0.110314	-0.336829	0.271055	-1.05223	1.06312	0.279336	-0.0990521	-0.796234	0.804112	0.138249	0.0646757	0.036399	-0.0197028	-0.361207	-0.739664	0.0896376	0.259384	-0.708218	-0.683036	0.048098	-0.165685	-0.140541	-0.555552	-0.408163	0.0334892	-0.644121	0.337042
ZIH074	M5	Myelodysplasia-related/-like	0.179574	-0.0340984	-0.0389573	0.107748	0.159417	1.07269	0.180174	-0.0931328	1.06134	0.107694	0.0551275	0.0444521	0.543456	0.61065	-0.107108	1.10371	1.00325	0.413095	-0.385728	0.558613	-0.246033	0.0976872	0.0652783	-0.0336184	-0.116386	-1.08876	0.333383	0.257559	-0.956488	-0.333394	-0.22651	0.00208914	-0.20996	-0.331648	-0.221129	-0.256042	-0.145035	-0.14768
ZIH075	M5	RUNX1::RUNXT1	-0.675776	-0.173098	0.2667	1.43702	0.260845	1.12302	0.000324106	1.98804	0.387302	-0.953397	-0.336019	0.0534239	-0.455275	0.291827	-1.24878	0.130141	-0.0476272	-1.69679	-0.0347946	-0.223384	1.15026	-0.469928	0.146152	0.710829	0.0152361	-1.11742	0.266926	-0.225947	-0.968219	-1.08427	-0.110857	0.196164	-0.273562	-0.533365	-0.799749	0.0310191	0.00980022	-0.532988
ZIH076	M2	CBFB::MYH11	-0.101062	-0.141115	0.483809	1.17539	-0.164177	0.683323	0.650926	0.321448	0.969107	-0.524934	-0.49703	0.945846	-0.274203	1.03096	-0.137248	0.518592	0.0363795	-1.75231	-0.204413	-0.167002	0.349166	0.0742085	0.115049	0.000443543	-0.188458	-0.875196	0.379866	-0.200322	-0.801321	-1.25383	-0.486276	-0.289619	-0.0586234	-0.930993	-0.348486	-0.354779	0.2214	-0.276128
ZIH077	M3	PML::RARA	-0.39512	-0.258901	0.00723371	0.746788	0.605641	2.65757	-0.557337	-0.0382628	0.141787	-2.01836	0.0965109	0.0373705	0.0954802	-0.0464304	-1.00947	0.515788	0.292684	-0.82471	-0.212379	-0.043743	0.500819	-0.0987641	0.626028	-0.679738	0.12533	-0.95083	-0.0822025	-0.0316308	-0.720429	-0.954888	-0.426957	-0.0925076	-0.0984704	-0.400121	-0.230475	-0.525303	0.379132	-0.512355
ZIH078	M5	HOX-committed	-0.0654567	-0.304952	0.518336	0.545755	0.821247	0.000925364	-0.165581	0.854975	0.946141	-2.53564	-0.473667	0.0029216	-0.120011	0.389865	-1.14799	0.13765	-0.102419	-1.80245	-0.261392	0.0618052	-0.233719	0.0192184	0.097834	0.316111	-0.273684	-0.896095	0.0635459	-0.124035	-0.582442	-0.0972842	-0.272767	-0.474811	-0.218246	-0.311409	-0.694113	-0.751085	-0.834534	0.128217
ZIH079	M1	HOX-primitive	-0.517288	0.0471467	0.374179	1.07573	-0.191777	1.5599	-0.413494	0.028979	-0.21056	-1.89164	0.107864	-0.130338	-0.0776169	-0.106215	-0.887037	0.724914	-0.111627	-1.45459	-0.852815	-0.398059	-0.0598785	-0.208527	0.273196	-0.0186613	-0.345018	-0.867533	-0.0349321	-0.168348	-0.991473	-0.546959	-0.432155	-0.432039	-0.24743	-0.734426	0.127809	-0.236567	-0.701753	0.123344
ZIH080	M4	HOX-mixed	-0.55729	0.435396	0.683799	2.14494	-0.100635	-0.211977	-0.616377	0.841568	-0.220226	-0.827034	0.0469519	-0.117808	-0.191441	0.666429	-0.910784	0.697865	0.0994233	-1.83738	-0.389573	-0.324508	0.0136095	-0.210803	0.165775	-0.468905	-0.116994	-0.913525	-0.0102641	-0.268615	-0.814816	-1.13285	-0.261995	-0.185271	-0.193355	-0.42512	-0.348287	-0.396126	-0.351928	0.0960296
ZIH093	M5	CBFB::MYH11	-0.178404	0.526579	0.095963	2.75506	-0.182129	-0.648822	0.0191841	0.869506	0.625001	-1.06932	-0.40727	0.308014	-0.297356	-0.0857996	-1.06764	0.742608	0.171698	-0.919583	-0.638675	0.0431176	0.837643	0.325039	0.462246	0.147721	-0.0753861	-0.425353	-0.253244	0.0429729	-1.15754	-0.85428	-0.15195	-0.149809	-0.148269	0.31212	-0.523799	-0.292299	-0.239012	-0.114683
ZIH095	M2	HOX-committed	0.261782	-0.0247218	-0.168027	-0.694987	0.0556442	-0.618475	-0.323121	-0.18117	-1.14697	0.337255	0.393101	0.0909387	0.224017	0.66426	-0.538557	0.373525	0.157465	-0.969911	-0.173902	0.227725	-0.108385	-0.2672	0.0925595	-0.372201	-0.06467	0.159579	-0.045547	-0.0717576	-1.07884	-0.332123	-0.00896653	0.248511	-0.224741	0.510942	-0.126633	-0.00154997	0.0389797	-0.0417054
ZIH096	M5	CBFB::MYH11	-0.694551	0.109627	0.313272	0.930271	-0.208318	-0.0423985	0.136491	0.75652	1.17611	-0.354865	0.220292	0.529119	-0.270383	0.484401	0.348253	1.05933	-0.0105994	-1.10078	-0.536975	0.169872	0.998268	0.550676	0.321751	-0.649277	-0.043185	-0.731264	0.333007	0.0244993	-0.969479	-1.22511	-0.538936	0.0497702	-0.0807522	-0.278685	-0.125339	-0.0698118	0.058806	-0.172489
ZIH097	M2	HOX-mixed	-0.332843	0.319288	0.374138	2.44849	-0.0705543	0.501436	-0.62815	0.495657	-0.960429	-1.39831	-0.102196	0.221013	-0.535197	-0.102846	-0.969485	0.0991011	-0.201018	-1.89451	-0.333897	-0.225307	0.101156	0.0035086	0.366864	-0.275436	-0.244637	-0.333186	-0.565218	-0.0736438	-1.12512	-0.893161	-0.210016	-0.194239	-0.240796	0.00272492	-0.134906	-0.315371	-0.49935	0.0291105
ZIH098	AML	HOX-mixed	-0.107518	0.282228	0.232395	0.604996	-0.192664	-0.256853	-0.278667	0.48735	1.2383	-1.61143	-0.286502	0.0422129	-0.22983	0.371564	-0.883795	0.726504	0.0095759	-1.20386	-0.626844	-0.031939	-0.227058	0.111126	-0.157137	-0.0234339	-0.215274	-0.182865	-0.337949	-0.162429	-0.713261	-1.31547	-0.0709412	-0.30589	-0.278638	-0.135163	-0.571361	-0.409078	-0.604022	0.235686
ZIH099	M5	HOX-committed	-0.0680034	-0.105131	0.160597	-0.733108	0.711642	-0.358216	0.191028	0.210712	1.62205	-0.95424	-0.641981	0.0416759	-0.515833	0.300076	-0.799791	0.316037	-0.171002	-1.52522	-0.403699	-0.161131	-0.298801	-0.0910842	-0.0891416	0.294593	-0.298512	-0.746841	0.224218	-0.138076	-0.931639	-0.465548	-0.460325	-0.439841	-0.172115	-0.456061	-0.385158	-0.428301	-1.12001	0.275031
ZIH100	M2	Myelodysplasia-related/-like	-0.298007	-0.0910693	0.0890902	0.889192	-0.171902	0.213756	-0.229197	1.27119	0.182705	-0.478676	0.0958418	0.112541	-0.164658	0.0151916	-0.762817	1.46676	0.371207	-0.823102	-0.971261	0.0198995	-0.134735	-0.180754	0.113354	-0.148117	-0.0676812	-0.666788	0.315636	0.292669	-1.05924	-0.610067	0.120229	0.268896	-0.295246	-0.190168	0.00730583	0.4102	0.212387	-0.064111
ZIH103	M5	HOX-committed	-0.252938	0.055993	0.311882	0.467922	-0.172773	-0.295578	-0.453359	0.729181	0.354451	0.391531	0.13397	0.198951	-0.116515	0.0599297	-0.605996	1.23464	0.307054	-1.30369	-0.824342	-0.199173	-0.266013	-0.0580013	0.097534	-0.312473	-0.108023	-0.119603	0.205438	0.288917	-0.729254	-0.237768	-0.098685	-0.0548453	-0.313206	-0.746308	0.0818134	0.000844779	-0.497167	0.0874643
ZIH104	M2	biCEBPA/-like	-1.10488	0.17665	0.616192	2.50104	-0.0696704	-0.808162	0.130513	1.73118	-0.220376	-1.65312	0.0436999	-0.171874	0.00855768	-0.0760194	-0.562105	-0.139258	-0.206766	-0.446236	-0.285742	-0.229194	0.645715	-0.503738	0.651584	0.550925	-0.202457	-0.754317	0.0252602	-0.0743676	-0.92392	-1.27449	-0.115233	-0.0440214	-0.259175	0.439164	-1.15436	-0.167192	0.0861268	-0.369578
ZIH105	M2	HOX-mixed	0.175311	0.314671	0.227229	0.988639	-0.262599	0.389283	-0.314278	0.106894	0.955023	-1.50267	-0.153048	0.0378615	-0.220887	0.503951	-0.834457	1.50138	0.116482	-0.445923	-0.718594	0.144579	0.39749	-0.126238	0.325231	-0.104255	-0.198177	-0.389306	0.0844966	-0.0626192	-1.13657	-1.10404	-0.0913529	-0.315867	-0.240261	-0.0893461	-0.573146	-0.47732	-0.131528	0.00342409
ZIH106	M2	RUNX1::RUNXT1	-0.466942	-0.14517	0.154887	1.39702	0.251325	1.06323	0.107	1.18878	1.22328	-1.32637	-0.779657	2.31335e-05	-0.303283	0.831208	-1.27237	0.261612	0.00514135	-1.76125	-0.287298	-0.26366	0.483866	-0.207783	-0.136884	0.874537	-0.192999	-0.923722	0.128505	-0.174303	-0.999112	-1.7815	-0.154184	-0.173917	-0.0879582	0.0978354	-0.893704	-0.221746	0.206416	-0.545928
ZIH107	M5	RUNX1::RUNXT1	-0.391494	-0.0117122	0.0165274	1.96863	0.104287	0.594919	-0.112884	1.11817	0.721331	-1.17879	-0.662083	0.0107379	-0.190768	0.680159	-1.19748	0.252849	-0.0153599	-1.64977	-0.244644	-0.25328	0.652503	-0.360731	0.13579	0.960562	-0.0977409	-0.947537	0.222872	-0.0795911	-1.03432	-1.57691	-0.0141476	-0.298463	0.00247707	-0.0952341	-0.616273	-0.364266	0.247884	-0.569493
ZIH108	M2	HOX-mixed	-0.218523	0.328458	0.19478	1.67287	-0.143909	-0.224012	-0.52892	0.338991	0.00731812	-2.3902	0.116779	0.202017	-0.333095	-0.24281	-0.836726	1.65144	0.0545454	-1.06346	-0.850614	-0.24181	-0.011418	0.0986167	0.144408	-0.100455	-0.324634	-0.657389	-0.39461	-0.171827	-1.14606	-1.11662	0.243601	-0.235967	-0.430189	-0.38497	0.126683	-0.257864	-0.716437	0.0443878
ZIH109	M5	biCEBPA/-like	-0.56304	0.228733	-0.237051	1.12147	0.255052	-0.749029	0.136403	0.607067	-0.115418	0.472748	0.0923771	0.191652	-0.434153	0.914917	-1.05684	-0.16138	-0.13382	-0.773144	-0.323784	0.0315442	0.0723362	-0.143714	0.23038	-0.192087	-0.101722	-0.243012	-0.0414623	-0.110879	-0.755985	-0.95336	-0.114118	0.630499	-0.391905	0.655636	-0.454252	0.231354	0.596191	-0.323532
ZIH110	AML	Myelodysplasia-related/-like	-0.395234	0.107592	0.360451	0.917007	-0.142578	-0.548152	-0.205177	1.95813	0.502411	-0.903248	0.0105144	0.0912056	0.131744	0.877776	-0.517027	1.61329	0.449915	-0.231912	-0.829333	0.25111	-0.177469	-0.157022	0.0447359	-0.261657	-0.121405	-0.732213	0.336203	-0.0866843	-1.17632	-0.54126	0.301807	0.0314912	-0.24269	0.0667776	-0.113346	0.000349585	-0.325188	-0.0377647
ZIH111	M2	Myelodysplasia-related/-like	0.536067	-0.199285	-0.244988	-0.628679	-0.236349	0.507728	-0.209278	1.66334	0.79633	-0.989458	-0.311017	-0.0852429	-0.220987	0.595488	-0.877459	2.24738	1.12045	0.972832	-1.18766	0.130446	-0.171919	-0.22589	0.0347876	-0.364438	0.0678095	-0.686585	-0.122273	-0.183661	-1.16062	-0.997879	-0.120347	-0.384563	-0.192996	-0.067154	-0.416141	-0.394141	-0.427847	-0.144151
ZIH114	M2	Myelodysplasia-related/-like	0.429629	0.168539	0.346515	1.3896	-0.0402798	0.387142	-0.0863711	0.568128	0.735711	-0.844869	-0.368351	0.191066	-0.226194	-0.0711286	-0.964222	0.227533	-0.0913683	0.37912	-0.494079	-0.0259671	-0.0671161	-0.195476	0.0733732	-0.150611	-0.090311	-0.687545	-0.228015	-0.0945401	-1.04931	-0.861291	-0.393294	-0.227717	-0.153477	-0.500477	-0.315533	-0.480919	-0.391942	-0.121499
ZIH115	M2	biCEBPA/-like	-0.902881	0.273316	0.829191	2.81794	0.651661	-0.506764	0.303374	1.08008	0.0555097	-1.58765	-0.115708	-0.0340946	0.171221	-0.0448933	-1.0537	0.246649	0.261353	-0.273574	-0.483586	-0.00355983	0.489146	-0.430051	0.735765	0.180752	-0.214219	-1.08516	0.337033	-0.0512016	-0.913291	-1.47397	-0.249835	-0.350385	-0.174114	-0.000982015	-0.892205	-0.26079	0.575897	-0.427049
ZIH116	M2	HOX-primitive	0.078166	-0.108265	-0.0645691	1.09615	-0.225261	1.56377	-0.069894	0.269561	0.638072	-1.41415	-0.514254	0.0194924	-0.325972	0.101255	-0.835324	0.431665	0.0949197	1.02562	-0.554355	0.356607	-0.0914168	-0.0752208	0.0188533	0.00739082	-0.269421	-0.805282	0.0861099	-0.0783276	-1.16926	-1.31356	-0.0510846	-0.162775	-0.151689	-0.0538994	-0.481355	-0.379558	-0.320981	-0.0694406
ZIH117	M5	RUNX1::RUNXT1	-0.367298	0.0650372	-0.0129854	1.66486	0.234609	0.501077	-0.296547	0.87601	0.898575	-1.10783	-0.523673	-0.0113754	-0.435082	1.12862	-1.16794	0.207813	0.0177161	-1.53522	-0.369673	-0.159785	1.0006	-0.42373	0.179043	0.735685	-0.15388	-0.90731	0.0991913	-0.21247	-1.01949	-1.4434	-0.151475	-0.207431	-0.11831	-0.134564	-0.780294	-0.296966	0.14787	-0.56059
ZIH118	M5	HOX-mixed	-0.0715971	0.273873	0.707127	0.982112	-0.0935768	-0.253959	-0.259367	0.17454	-0.284739	-1.23816	-0.300946	0.0541149	-0.28968	-0.179387	-0.781853	0.676254	0.10121	-1.64662	-0.674515	-0.338849	0.878198	0.0656045	0.376039	-0.24976	-0.164465	-0.715015	-0.2249	-0.155676	-1.28987	-1.07602	-0.298652	-0.204588	-0.34077	-0.228671	-0.0796561	-0.340661	-0.65717	0.0407184
ZIH119	M5	HOX-committed	-0.07999	-0.136341	0.31449	-0.84808	0.87537	-0.109308	0.295465	0.388285	1.74446	-2.55949	-0.830291	0.0965219	-0.158365	0.160661	0.223639	-0.0191731	-0.0155026	-1.04099	-0.342765	-0.0093804	-0.374248	-0.0206312	-0.0760655	0.475163	-0.285409	-0.796178	0.0172533	0.137792	-0.597366	-0.220419	-0.237608	-0.346716	-0.193214	-0.494635	-0.500945	-0.511961	-1.21038	0.172391
ZIH120	M5	Myelodysplasia-related/-like	-0.705938	0.221805	0.203577	1.80587	-0.0777992	-0.535957	-0.0815667	1.91632	-0.0781095	-1.69681	-0.270379	-0.15038	-0.292827	1.59688	-0.965861	1.67864	0.345507	-0.966151	-0.771126	-0.134742	-0.0107779	-0.0222956	0.110476	-0.220145	-0.0413183	-0.595989	-0.238741	-0.104899	-0.59744	-1.31812	0.169524	0.437791	-0.556205	0.111859	-1.34415	-0.103428	-0.0869065	-0.239894
ZIH121	M2	HOX-primitive	0.556851	-0.0995361	-0.148414	1.12193	-0.177738	1.13287	-0.262644	0.561606	-0.0463624	-2.31978	-0.414478	0.0582814	-0.30471	-0.121171	-0.744712	0.544044	-0.102126	-0.670861	-0.625006	0.268348	-0.117559	0.324946	0.220452	0.0441901	-0.383316	-0.954064	-0.190669	0.078868	-1.0987	-0.724921	-0.237329	-0.309719	-0.0373179	0.207275	-0.407562	-0.333503	-0.199198	0.00910297
ZIH122	M3	PML::RARA	-0.0998306	-0.228284	-0.117597	-0.324807	0.418888	1.87094	-0.510855	0.536364	0.767373	-2.44596	-0.264635	0.0372762	-0.00985737	0.0599817	-0.973267	1.30851	-0.143868	-0.768562	-0.930157	-0.0128981	0.04169	0.112759	0.480116	-0.506531	-0.129195	-0.87724	-0.279282	0.0959375	-0.55566	-1.38367	-0.121305	-0.0812104	-0.158885	-0.142162	-0.51709	-0.39825	0.268681	-0.530067
ZIH123	M5	Myelodysplasia-related/-like	-0.141306	-0.0765539	-0.11838	-0.266179	-0.0829357	1.05121	0.111046	2.11789	1.17313	-0.0067452	-0.19238	0.0330165	-0.397254	0.312633	-0.523107	1.38738	0.00642979	0.144991	-0.669266	0.200688	-0.246859	0.165084	-0.172615	-0.0107794	-0.142706	-0.666927	0.139821	-0.168778	-1.00789	-0.560298	-0.216013	0.521012	-0.461857	0.122592	-0.929305	0.0397117	-0.31113	-0.210339
ZIH124	M5	Myelodysplasia-related/-like	-0.142766	0.37443	0.649296	3.03337	-0.188187	-0.935569	-0.265935	2.20642	-0.349475	-1.67393	-0.168226	-0.0915285	-0.206857	0.710489	-0.775225	-0.0612448	-0.0988117	-1.34605	-0.437458	-0.37612	0.984099	0.312717	0.709021	-0.351914	0.160913	-0.474849	-0.327435	-0.0888117	-1.01741	-1.25595	-0.0103056	-0.229742	-0.457094	0.230999	-1.38546	-0.102937	0.226703	-0.266138
ZIH126	M4	HOX-committed	-0.324304	-0.0376767	-0.0254627	-0.26219	-0.0357106	-0.281576	-0.599075	-0.260399	0.48382	0.41604	-0.225518	0.0204006	-0.310176	0.110964	-0.983229	0.267035	0.0503376	-0.971072	-0.276804	0.0926879	-0.222824	-0.132894	-0.0587732	-0.221793	-0.250999	-0.512736	0.0474859	0.0441769	-0.855487	0.243018	-0.149146	0.355592	-0.230472	-0.0242158	0.352265	0.0788973	-0.264139	0.20368
ZIH127	M5	HOX-mixed	-0.291373	0.0609923	0.582405	1.02757	0.393497	0.33205	0.186667	0.412017	0.52136	0.0151348	-0.0809156	-0.0490587	-0.249023	-0.0261201	-0.219905	1.04329	-0.0810727	-1.12658	-0.575543	-0.331175	-0.208008	0.0491703	-0.0432171	0.157734	-0.311008	-0.723967	-0.0829524	-0.109168	-0.981258	-0.717964	-0.515872	-0.0946326	-0.274482	-0.452114	-0.0927864	-0.353294	-0.774835	0.0927335
ZIH128	M2	HOX-mixed	0.00820055	0.0556629	0.134496	0.739377	-0.235348	0.473308	-0.201948	0.227962	0.301015	-1.86237	0.118813	0.268053	-0.369302	-0.121739	-0.828655	1.24305	-0.0831333	-1.26663	-0.421678	-0.23146	0.182873	0.148958	0.359709	-0.287169	-0.366208	-0.765668	-0.164744	-0.0596265	-1.17031	-1.16977	-0.127201	-0.363911	-0.275548	-0.823888	0.196137	-0.449989	-0.466353	0.0670164
ZIH129	M5	HOX-mixed	-0.00817789	0.0982426	0.433815	1.39216	-0.119336	0.544279	-0.0053764	0.0993131	-0.315845	-2.48674	0.138252	-0.0580351	-0.327149	-0.131879	0.151061	0.00793065	0.0201778	-0.714019	-0.525648	-0.179816	-0.227011	0.238684	0.049326	0.399651	-0.381552	-0.936274	-0.321077	-0.0526045	-1.16818	-0.996177	-0.23977	-0.362041	-0.0800468	-0.388346	0.224513	-0.413635	-0.57152	0.0539809
ZIH131	M5	RUNX1::RUNXT1	-0.607248	-0.0372797	0.211339	1.53352	0.277787	0.511701	-0.110875	1.17518	0.715813	-1.3294	-0.61313	0.156661	-0.358988	0.817871	-1.06372	0.543621	-0.0362016	-0.515251	-0.49765	0.419756	0.696837	-0.373799	0.190037	0.702648	-0.17435	-0.900117	0.173527	-0.0398366	-0.975551	-1.48997	-0.045096	0.147691	-0.207417	0.061806	-0.77417	-0.085213	0.226126	-0.504243
ZIH132	M5	HOX-committed	-0.0427307	0.040356	0.500755	0.107081	0.499613	-0.0938521	0.0220325	-0.19285	1.47231	-0.0981286	-0.117065	-0.000553324	-0.364238	0.00229912	-0.720124	0.541053	-0.199746	-1.22516	-0.421473	-0.148548	-0.243554	0.0965378	-0.163212	0.106308	-0.353395	-0.697471	0.292717	0.0719915	-0.921061	-0.96383	-0.319255	-0.172504	-0.201773	-0.575695	-0.0683297	-0.215209	-0.586595	0.125814
ZIH133	M3	PML::RARA	-0.447907	-0.248995	-0.107389	0.2915	0.391498	1.90519	-0.220492	0.276216	0.485465	-2.13333	-0.202859	0.0469916	-0.176702	-0.0557478	-1.09485	0.434041	-0.136518	-0.448039	-0.647406	0.0447502	0.577689	-0.157623	0.705341	-0.561876	-0.121108	-0.959135	-0.00833418	0.230837	-0.64777	-1.17708	-0.0831446	0.143727	-0.178931	-0.236721	-0.210777	-0.280715	0.204667	-0.336502
ZIH134	M2	Myelodysplasia-related/-like	0.0782789	-0.18677	0.350771	1.19067	0.327214	2.00718	0.148199	0.155962	0.949991	-1.31909	-0.694701	0.104991	-0.53664	0.0736598	-1.11397	0.0595378	-0.197093	-0.538233	-0.524364	0.229497	0.048905	0.23901	0.291534	0.032125	-0.430656	-0.790773	-0.0332013	-0.262779	-1.16006	-1.18837	-0.242927	-0.163299	-0.0811639	0.047118	-0.450596	-0.497344	-0.420776	-0.0886186
ZIH135	AML	HOX-committed	0.0447086	-0.0852034	0.181362	-0.486183	-0.00744957	-0.500361	-0.458149	0.229669	-1.06708	0.65676	0.972161	0.0402633	-0.191523	0.317622	-0.373131	0.501098	0.228071	-0.377617	-0.611439	0.988337	-0.410793	0.160862	-0.0413576	-0.162044	-0.401559	-0.532554	-0.197326	-0.177463	-0.960951	-0.248036	-0.206887	0.166036	-0.19784	-0.0993471	-0.355721	-0.0990375	-0.141553	0.242944
SIH366	M4	HOX-mixed	-0.275768	0.158532	0.514863	1.68712	-0.210982	0.317214	-0.363032	-0.220338	0.632209	-0.724902	0.0661181	-0.118132	-0.341413	-0.000504636	-0.350671	0.703244	0.129972	-0.591721	-0.526818	-0.046564	-0.0346575	-0.10965	0.138383	-0.0745431	-0.203204	-0.717154	0.103063	-0.058725	-0.903507	-0.461064	-0.130498	-0.0521198	-0.302285	-0.742008	0.0935095	-0.0425794	-0.412534	0.178706
SIH367	M5	HOX-committed	-0.0972383	-0.120536	0.265258	-0.897931	0.769394	0.267427	-0.022261	0.315351	1.20793	-1.63656	-0.754045	-0.0344322	-0.115816	0.185671	-1.26877	0.0299664	-0.0705287	-2.31354	-0.21806	-0.326431	-0.291153	-0.383742	0.00684001	0.397809	-0.320416	-0.708542	0.0808987	0.0463698	-0.704508	0.5505	-0.454258	-0.215198	-0.120435	0.124881	-0.578577	-0.227099	-1.43493	0.36552
SIH368	M4	biCEBPA/-like	-0.835278	0.357368	0.461066	2.13628	0.559062	-0.387934	0.14882	0.662806	0.737579	-1.07463	-0.221592	-0.150121	-0.177537	0.349531	-0.477804	0.878118	0.174699	-0.2007	-0.43223	0.0862866	0.552563	-0.393466	0.422666	0.62569	-0.239568	-0.723571	0.178309	-0.232903	-0.732577	-1.34494	-0.070979	-0.0832037	-0.222259	0.0924713	-0.841514	-0.229964	0.566969	-0.303881
SIH369	M4	biCEBPA/-like	-1.18885	0.0528	0.43814	2.32313	0.0895202	-0.453716	-0.0948605	2.02149	-1.07863	-1.3268	0.212868	-0.0586166	-0.0194777	0.0279257	-0.764138	-0.253894	-0.194171	-0.747965	-0.157874	0.0046239	0.859794	-0.315675	1.14041	-0.0416946	-0.262909	-1.04731	-0.0167586	-0.107934	-0.713671	-0.930466	-0.359123	0.0390918	-0.349366	0.267029	-1.28489	-0.137457	0.374881	-0.315727
SIH370	M2	RUNX1::RUNXT1	-0.413325	0.128477	0.197709	1.75265	0.237425	1.22942	-0.239785	1.00147	1.06781	-1.64787	-0.410682	0.0153318	-0.463193	0.974291	-1.17024	-0.112538	-0.101502	-1.8849	-0.295839	-0.3116	0.64347	-0.395934	0.189587	0.469713	-0.141155	-0.846143	0.148977	-0.175165	-1.00585	-1.62901	-0.182368	-0.111778	-0.104052	-0.0171328	-0.676678	-0.309141	0.148134	-0.514257
SIH371	M4	CBFB::MYH11	-1.24149	0.0543829	0.112419	2.18305	-0.14688	-0.296857	-0.0401607	2.4884	0.153996	-0.660193	0.363078	0.332995	-0.120275	0.103651	0.28369	1.18332	0.167667	-1.8197	-0.357292	-0.347139	0.369379	0.141969	0.328797	-0.646652	0.0347831	-0.626124	0.0829729	-0.275694	-0.582463	-1.03289	-0.122057	0.558962	-0.40617	-0.279424	-0.534581	-0.00719892	-0.285977	-0.150663
SIH372	M4	HOX-mixed	-0.607999	0.23802	0.870434	2.64716	0.724974	-0.472454	-0.0344705	0.666937	0.0409	-2.00597	0.292657	-0.0757585	-0.0714186	0.106573	-1.00936	0.0650275	-0.0576964	-1.58321	-0.492073	-0.502365	0.0609361	0.107932	0.105416	-0.259282	-0.207974	-0.529494	-0.376641	-0.282998	-0.989391	-0.59041	-0.382252	-0.185646	-0.157907	-0.29651	-0.517376	-0.395745	-0.269008	0.141885
SIH373	M4	CBFB::MYH11	-0.76351	0.0344441	0.578363	2.23596	-0.0350494	0.824889	-0.0886674	0.685135	0.468142	0.127969	-0.377961	0.187892	-0.158236	0.461775	-0.270097	0.430732	0.171551	-1.69091	-0.37638	-0.0759214	1.15571	0.212755	0.462155	-0.825282	0.0542161	-0.710076	0.00705663	-0.243956	-0.988031	-1.04049	-0.420584	-0.0450855	-0.158679	0.00200079	-0.60838	-0.331757	0.117374	-0.308277
SIH374	M3	PML::RARA	0.197488	-0.275492	-0.13972	-0.793756	0.501104	1.25502	-0.514341	-0.000155388	1.56273	-1.12459	-0.0585925	-0.225561	-0.224853	0.824157	-1.13031	0.707376	0.299634	0.190958	-0.305986	0.360061	-0.132852	0.117085	-0.0316135	-0.231591	-0.121042	-0.714284	0.104367	0.0605321	-0.657854	-1.20981	-0.157076	0.0137509	-0.103475	-0.103393	-0.557446	-0.182018	0.399503	-0.23401
SIH375	M2	RUNX1::RUNXT1	-0.54882	0.189219	0.187024	2.5382	0.0471242	0.856934	-0.374821	1.26771	0.360995	-1.42563	-0.436879	0.261908	-0.649579	0.167838	-1.35254	0.206113	-0.134802	-1.57612	-0.385209	-0.313238	0.571346	-0.365448	0.268006	0.290581	-0.0835698	-0.877976	0.0184717	-0.257264	-1.08337	-1.24747	-0.273512	-0.452541	-0.174462	-0.341648	-0.516893	-0.401643	-0.100359	-0.525935
SIH376	AML	Myelodysplasia-related/-like	0.575251	0.167459	0.073394	1.66235	-0.0872238	-0.0210507	-0.135112	0.873007	-1.0698	-1.368	-0.40065	-0.0974334	-0.144565	-0.122841	-0.710255	0.377745	0.147427	-0.260636	-0.7384	0.854766	-0.301112	0.319401	-0.0142694	-0.0276983	-0.251007	-0.681947	-0.0791481	0.0963105	-1.02922	-0.549106	-0.317009	0.0691187	-0.0598223	0.134473	-0.423292	-0.00783136	-0.399668	0.00469352
SIH377	M5	HOX-committed	0.0078673	-0.0954103	0.843337	0.493479	-0.185647	-0.215627	-0.386407	0.257115	0.0811201	-0.416385	0.391797	-0.145591	-0.0242791	0.309974	1.34952	0.455665	0.0250307	-1.2287	-0.255639	0.193462	-0.234382	-0.0090435	0.0875816	-0.0357012	-0.320987	-0.633826	0.165399	0.079194	-0.886945	-0.785233	-0.246533	0.0517635	-0.296693	-0.270178	-0.0980824	-0.10313	-0.356768	0.267723
SIH378	AML	Myelodysplasia-related/-like	-0.0590309	0.129991	0.870017	1.85048	-0.203298	0.902619	-0.0583579	0.200215	0.192005	0.0963011	0.127323	-0.00156961	0.0733557	0.181348	-0.654186	0.317685	0.0898291	-0.0603087	-0.354469	0.480875	0.265099	0.184603	0.179477	0.61382	-0.11736	-1.05147	0.08841	0.0161579	-1.05559	-0.765023	-0.241232	-0.135609	-0.197079	-0.502611	-0.181885	-0.145764	-0.206918	0.130877
SIH379	M5	biCEBPA/-like	-0.671703	0.0660758	0.582798	2.53478	0.144753	-0.314439	-0.0333667	1.21916	-0.356247	-0.570397	0.231561	-0.153595	-0.128467	0.0393224	-0.347505	0.0678243	-0.161558	-0.922157	-0.267626	-0.0702551	0.690443	-0.29124	0.863524	0.434065	-0.311566	-1.20781	0.107321	-0.0837211	-0.844328	-1.45459	-0.241839	-0.0610383	-0.194887	0.471007	-1.40113	-0.305086	0.407776	-0.502869
SIH380	M4	HOX-primitive	-0.924157	0.0958144	0.202354	1.30931	-0.140978	0.374668	-0.565961	0.0579952	-0.106431	-1.51079	0.291355	-0.0775749	-0.220597	0.062105	-0.939388	1.33751	-0.16288	-1.15387	-0.773459	-0.342674	-0.0256072	0.116965	0.13154	0.165424	-0.370208	-0.922495	-0.233274	-0.24794	-1.19017	-0.368644	-0.445169	-0.343109	-0.262065	-0.184481	-0.347481	-0.340151	-0.583994	0.0769391
SIH381	M4	biCEBPA/-like	-0.959037	0.170146	-0.0222584	2.39884	-0.149539	-0.507797	-0.117103	1.03513	0.143467	-1.36586	-0.288556	-0.154669	-0.169346	0.110735	-0.322894	0.212211	0.30694	0.271558	-0.590665	0.588651	0.589435	-0.205345	0.405551	0.726275	-0.429802	-0.679967	0.0991508	-0.00414975	-0.97029	-0.651071	-0.209388	-0.0980146	-0.0191675	0.163478	-0.35423	-0.0148075	0.63788	-0.250744
SIH382	M2	biCEBPA/-like	-0.777578	0.0583915	0.349414	2.30461	-0.00242869	-0.254078	-0.128528	1.58665	-0.0792175	-0.74722	0.266702	-0.149906	0.0423783	-0.00473246	-0.498824	0.0840131	-0.183511	-0.789824	-0.319131	-0.200057	0.847511	-0.434019	0.952128	0.516205	-0.25465	-1.0344	0.117397	-0.297589	-0.735092	-1.27841	-0.350101	-0.153464	-0.211427	0.327425	-1.41187	-0.336516	0.241478	-0.407384
SIH383	M5	Myelodysplasia-related/-like	-0.115883	0.28203	0.28728	1.67703	-0.157656	-0.36149	-0.251355	0.789168	-0.69665	1.1036	0.335882	-0.120971	-0.146513	0.133965	-0.668263	0.510359	0.0318169	-0.0706927	-0.510539	0.499387	-0.194779	0.117862	-0.11853	0.070187	0.00547609	-0.449176	0.077578	-0.121604	-1.24918	-0.129789	-0.00308791	0.0350699	-0.211761	-0.128805	-0.222896	0.085655	-0.0838386	-0.0229848
SIH384	AML	Myelodysplasia-related/-like	0.0328844	0.177547	0.556659	1.21113	-0.148681	-0.759955	-0.586819	1.60785	0.136321	-1.06827	-0.330707	-0.0878444	0.292969	1.06647	-0.695917	1.31502	0.69585	-0.581019	-0.342276	-0.438397	-0.275029	0.186127	-0.0496757	-0.26761	0.0601481	-0.548036	0.114514	-0.0258388	-0.834688	-0.883029	0.205282	0.28234	-0.351717	-0.0754877	-0.567721	0.15525	-0.636477	-0.0759636
SIH385	M4	HOX-mixed	-0.447879	0.105714	0.384664	1.7122	-0.0109131	0.0452185	-0.377932	0.347877	-0.821489	-1.99554	-0.163931	-0.0954382	-0.230509	-0.0593437	-0.951883	0.534413	-0.0285733	-1.94047	-0.529014	-0.413755	0.0350057	-0.0994802	0.336731	-0.132128	-0.232537	-0.840091	-0.247426	-0.398511	-1.07283	-0.677692	-0.259973	-0.156043	-0.35885	-0.301832	-0.288894	-0.350537	-0.823499	0.16835
SIH386	M4	biCEBPA/-like	-0.770333	0.212324	0.3561	2.42713	0.0885238	-0.886595	0.53355	1.16992	0.245419	-1.19388	-0.305851	-0.222832	-0.0760107	0.140358	-0.314348	0.00656659	-0.275124	-1.36666	-0.372333	-0.244513	0.734413	-0.282605	0.76702	0.314526	-0.233502	-0.840936	0.191399	-0.379516	-0.911818	-1.59721	-0.46194	-0.0796532	-0.0441795	0.00370319	-1.22413	-0.330635	0.243108	-0.32809
SIH387	AML	Myelodysplasia-related/-like	0.380385	0.156804	0.0691903	0.880305	-0.119983	0.742935	-0.376725	0.783948	-0.0888678	-0.818706	-0.158971	0.0522241	-0.456537	0.128549	-0.898833	0.798654	0.148404	0.874435	-0.83351	0.870314	0.150622	-0.201951	0.399481	-0.134795	-0.186731	-0.684051	0.396399	0.372165	-0.59651	-0.464171	0.176193	0.1018	-0.0549319	-0.225886	0.467364	0.299658	-0.360758	0.119697
SIH388	M2	RUNX1::RUNXT1	-0.463862	-0.0394524	-0.0616204	1.94244	0.219326	1.17315	-0.169474	1.37847	0.221797	-1.28295	-0.590778	-0.0253227	-0.559352	0.680852	-1.31664	0.19211	0.108165	-1.56306	-0.281273	-0.206563	0.7195	-0.418207	0.183343	1.05753	-0.119422	-1.1122	0.176518	-0.150394	-1.06614	-1.29717	-0.0451905	0.00931551	-0.104044	-0.0201979	-0.674626	-0.247738	0.0742399	-0.493613
SIH389	M4	HOX-primitive	-0.745624	-0.00790235	0.244403	1.42789	-0.0650663	1.15307	0.0263666	0.182726	-0.0596142	-2.39382	-0.280228	-0.116465	-0.406543	0.0467008	-1.07749	0.945076	-0.269233	-1.29462	-0.952765	-0.337788	0.00386485	0.014833	0.214742	0.166646	-0.2586	-0.704215	-0.322304	-0.212849	-0.904111	-0.743139	-0.178307	-0.566332	-0.153011	-0.309378	-0.203844	-0.468869	-0.996519	0.012202
SIH390	M3	PML::RARA	0.054458	-0.323535	-0.169424	-0.69608	0.459718	1.40322	-0.532444	0.294929	1.28342	-2.11341	-0.332493	0.0231884	-0.232681	0.108397	-1.0043	1.1742	-0.145304	-0.931283	-0.602411	0.0457777	-0.12327	0.21956	0.192815	-0.195458	-0.118214	-0.509799	-0.0340297	-0.0272242	-0.243014	-1.49918	-0.0272309	0.127332	-0.102889	-0.553387	-0.497125	-0.344607	0.481257	-0.433236
SIH391	M4	HOX-mixed	0.0623343	0.268261	0.65621	0.868037	-0.091017	-0.131002	-0.102637	-0.289876	1.15923	-1.31592	-0.135955	-0.0820945	-0.419915	0.00978926	-0.739986	1.44945	0.132726	-1.0741	-0.870424	-0.2814	0.292601	-0.0371089	0.525425	-0.3426	-0.239389	-0.571784	-0.165068	-0.363825	-1.02252	-1.06378	0.0610838	0.0123514	-0.493344	-0.559245	0.0903709	-0.272675	-0.677306	-0.00486537
SIH392	AML	Myelodysplasia-related/-like	0.331802	0.0185191	0.172834	-0.000956167	-0.200399	0.646181	-0.0866229	0.592516	0.794163	-0.531588	-0.422337	0.177067	0.0660304	1.18053	-0.251824	1.92368	0.621964	0.278623	-0.565511	0.115333	-0.0728405	-0.155633	0.277077	-0.380093	-0.114929	-0.474624	0.347361	0.190464	-0.915103	-0.694459	-0.289108	0.351356	-0.305198	-0.187708	-0.123998	0.0584683	0.0469059	0.212919
SIH393	M4	biCEBPA/-like	-0.835581	0.070286	0.351013	2.21906	-0.127323	-0.17606	0.212932	1.14053	-0.0126842	-1.4629	0.0536482	-0.226405	-0.149917	0.0747635	-0.667275	0.713055	-0.219876	-0.995588	-0.52071	-0.238569	0.512473	-0.141389	0.776843	0.280112	-0.315911	-0.758882	0.128143	-0.117607	-0.692499	-1.8259	-0.0645306	0.356146	-0.342414	-0.0814912	-1.06396	-0.0122603	0.306807	-0.17389
SIH394	M5	HOX-mixed	-0.915601	0.242511	0.258789	3.5339	-0.14143	-0.0193994	0.302468	0.473414	-0.867106	-1.85407	-0.613968	-0.16645	0.0188755	-0.0364264	-0.942946	0.135892	-0.324676	-0.838312	-0.573187	-0.0368336	0.22228	-0.120076	0.149599	0.0582778	-0.286062	-0.431425	-0.339464	-0.0218851	-0.911424	-0.737794	-0.302941	-0.108884	-0.250673	-0.530269	-0.147109	-0.437738	-0.696591	-0.0130051
SIH395	M2	RUNX1::RUNXT1	-0.679649	0.137199	0.0478809	2.41347	0.386304	1.10652	-0.0611243	1.17687	0.365507	-1.59168	-0.584505	0.0469442	-0.548641	0.448866	-1.32532	-0.160678	-0.0947891	-1.81841	-0.297416	-0.182713	0.795639	-0.408374	0.00884844	0.800899	-0.177263	-0.926703	0.154201	-0.304004	-0.970622	-1.74334	-0.136756	-0.327084	-0.0885953	0.214277	-0.822818	-0.375637	0.263611	-0.547654
SIH396	AML	Myelodysplasia-related/-like	0.467497	0.13891	0.0420321	2.29972	-0.153095	-0.582939	-0.613881	2.84191	-1.16219	0.448972	0.0455963	-0.222687	-0.150857	1.47872	-0.543839	0.473275	0.0493804	-1.85182	-0.478281	-0.35838	-0.0291136	0.0216551	0.106628	-0.189649	-0.0311682	-0.887765	-0.0506734	-0.483655	-1.13402	-0.245427	-0.276397	-0.162285	-0.438317	-0.212378	-1.0727	-0.213232	-0.65125	-0.150938
SIH397	M4	Myelodysplasia-related/-like	0.644437	0.417105	0.423854	0.852714	-0.19641	-1.27588	-0.31938	1.29765	1.02244	-1.09707	-0.367116	-0.0701031	0.148967	0.720374	-0.442716	1.1891	0.366245	-0.471201	-0.417805	0.706061	0.213279	0.0821474	0.296854	-0.291514	-0.124339	-0.884596	0.214901	-0.253551	-1.04802	-0.995201	0.0421612	0.094882	-0.341165	-0.256242	-0.239999	-0.0735027	-0.548577	0.0609009
SIH398	M4	HOX-mixed	-0.0339633	-0.0365048	0.373626	1.42454	-0.192735	0.807087	-0.408089	0.768123	-0.406461	-2.23289	0.188037	-0.041068	-0.237751	1.49606	-1.08697	0.281991	0.0743751	-1.97559	-0.347586	-0.500101	-0.281556	0.0481788	-0.00597855	-0.253164	-0.294139	-0.944113	-0.260543	-0.119584	-1.04402	-1.19442	0.0367652	-0.312672	-0.165984	-0.211321	-0.581218	-0.54443	-0.689758	0.0828304
SIH399	M5	Myelodysplasia-related/-like	0.298973	0.0840453	0.482938	2.03723	-0.179252	0.511244	-0.546133	0.966026	0.653113	-0.237658	-0.161758	-0.0402368	-0.392035	0.318503	-0.199355	0.460081	-0.107982	-0.752576	-0.272888	-0.252946	0.33321	-0.022094	0.542055	-0.370559	-0.146597	-0.994829	0.258903	-0.366352	-0.820857	-1.27152	-0.0956334	-0.0412502	-0.378381	-0.244904	-1.06937	-0.200266	-0.16816	-0.0958276
SIH400	AML	Myelodysplasia-related/-like	-0.695509	0.373369	0.169769	2.7511	-0.0694512	-1.25148	0.0957852	0.93169	-0.579107	-1.69121	0.496398	-0.084671	-0.381898	0.799847	-0.393844	0.0777606	0.10378	-1.64532	-0.362795	0.0877196	0.0210262	0.101974	-0.184911	0.0438452	-0.129879	-0.557373	-0.0489732	-0.154386	-0.769011	-0.939986	-0.390981	-0.0332802	-0.319009	-0.961133	-0.587673	-0.0921547	-0.132905	0.0613439
SIH401	M4	Myelodysplasia-related/-like	0.908485	0.390738	0.197459	0.636537	-0.142022	-0.0634166	-0.0772102	-0.277729	0.96405	-1.35386	-0.142087	-0.151627	-0.398757	0.146592	-0.857695	1.07081	-0.110061	-0.758207	-0.473239	-0.164377	-0.225785	-0.0349614	-0.0641755	0.0803059	-0.189796	-0.741763	0.246336	-0.279216	-0.773679	-1.13251	-0.115164	0.0345937	-0.239633	-0.490229	-0.388437	-0.248176	-0.608656	0.0226867
SIH402	M5	HOX-committed	0.0656553	-0.0519497	0.378333	-0.711856	0.48326	-0.139883	0.140308	-0.481169	1.61693	-0.26391	0.328238	-0.117947	-0.142513	0.421353	-0.817144	1.1492	0.286621	-0.43692	-0.264876	0.0349161	-0.181082	-0.0766827	0.0668804	-0.158822	-0.27926	-0.485314	0.192676	0.440729	-1.17493	-1.29295	-0.00191555	-0.280783	-0.305985	-0.29923	0.0802262	-0.166928	-0.0627786	0.13786
SIH403	M4	HOX-mixed	-0.0692909	-0.169516	0.178548	0.60066	-0.181719	1.07176	-0.205067	0.540595	0.0965774	-2.11247	-0.504584	-0.0313973	-0.445099	-0.0795895	-0.91252	0.540355	-0.0044077	-0.811369	-0.396927	0.0918547	-0.149466	0.0380631	0.134535	0.0128348	-0.327467	-0.880968	-0.189914	-0.0388112	-0.959636	-1.12883	-0.126556	-0.265504	-0.149052	0.342636	-0.392375	-0.547424	-0.86036	0.174937
SIH404	M5	HOX-committed	-0.20662	-0.0342695	-0.075272	0.645705	0.765041	-0.607424	0.338102	0.543305	1.78155	-2.08461	-0.637102	-0.185168	-0.546964	1.43365	-0.0313791	0.660623	-0.107034	-1.31225	-0.601529	0.240917	-0.396184	0.286787	-0.184021	0.602557	-0.243584	-0.750353	0.143375	0.0254913	-0.963042	-0.0926884	-0.642156	-0.261336	-0.190847	-0.537649	-0.117162	-0.370887	-0.955299	0.328904
SIH405	M4	CBFB::MYH11	0.0745143	0.526222	0.183045	2.96405	-0.163288	-1.09373	-0.223698	1.01964	0.335543	-1.5774	-0.0969341	0.191022	-0.487315	-0.293074	-0.977519	1.42942	0.0655745	-1.78415	-0.668974	-0.0499394	0.603915	0.156074	0.453396	-0.472409	-0.112613	-0.760965	-0.0717472	-0.152321	-0.992375	-0.895031	-0.288722	0.0225379	-0.193938	0.00832399	-0.506584	-0.289494	-0.324541	-0.0965263
SIH406	M4	HOX-mixed	-0.247425	0.146632	0.814963	1.12463	-0.0931339	1.10382	-0.182683	0.332924	1.03312	-1.73288	0.27329	-0.0812552	-0.191225	0.6372	-0.687194	0.691288	0.0622381	-1.28378	-1.01301	-0.219575	-0.137847	0.340965	0.200477	-0.252023	-0.199545	-0.485535	-0.197272	0.0355475	-1.22787	-0.57037	-0.421993	-0.0821342	-0.115254	-0.33637	0.0736524	-0.378521	-0.897032	0.213291
SIH407	M4	Myelodysplasia-related/-like	0.454452	0.196312	0.545502	1.00536	0.268075	0.511676	-0.06322	0.375513	0.400749	-1.1796	-0.226918	0.237363	-0.440699	0.204631	-1.19702	0.660621	0.286205	0.106249	-0.451144	0.60137	-0.0837578	-0.0346795	0.194216	-0.142583	-0.202405	-0.93015	0.530192	0.580487	-1.03666	-0.322875	-0.00779691	0.0805779	0.0635544	0.023364	0.349055	0.267026	-0.139111	-0.0238308
SIH408	M4	Myelodysplasia-related/-like	0.469494	-0.0262955	0.408576	-0.0043419	0.190957	0.679592	0.127564	0.00659768	1.71977	-0.482113	-0.67302	0.0680349	-0.584729	0.371708	-0.904382	1.15891	0.453394	-0.104055	-0.515057	0.64561	-0.381528	0.686947	-0.167172	0.145547	-0.359699	-0.666071	0.315339	0.142929	-1.00004	-0.724843	0.0467626	-0.168026	-0.110777	-0.137385	-0.0750005	-0.37154	-0.714195	0.069386
SIH409	M5	HOX-mixed	-0.396125	0.237698	0.576985	2.64611	-0.119685	0.395309	-0.622802	1.03237	-0.667734	-1.10004	0.344633	0.00858956	-0.124307	-0.00660131	-0.947886	0.129376	-0.0286115	-1.34021	-0.480942	-0.074801	0.167679	-0.114885	0.149006	0.402618	-0.262716	-0.938174	-0.111639	-0.125634	-1.04541	-0.624376	-0.434866	-0.322681	-0.371224	-1.12401	-0.208117	-0.165186	-0.417778	0.18451
SIH410	M4	biCEBPA/-like	-0.847362	0.0471814	0.213031	1.63924	-0.189285	0.30544	0.106503	1.42972	0.926256	-0.95039	0.0192068	0.102688	-0.416312	0.0910775	-0.586084	0.435822	0.0934634	-0.0804469	-0.534125	0.527043	0.370253	-0.172221	0.533139	0.324342	-0.155999	-0.784068	0.169367	-0.276623	-0.782384	-1.2465	-0.266415	0.0562399	-0.164576	0.0935384	-1.06351	-0.176533	0.523198	-0.406174
SIH411	M4	HOX-primitive	-0.448245	0.109034	0.211378	0.538021	-0.113314	1.00819	-0.185097	-0.195449	0.315015	-2.25123	0.179904	0.031438	-0.24741	-0.15347	-0.89507	1.43438	-0.162384	-1.28077	-0.816537	-0.42104	0.135365	-0.0239557	0.443267	-0.174206	-0.294669	-0.857533	-0.220244	-0.125155	-1.10928	-0.654458	-0.344897	-0.586303	-0.206875	-0.300582	0.0494546	-0.547714	-0.749244	0.00266782
SIH412	AML	Myelodysplasia-related/-like	0.299534	0.0696528	0.0688906	0.510002	-0.0274007	-0.0504721	-0.386718	0.494064	-0.200658	-0.202142	0.177954	-0.124489	-0.0631427	0.57132	-0.673198	0.264329	0.611713	-0.123013	-0.709715	0.775763	-0.0623357	-0.274277	0.144578	-0.131787	-0.0554275	-0.0323968	0.479088	0.159718	-0.747789	0.550409	-0.371156	0.203372	-0.105597	0.192239	0.0268662	0.0413538	0.940865	0.630597
SIH413	M2	Myelodysplasia-related/-like	0.114114	-0.303273	0.00589612	0.496142	-0.240182	1.23061	-0.431168	0.367255	0.331118	-0.954313	-0.796425	-0.165949	-0.183125	0.258496	-0.879372	-0.0361442	0.0127175	0.31787	-0.373422	0.242914	-0.135546	-0.0233301	0.127506	-0.145693	-0.101901	-1.12694	0.212829	-0.0887297	-0.758054	-0.865587	-0.136944	-0.185232	-0.0406857	-0.834801	0.0422683	-0.132791	-0.291491	0.0173845
SIH414	M4	biCEBPA/-like	-0.965961	0.32476	0.322582	2.44396	-0.0828772	-0.971045	-0.188473	1.09896	0.684094	-0.710271	-0.0743998	-0.162953	-0.0929348	0.177044	-0.667936	0.518722	0.0564965	-0.327993	-0.207824	-0.0435579	0.00818396	-0.21029	0.0588842	0.460233	-0.23521	-0.727653	0.0887192	-0.20896	-0.463323	-1.61457	-0.246266	-0.226113	-0.0555058	0.122407	-1.04575	-0.236082	0.619939	-0.391137
SIH415	M5	Myelodysplasia-related/-like	0.49362	0.159847	0.413828	0.189376	-0.154848	-0.622709	-0.811277	1.6267	0.179034	-0.142146	0.346688	0.10524	-0.239607	1.18349	-0.479249	1.4249	0.512619	-1.73675	-0.723356	-0.457812	0.38036	-0.0222991	0.188593	-0.225879	-0.184655	-0.91831	0.319274	-0.261107	-0.96259	-0.97719	0.00903416	0.237502	-0.538517	-0.235989	-0.846058	0.1921	-0.0426118	-0.120341
SIH416	M4	HOX-mixed	-0.252939	0.0430974	0.382195	1.41588	-0.159467	0.538983	-0.154041	0.326941	0.274513	-0.170698	-0.0309837	0.0774491	-0.254947	0.0918711	-0.759348	1.23303	0.00313111	0.0848773	-0.803323	0.738665	-0.0568761	-0.123345	0.153415	-0.270493	-0.21155	-0.829573	-0.147281	-0.233768	-1.01698	-0.141449	-0.142997	-0.063216	-0.38691	-0.647607	-0.1081	-0.289327	-0.671122	0.0778485
SIH417	M5	Myelodysplasia-related/-like	-0.132113	0.0398174	0.351129	0.606249	-0.0389837	-0.400349	0.580996	0.553261	0.666078	-0.131444	-0.258444	0.907731	0.831307	0.70291	0.130421	0.359148	-0.0307077	-0.48503	-0.607463	0.819504	-0.331332	0.159737	0.370264	-0.293055	-0.163042	-1.03823	0.794315	0.623824	-1.05448	-0.599158	-0.0157191	0.0471067	-0.289099	-0.252358	-0.163634	0.132282	-0.523599	0.0529206
SIH418	M4	biCEBPA/-like	-0.730377	0.181237	0.327831	1.71814	0.171134	-0.227565	0.0949289	1.00681	1.00837	0.0901206	-0.0876236	-0.162537	-0.259809	0.259679	-0.430233	0.154141	0.0399711	-0.711304	-0.444195	0.442637	0.28631	0.10725	0.611509	0.0256525	-0.352199	-0.81466	0.25866	-0.235702	-1.15957	-1.58974	-0.421252	0.026509	-0.120845	0.0636948	-1.08619	-0.202201	0.621205	-0.324153
SIH419	M4	HOX-primitive	-0.775457	0.0282474	0.336092	1.86003	-0.124796	0.396942	-0.238976	0.443429	-0.403012	-2.33168	-0.210035	-0.00976675	-0.395529	0.0027733	-0.914266	1.14465	-0.151624	-1.33893	-0.97381	-0.319992	0.17352	-0.0389033	0.122427	0.0667973	-0.0605308	-0.674719	-0.111293	-0.197135	-0.781809	-0.840353	-0.237588	-0.490893	0.00826828	-0.468569	-0.131338	-0.482603	-0.718072	0.0365401
SIH420	M4	Myelodysplasia-related/-like	0.436814	0.296945	0.40695	1.22399	-0.239621	-0.399223	-0.304832	1.04452	0.708527	-0.688462	-0.388992	0.0242453	-0.0979989	1.37551	-0.767089	1.1121	-0.167665	-0.989055	-0.428418	0.306458	0.829141	-0.168739	0.623158	-0.484194	0.0803948	-0.907434	-0.00438096	-0.0752533	-0.902038	-0.894477	-0.0374743	0.191122	-0.22381	-0.253041	-0.311618	-0.0775291	-0.503188	0.0219264
SIH421	M5	Myelodysplasia-related/-like	-0.453573	0.290914	0.434368	3.61036	-0.0642914	-0.94909	-0.35704	0.920003	-1.20097	-1.59482	-0.737932	-0.214395	0.269045	0.183764	-0.763424	0.0376793	0.103245	-1.56551	-0.34538	-0.087868	-0.0265686	-0.188574	0.204591	-0.190581	0.0977523	-0.561962	0.0562645	-0.187208	-0.630123	-0.46299	-0.159808	-0.358298	-0.00466637	-0.416198	-0.188018	-0.0219945	-0.121757	-0.0395406
SIH422	M2	HOX-primitive	-0.314001	0.118541	0.402363	0.767395	-0.173548	0.654254	-0.419811	-0.0889949	0.944908	-0.722134	-0.115601	-0.127751	-0.255428	0.158029	-0.683052	0.587074	-0.123168	0.588106	-0.804103	0.871172	-0.245068	0.14503	-0.0289507	-0.0468072	-0.10502	-0.232425	0.120141	-0.0239495	-0.471235	-1.06501	-0.209787	-0.1126	-0.0414313	-0.166538	-0.191875	-0.0823406	-0.0848801	0.108822
SIH423	M4	Myelodysplasia-related/-like	-0.0562433	0.0378782	0.38353	1.23646	-0.26511	0.765668	-0.322718	0.855088	0.447847	1.04324	0.175595	-0.109348	-0.0158357	0.543146	-0.527785	0.495024	0.120187	-1.02083	-0.163407	-0.477237	0.504277	-0.354304	0.527381	-0.404073	-0.034292	-1.25416	0.46549	0.280379	-1.07872	-0.707937	-0.299364	0.0579704	-0.222164	-0.0936657	-0.562417	-0.140724	-0.216314	0.0336039
SIH424	M4	Myelodysplasia-related/-like	-0.237937	0.282545	0.470683	2.3312	-0.170794	-0.929135	-0.44718	0.347655	0.380219	-0.822795	-0.185301	0.100444	0.123374	-0.0781885	-0.977116	0.443079	0.505983	0.222137	-0.144161	0.46913	-0.0831024	0.103623	0.10166	-0.260825	-0.0207873	-0.724383	-0.0716799	0.174306	-0.641279	-0.733265	-0.274125	-0.100232	-0.160489	-0.960501	-0.226643	-0.20476	-0.0761358	0.0886655
SIH425	M2	biCEBPA/-like	-0.756107	0.192087	0.219308	1.64353	-0.0273546	-0.827039	0.0586826	0.879412	1.21885	-1.81299	-0.0840854	-0.0497554	-0.300872	0.367482	-0.478577	1.04635	0.168099	0.787913	-0.442235	0.363559	0.83246	-0.313567	-0.130579	1.27838	-0.36845	-1.10176	0.281914	-0.104694	-0.804147	-1.57137	-0.0955185	-0.209685	-0.0777792	-0.562307	-0.556639	-0.505	0.446718	-0.464709
SIH426	M4	biCEBPA/-like	-0.710664	0.300065	0.541251	2.08472	-0.111759	-0.752873	-0.191433	0.819603	0.623197	-0.469842	0.430201	-0.0964468	-0.134434	0.184073	-0.659575	0.475749	0.49374	0.239567	-0.725195	0.622763	0.644167	-0.511264	0.335824	0.977207	-0.142622	-0.686618	0.300336	0.0608465	-0.771805	-1.16672	0.0598703	-0.0125897	-0.155754	0.00254945	-0.618592	0.050096	0.982755	-0.259579
SIH427	M5	HOX-mixed	0.0321679	-0.00077844	0.682429	0.324736	-0.136234	-0.103358	-0.0501031	-0.00513725	1.20686	-0.62699	0.00771946	-0.172654	-0.268955	0.0690488	0.24413	1.18394	0.326819	-0.743192	-0.476391	-0.0670068	-0.184443	-0.0936458	-0.0382518	-0.101637	-0.227561	-0.580762	0.173056	-0.11096	-1.07046	-1.10357	-0.0559548	-0.201675	-0.174615	-0.61322	0.109158	0.0255007	-0.580446	0.256435
SIH428	AML	Myelodysplasia-related/-like	0.021009	0.537123	0.606619	2.97176	-0.0435228	-1.61296	-0.0722059	0.851996	-0.619318	-1.9899	-0.467446	-0.150361	-0.154197	-0.0461514	-0.932958	0.21261	-0.0403567	-1.29904	-0.425054	0.0856528	0.08948	-0.110085	0.0629171	-0.179141	0.0133075	-0.691962	-0.0922637	-0.313074	-0.698834	-1.11457	-0.54999	0.0993133	-0.278733	-0.549224	-0.887299	-0.170357	-0.0346602	0.0392786
SIH429	AML	Myelodysplasia-related/-like	-0.589482	0.445086	0.443709	2.92532	-0.0893529	-0.902169	-0.27958	-0.53427	-0.737356	-1.31627	0.420796	-0.0316489	0.190192	0.258853	-0.985555	0.0798971	0.653053	-0.736297	-0.397534	0.556185	0.182282	-0.233357	-0.351589	1.13312	-0.0588484	-1.25418	0.289451	0.331031	-0.930163	-0.478071	-0.403936	-0.0250276	-0.242302	-1.00801	-0.141329	0.00172296	-0.248763	0.0963945
SIH430	AML	HOX-mixed	-0.306112	0.0466744	0.563316	0.538094	-0.178009	0.872238	-0.164267	-0.137269	1.63959	-0.623139	0.673501	-0.118489	-0.369899	0.837152	-0.669477	0.696303	0.0104526	-1.50586	-0.598378	-0.229171	-0.166598	0.0144959	-0.0493289	-0.0511268	-0.0432387	-0.611874	0.13739	-0.212482	-0.694653	-0.582521	-0.565725	-0.19337	-0.137984	0.0337526	-0.822789	-0.0857819	-0.589045	0.153523
SIH431	M4	biCEBPA/-like	-0.66464	0.190451	0.659567	1.74527	0.0813657	0.0797197	-0.0679344	0.911955	0.891963	-0.542631	-0.175001	-0.0682012	0.185608	0.164103	-0.711018	0.159784	-0.1502	-0.826593	-0.186947	0.257403	0.359313	-0.133143	0.538643	-0.0472343	-0.312937	-1.26092	0.427362	-0.169958	-0.80526	-1.33422	-0.252088	0.0892465	-0.163434	0.00020102	-0.865635	-0.278921	-0.165615	0.0105562
SIH432	M4	biCEBPA/-like	-0.861618	0.0813086	0.504264	2.54853	-0.00395993	-0.581972	0.232431	1.20947	-0.766932	-2.01314	-0.053681	0.0133197	-0.17572	0.242585	-0.879556	0.828815	-0.191633	-0.653199	-0.520996	-0.257656	0.883084	-0.210279	1.09674	0.0144298	-0.238735	-1.14781	-0.193267	-0.215188	-0.542862	-1.68609	-0.307684	0.00575453	-0.323085	0.178161	-1.52806	-0.215673	0.334678	-0.208377
SIH433	M4	HOX-mixed	-0.290747	0.134385	0.214844	1.17877	-0.197323	0.576774	-0.252928	1.15821	0.0149576	-1.02947	0.0922211	-0.132437	-0.510862	0.468671	-0.957176	0.682566	-0.214327	-1.47934	-0.696257	-0.40273	-0.00356247	-0.09716	-0.0155654	0.0519166	-0.200303	-0.497804	-0.105409	-0.266946	-1.08765	-0.992835	-0.075554	-0.172674	-0.295204	-0.0213717	-0.255027	-0.418222	-0.53783	0.195095
SIH434	M4	biCEBPA/-like	-1.08062	0.270339	0.263882	2.1428	-0.0532205	-0.814998	0.108769	1.1785	0.446331	-1.38826	-0.0823628	-0.135103	-0.21953	0.0424261	-0.143536	0.478366	0.0252746	1.01518	-0.411803	0.177954	0.332722	-0.337857	0.455552	0.313128	-0.230177	-0.926959	0.235161	-0.202013	-0.905929	-1.33688	-0.295868	-0.0830379	-0.268944	-0.0306749	-0.906816	-0.323066	0.318956	-0.415713
SIH435	M2	HOX-primitive	-0.541787	0.0282979	0.879337	1.66269	-0.0433838	0.521044	-0.323311	0.22593	-0.27823	-1.69543	-0.40608	-0.12869	-0.324742	-0.0201931	-0.787464	0.50924	-0.226778	-1.35841	-0.798857	-0.341999	0.567633	-0.264699	0.755187	-0.172172	-0.25279	-0.76657	-0.082954	-0.164631	-1.29426	-1.0023	-0.255162	-0.626907	-0.163752	-0.518126	-0.0520696	-0.253093	-0.539213	0.0618949
SIH436	M4	HOX-mixed	-0.0263662	-0.00135364	-0.0117641	-0.0776478	-0.0626357	0.419081	-0.244674	-0.134635	0.853963	0.48753	-0.055144	-0.0997367	-0.497971	-0.0370112	-0.84235	1.58401	-0.0785595	-1.02184	-0.54823	-0.351977	-0.172409	0.0147431	0.0153153	-0.0668425	-0.26645	-0.480169	0.165149	0.15534	-1.05653	-1.18402	-0.136854	0.00162915	-0.414544	-0.543691	0.130859	-0.216893	-0.189133	0.158561
SIH437	M2	biCEBPA/-like	-0.836815	0.11853	0.631871	1.97016	-0.0206637	-0.270192	0.12904	1.24434	0.720952	-0.485999	-0.000179556	-0.0758332	-0.284553	-0.0162019	-0.297226	0.323916	-0.0143358	-0.853468	-0.506643	-0.170771	0.812704	-0.371977	0.89561	0.413659	-0.204466	-0.920408	0.393421	-0.106081	-0.884452	-1.42856	-0.133388	0.0685326	-0.294198	0.168073	-1.27105	-0.20413	0.49346	-0.317923
SIH438	M4	biCEBPA/-like	-0.762396	-0.0933112	0.386455	1.51021	0.323019	0.336623	0.0793216	1.38333	0.432618	-0.307851	0.423439	0.0777614	-0.141166	0.392664	-0.477012	0.598007	0.10736	-0.113642	-0.249636	0.0411438	0.743382	-0.381713	0.907397	-0.0395083	-0.254353	-1.03124	0.304164	-0.0476601	-0.907743	-0.835434	-0.396051	0.0626458	-0.378764	0.0473345	-1.09207	-0.169261	0.645555	-0.316263
SIH439	M5	HOX-mixed	0.479187	0.00126353	0.286361	0.56928	-0.172033	0.246106	-0.181278	0.00620448	-0.283899	-1.56354	-0.124959	-0.02379	-0.452159	-0.00714766	-0.855018	1.50867	0.849835	0.431559	-1.04156	0.759856	-0.391866	0.310592	-0.0210816	0.123542	-0.47265	-0.882829	0.385389	0.284307	-1.22107	-0.726004	0.0415358	-0.124143	-0.111159	-0.30579	0.313597	-0.129248	-0.638353	0.0816015
SIH440	M4	biCEBPA/-like	-0.810801	-0.0222664	0.739656	2.3917	0.710539	-0.230815	0.123174	1.69064	-1.19331	-1.58157	0.210376	-0.143328	0.157526	0.0161277	-1.07569	-0.251438	-0.00828635	-0.38098	-0.151977	0.156373	1.04669	-0.42975	0.955577	0.107814	-0.224663	-1.13387	0.0125737	0.0609009	-1.14668	-1.46105	-0.334437	-0.274845	-0.112387	0.650129	-1.34237	-0.452474	0.605786	-0.397718
SIH441	M5	HOX-committed	-0.336957	-0.164829	0.76258	1.22332	-0.0665385	0.43971	0.0418532	0.687584	-0.160111	-1.81821	-0.311301	-0.114289	-0.373184	-0.104897	-0.891381	-0.263778	-0.180141	-1.60902	-0.400922	-0.390481	0.140832	0.289822	-0.143633	-0.00521555	-0.158962	-1.16626	-0.253434	-0.0504737	-0.914841	-1.01636	0.0947168	-0.538496	-0.201251	0.45896	-0.778668	-0.140931	-0.829983	0.502297
SIH442	M5	HOX-committed	-0.300997	0.0464157	0.232732	-0.170349	-0.0754856	-0.460515	-0.309538	-0.0461444	-0.108232	0.888837	0.747276	-0.202831	-0.20455	0.0902884	-0.276593	0.54552	-0.059403	-2.06201	-0.484311	-0.381603	-0.291315	-0.190184	-0.121034	-0.148613	-0.19353	-0.329147	0.624922	-0.199327	-0.812111	0.0465819	-0.211953	-0.0574698	-0.205846	0.05366	0.189624	0.0336702	-0.259046	0.390052
SIH443	M2	RUNX1::RUNXT1	-0.00190429	-0.151052	-0.284534	0.719005	-0.245107	1.35343	-0.534961	1.28213	0.691091	-0.931971	-0.717754	-0.139667	-0.367348	1.3528	-0.95011	0.28328	-0.075563	-1.72108	-0.380171	-0.165613	0.238102	-0.27212	-0.0652412	0.744068	-0.159298	-0.79402	0.0213612	-0.254103	-0.811762	-1.47623	-0.224999	0.0501907	-0.116161	-0.235491	-0.65418	-0.0410953	-0.16252	-0.465119
SIH444	M4	HOX-mixed	-0.011888	0.118268	0.394571	1.01505	-0.202783	-0.0931307	-0.322172	-0.206722	0.526891	-1.49607	-0.282077	0.107654	-0.25193	-0.027707	-0.480881	1.24449	0.119453	0.269696	-0.493148	0.0661227	-0.14431	-0.0182203	0.0394887	-0.0185653	-0.203841	-0.671887	-0.1537	-0.232141	-0.980041	-1.00392	-0.473403	-0.235856	-0.308823	-0.880006	0.0580075	-0.276224	-0.280188	0.0542397
SIH445	M4	biCEBPA/-like	-0.588827	0.0474363	0.241899	1.21384	-0.164868	-0.0102655	-0.061479	0.871869	1.19008	-0.167948	-0.179283	-0.0811903	-0.220966	0.373842	-0.568095	0.317451	0.0399191	0.151348	-0.168149	0.309289	0.487123	-0.392233	0.640448	0.150025	-0.0950634	-0.692784	0.252157	-0.0853696	-0.864712	-1.07902	-0.0190483	0.00161653	-0.198012	-0.00670731	-0.83315	-0.0517455	0.517259	-0.335291
SIH446	M5	biCEBPA/-like	-0.643017	0.0433658	0.440624	1.22263	0.0316964	-0.363679	0.123306	0.83723	0.948565	0.727924	-0.139645	-0.271769	-0.24461	-0.00390046	-0.110252	-0.327234	-0.0693204	-1.28985	-0.235583	-0.0781952	0.244976	-0.290461	0.491987	0.246537	-0.187687	-0.872884	0.343744	-0.171791	-0.899574	-1.44221	-0.260441	0.0375351	-0.164177	0.0278713	-0.830821	-0.210877	0.337698	-0.289938
SIH447	M4	CBFB::MYH11	-0.77628	0.126144	0.61286	1.56782	-0.143994	0.453614	0.232327	0.573599	0.662948	-0.242918	-0.135858	0.903415	0.654221	0.0960891	0.395111	0.636701	0.110831	-1.83491	-0.177512	-0.318851	0.826571	0.676581	0.346983	-0.71227	0.0135307	-0.961272	0.00519534	-0.198937	-0.802431	-0.79401	-0.777757	-0.0155648	-0.117295	-0.268719	-0.608734	-0.180415	-0.266204	0.0557959
SIH448	M2	RUNX1::RUNXT1	-0.279727	-0.153991	0.22254	0.760025	0.158971	1.45424	-0.185695	1.1057	0.865545	-1.09919	-0.414459	0.0865435	-0.515988	0.865282	-1.088	0.109108	-0.0541439	-1.85564	-0.143478	-0.340828	0.0722788	-0.180026	0.0187864	0.526239	-0.157195	-1.13927	-0.0189863	0.24477	-1.3295	-1.04377	-0.333635	-0.358767	-0.0208547	-0.12291	-0.496798	-0.308016	-0.112282	-0.546081
SIH449	M4	HOX-primitive	-0.459836	-0.170827	1.09716	0.663423	-0.224012	1.82353	-0.322451	-0.247188	-0.0787754	-1.70398	0.0766408	-0.158054	-0.121183	-0.013125	0.150534	0.808983	-0.0100307	-1.28735	-0.531334	0.0180811	-0.120091	-0.361204	0.383618	0.246538	-0.338637	-1.17219	0.168136	0.288349	-1.04965	-0.629691	-0.32395	-0.171421	-0.105035	-0.496284	-0.0080983	-0.0442996	-0.375598	0.183369
SIH450	M5	biCEBPA/-like	-0.874239	0.210912	0.536987	2.6518	0.0144405	-0.755615	0.0682274	1.16056	0.284016	-0.960965	0.144286	-0.206514	-0.247209	0.0257498	-0.486054	0.0842537	-0.151638	-0.890466	-0.0458319	-0.0306883	-0.173823	-0.137075	0.265556	0.419449	-0.270136	-0.866431	0.356097	-0.196492	-0.882982	-1.65242	-0.137663	-0.281437	-0.167567	-0.481986	-0.900036	-0.306231	0.397844	-0.333948
SIH451	M2	HOX-mixed	0.011044	0.170139	0.925575	1.0585	-0.136639	0.205044	-0.14405	-0.174536	1.02131	-1.29462	-0.0483666	-0.0322351	0.106638	0.285644	0.0388445	0.942512	0.148965	-1.54301	-0.506183	-0.226272	0.171746	-0.0698571	0.490896	-0.0529267	-0.318235	-0.630609	0.041844	-0.25842	-1.00977	-1.32941	-0.153062	-0.198019	-0.304475	-0.35387	-0.406302	-0.38702	-0.484693	0.124571
SIH452	M4	HOX-primitive	-0.466582	-0.0407551	0.218701	0.178823	-0.280888	1.3742	-0.326003	-0.155396	0.446651	-1.21402	0.344886	-0.0153137	-0.398932	-0.0355467	-0.94079	1.53361	-0.248168	-0.995395	-0.831608	-0.172259	-0.253184	0.0178346	0.125917	0.0601812	-0.343182	-0.912558	-0.177555	-0.0674571	-1.05104	-0.915293	-0.461715	-0.407438	-0.361704	-0.441491	-0.0217786	-0.355893	-0.634936	0.190851
SIH453	M1	Myelodysplasia-related/-like	0.110657	-0.0356366	0.0629507	1.68954	-0.113794	0.0541454	-0.389413	1.15074	-1.19868	-1.85982	-0.646309	0.0530656	0.0785337	0.110356	-0.830475	-0.0567859	0.0215654	-1.45269	-0.162097	0.116079	0.596565	0.948832	0.589708	-0.453587	-0.310866	-0.764916	-0.103294	-0.0684705	-0.645592	-0.5839	-0.323315	-0.217733	0.0733101	-0.522372	-0.137424	-0.351563	-0.295943	-0.0457889
SIH454	M2	RUNX1::RUNXT1	-0.468446	-0.167279	0.0398001	1.52635	0.193806	1.18224	-0.323857	1.36706	0.270329	-0.916165	-0.699909	-0.0729333	-0.499071	0.921869	-1.05434	0.306707	0.183261	-1.42968	-0.176678	0.322801	0.455	-0.312629	0.183212	0.877153	-0.240467	-0.993472	0.52004	-0.00304014	-1.07761	-1.00669	-0.170651	0.0132958	0.0149268	0.157777	-0.74654	-0.0854341	0.190375	-0.373917
SIH455	AML	Myelodysplasia-related/-like	0.349736	-0.239398	-0.25247	-0.221442	-0.154268	0.476345	-0.236975	1.11418	-0.461277	-0.819835	0.26428	0.397981	-0.454602	0.475599	-0.873998	1.14791	0.559965	2.73905	-0.0108159	0.856943	-0.200865	-0.0893203	0.11734	-0.512716	-0.127611	-0.624205	-0.0612422	0.479716	-1.13525	-0.599391	-0.138592	0.440428	-0.324384	0.0649984	-0.305708	-0.0285621	-0.294397	-0.253909
SIH456	M1	HOX-primitive	-0.366183	-0.0170147	0.171893	0.347789	-0.228677	1.65396	-0.123382	-0.0641784	0.506448	-1.89021	-0.362775	-0.0668279	-0.263529	0.015006	-1.00353	1.28985	-0.291201	-1.38001	-1.20236	-0.376455	-0.182091	-0.0755448	0.0266542	0.0578477	-0.284659	-0.581564	-0.156037	-0.177719	-1.14575	-0.910766	-0.381657	-0.662101	-0.442567	-1.01763	0.296258	-0.329278	-0.763558	0.147134
SIH457	AML	Myelodysplasia-related/-like	-0.203504	0.238544	0.191429	0.686473	-0.067243	-0.569143	-0.29777	0.103616	0.0326115	-0.842503	0.665714	0.00995442	-0.0457762	0.0640494	-0.806494	0.936901	0.60444	0.350471	-0.620038	0.53087	-0.395758	0.151457	0.0968516	-0.0356752	-0.210561	-0.531584	-0.0532153	0.39838	-0.980167	-0.199218	-0.104046	0.433012	-0.153603	0.287302	-0.533781	-0.0850502	-0.61967	-0.0997822
SIH458	M4	HOX-mixed	0.254018	-0.00175841	0.533032	0.560473	0.210115	0.636008	-0.293782	-0.390464	1.14826	-0.344366	-0.313334	-0.159967	-0.267995	0.234436	-0.679739	1.04516	0.333459	-0.359927	-0.475568	0.569872	-0.0302491	-0.0652516	0.0182543	0.125505	-0.143166	-0.523327	0.09259	0.0922148	-0.98891	-0.835244	0.0140194	-0.26778	-0.167179	-0.131339	-0.0953184	-0.143261	-0.0235802	0.196397
SIH459	M5	Myelodysplasia-related/-like	0.458013	0.251167	0.69279	1.92851	-0.0924595	-0.813489	-0.459592	1.12105	-0.854621	-1.13598	0.65409	-0.0931295	0.692714	0.784258	-0.879107	0.190782	0.0575702	-1.14978	-0.067774	-0.134738	0.535433	0.0622909	0.585023	-0.0236087	-0.297999	-1.35349	0.0592773	-0.336508	-0.912763	-0.660643	-0.383572	-0.0387307	-0.443235	0.093098	-0.803893	-0.204656	-0.496677	0.315236
SIH460	M5	Myelodysplasia-related/-like	0.513818	0.289965	-0.011347	1.14542	-0.074306	0.145519	-0.316755	0.0513039	0.353283	-0.547522	0.114161	-0.0558459	-0.0490991	0.400575	-0.696807	0.515546	0.203193	0.623128	-0.298818	0.553729	-0.136374	-0.134061	0.185991	-0.210029	-0.0913257	-0.648968	0.0886371	0.0896758	-0.894455	-0.369854	-0.472875	0.197651	-0.224989	-0.705378	-0.0771147	-0.109096	-0.301705	0.162311
SIH461	M4	HOX-mixed	-0.191475	0.0794825	0.70071	0.551674	0.0539499	-0.173373	-0.540695	0.306402	-0.414478	-1.33923	0.309476	-0.0106128	-0.132883	-0.0884786	-0.695497	0.735053	0.292936	-1.16497	-0.385061	-0.210475	0.254181	-0.109999	0.626767	-0.454407	-0.3083	-0.842836	-0.0421511	-0.113757	-0.878868	-0.209818	-0.243746	0.266313	-0.411169	-0.326488	0.0194109	0.0354933	-0.54193	0.164555
SIH462	M4	HOX-primitive	-0.732768	0.0191962	0.277555	1.02517	-0.0451458	1.08206	0.0633298	0.461627	0.903404	-0.902006	0.193163	-0.157541	-0.382383	0.34461	-0.799556	1.30977	0.0738748	-1.32021	-0.695458	-0.036403	-0.223409	0.324123	0.160785	-0.345501	-0.411798	-0.705305	-0.277037	-0.283207	-0.998011	-1.09943	-0.513065	0.181554	-0.261493	-0.512484	-0.170525	-0.219824	-0.377007	-0.0135408
SIH463	M5	HOX-mixed	0.188351	-0.0955645	0.0651044	0.426026	-0.148724	0.742907	-0.254972	0.38574	-0.40776	-1.29558	-0.241379	0.0521793	-0.117822	0.170453	-0.766855	0.700827	0.55153	-0.268863	-0.452983	0.986249	-0.361862	0.363876	0.195877	0.0972334	-0.526912	-1.05274	0.488601	0.183509	-0.836781	-0.244965	-0.284918	0.120145	-0.12288	-0.168106	-0.132687	-0.168632	-0.196557	0.179482
SIH464	M5	HOX-mixed	-0.165052	0.0828967	0.441454	0.427462	0.225487	0.21994	-0.0909624	0.471901	-0.253208	-1.13733	0.244674	-0.223441	-0.322501	0.177902	-0.421128	1.61155	0.292989	-0.905549	-0.955644	-0.187881	0.00426639	-0.121901	0.213203	-0.120821	-0.247508	-0.717471	-0.201484	-0.039035	-1.02317	-0.741332	-0.0752255	0.0933672	-0.478154	-0.434225	0.0683146	-0.179326	-0.554758	0.107032
SIH465	M4	biCEBPA/-like	-0.927201	0.161383	0.606272	2.4748	-0.0317437	-0.772892	-0.0988564	1.52121	0.0718983	-0.689126	0.211205	-0.223482	-0.000295901	-0.0148126	-0.366201	0.00717627	0.0521048	-0.816421	0.109626	-0.226593	0.529057	-0.414717	0.495262	0.682067	-0.193978	-0.904107	0.269716	-0.0508633	-0.845313	-0.791887	-0.458277	0.170789	-0.210892	0.294146	-1.1558	0.0603131	0.825553	-0.0337708
SIH466	M5	biCEBPA/-like	-0.844556	0.140234	0.769046	2.27286	-0.0912147	-0.414871	-0.19181	0.958262	0.114745	-0.939944	0.0903411	-0.25771	0.130687	0.0746872	-0.372071	0.384156	0.50745	-0.688815	-0.46276	0.408586	0.585688	-0.265494	0.684545	0.749253	-0.237227	-0.550102	0.447841	-0.209779	-0.404047	-0.831319	-0.368216	0.106454	-0.163104	-0.273844	-0.531556	0.0118937	0.839309	-0.248636
SIH467	AML	HOX-committed	-0.373393	0.0451371	0.440819	0.595243	0.548691	-0.0824484	-0.522883	0.618333	0.215668	-0.68634	0.215248	0.00804342	-0.129467	0.572043	-0.96071	0.356747	0.537746	-1.81663	-0.0291755	0.0922369	-0.0435834	-0.266481	0.104575	-0.348152	-0.110644	-0.575859	0.441272	0.0932241	-0.484031	-0.271836	0.0319989	0.28975	-0.136912	-0.323915	-0.0443249	-0.0500529	0.0747552	0.819253
SIH468	M4	biCEBPA/-like	-0.819779	0.270588	0.658133	2.38669	-0.0512198	-0.582425	0.048281	0.99131	0.731689	-0.932044	0.0307972	-0.170184	-0.176785	0.357099	-0.314878	0.207834	0.194514	-0.466934	-0.334466	0.362842	0.713884	-0.329653	0.673388	-0.0945202	-0.234096	-0.585911	0.0220438	-0.109701	-0.634709	-1.28071	-0.401367	-0.145871	0.0068358	0.249382	-0.887415	-0.348193	0.585372	-0.214322
SIH469	M5	Myelodysplasia-related/-like	-0.302624	0.34006	0.107782	2.10022	-0.150766	-0.668136	-0.504735	0.664231	-0.177003	-0.571458	0.206533	-0.184957	0.0478446	0.0588063	-0.603493	0.311554	0.503344	-0.650913	-0.175538	0.278891	-0.119351	-0.210131	0.244729	-0.18829	0.0307504	-0.571399	0.822751	0.182884	-0.381548	-0.295389	-0.534307	0.645289	-0.147363	-0.797909	-0.382173	0.332935	0.442386	0.276044
SIH470	M4	HOX-primitive	-0.591431	-0.0670383	0.31974	0.825605	-0.182197	1.59003	0.0546937	-0.0266916	0.365044	-1.36485	0.196433	-0.229787	-0.391494	0.0376251	-0.257586	0.904961	-0.299376	-1.19702	-1.03484	-0.424654	-0.0821653	-0.349817	0.200026	0.0698077	-0.213791	-0.730926	-0.0141882	0.00796508	-1.4225	-0.662664	-0.473003	-0.327117	-0.216498	-0.446702	0.419356	-0.168248	-0.737024	0.109803
SIH471	M4	HOX-mixed	-0.00797105	0.0938653	0.277677	0.445226	-0.0514379	-0.0697864	-0.451151	0.0837805	0.392322	-0.113295	0.0247173	-0.0932566	-0.387272	-0.00716078	-0.582466	1.31946	0.198736	-1.71616	-0.520062	-0.322957	-0.217855	0.119713	0.11509	-0.137975	-0.282169	-0.541083	0.0951942	-0.149112	-0.983605	-0.798445	0.218722	-0.0486864	-0.451236	-0.312182	-0.165727	-0.175548	-0.552268	0.0704212
SIH472	M4	HOX-primitive	-0.434546	-0.109732	0.295957	0.309169	-0.247429	1.69297	0.0619613	0.116801	0.285991	-2.18528	0.0119373	-0.00281522	-0.285665	-0.0680815	-1.00449	0.731666	-0.23887	-0.731388	-0.949007	-0.162105	-0.0359375	-0.412302	0.109074	0.101554	-0.29239	-0.811996	-0.0691374	-0.104278	-1.35741	-0.445175	-0.366637	-0.524747	-0.265789	0.0864081	0.183588	-0.566179	-1.07753	0.106698
SIH473	AML	Myelodysplasia-related/-like	0.159029	-0.0154882	0.356191	0.504387	-0.172629	0.282935	0.142338	0.399951	0.392105	0.474617	0.406448	0.621253	1.25769	0.417942	-0.523114	0.527763	0.872018	-0.505129	0.155439	0.4814	0.144166	-0.0337668	0.204046	-0.35809	-0.103065	-0.984413	0.846042	0.469469	-0.692369	-0.0999675	-0.130645	0.689156	-0.126971	-0.130606	-0.167507	0.603077	0.042801	0.487149
SIH474	M4	HOX-primitive	-0.422057	-0.0824731	0.192416	0.226724	-0.149093	1.06571	-0.44604	-0.267087	0.107119	0.248518	0.756368	-0.191823	-0.00928574	0.218136	0.347475	0.532967	0.945275	-0.476924	-0.603528	0.391671	-0.116178	-0.221763	0.0621081	0.101089	-0.163537	-0.852334	0.665051	0.362146	-0.936742	0.0663256	0.334804	0.239075	-0.235187	-0.481903	0.39902	0.597152	-0.409141	0.244702
SIH475	M5	Myelodysplasia-related/-like	0.892558	0.249634	0.267661	1.09343	-0.204545	-0.193856	-0.425703	0.220198	-0.00288614	-0.854211	-0.0489816	-0.0940595	-0.119877	0.923763	-0.874221	0.649642	0.363957	-0.315753	-0.399263	0.680882	0.291516	0.0264267	0.503909	-0.393738	-0.122393	-0.963537	0.444991	0.297216	-1.24384	-0.273227	-0.179395	0.201149	-0.0140201	-0.283368	0.0512748	0.054562	0.181666	0.285856
SIH476	M4	CBFB::MYH11	-0.601726	0.152647	0.64471	1.59061	0.308428	0.33254	0.468148	0.686992	0.181963	-0.397303	-0.0587645	0.734801	1.15522	0.0780181	0.234201	0.576602	0.193636	-1.5314	-0.0513533	-0.101486	1.35893	0.283546	0.64517	-0.923499	-0.032983	-0.947369	0.232112	-0.0851405	-0.960334	-0.919263	-0.268163	0.0511393	-0.208966	-0.0131987	-0.452514	-0.34259	-0.204818	-0.0598165
SIH477	M4	biCEBPA/-like	-0.8928	0.166843	0.239216	1.56047	0.012839	-0.658489	0.0935013	0.600877	0.475427	-1.26042	-0.414664	0.0195487	-0.333094	0.0321272	-0.670836	0.541448	0.391683	1.30213	-0.478727	1.11482	-0.310718	0.323798	-0.298792	0.718887	-0.59612	-0.946009	0.285453	0.173237	-0.801455	-1.25979	0.189628	-0.146343	-0.169433	-0.0998047	-0.631364	0.0485332	0.0508682	-0.212039
SIH478	M5	RUNX1::RUNXT1	-0.795269	-0.094784	0.814079	2.39684	0.578441	0.642358	0.298542	0.737903	0.325791	-1.4129	-0.802677	0.156788	-0.3396	0.0750281	-0.475108	-0.0751569	-0.0492903	-1.90556	-0.155342	-0.363537	0.777499	-0.0757887	0.664639	-0.102414	-0.160592	-0.810758	0.145969	-0.245408	-1.4634	-1.17237	0.129505	-0.60225	-0.0202237	0.0599539	-0.34917	-0.534854	-0.233083	-0.479937
SIH479	M5	HOX-committed	0.169584	-0.116863	0.486153	-0.804943	-0.178196	0.110696	-0.0807414	0.159057	0.901393	-0.316522	-0.539881	-0.174475	-0.275213	0.0055939	-0.281721	0.410125	0.538967	-0.595181	-0.39254	0.478546	0.0990942	-0.354003	-0.101801	0.0113378	-0.228811	-0.878652	0.601631	0.518567	-1.22179	-0.294901	0.243703	-0.185095	-0.219509	-0.47551	0.0483325	0.00990562	-0.8036	0.262115
SIH481	M5	HOX-committed	0.0833006	-0.210279	0.914277	0.0733357	-0.180047	-0.000790922	0.0589551	0.0486954	0.840773	-0.947887	-0.241375	-0.0498756	-0.238929	0.172366	0.199982	1.13014	0.136702	-0.833509	-0.480037	0.30527	-0.251493	0.167912	0.0352117	-0.12166	-0.412063	-0.707746	0.326899	0.296446	-0.86415	-0.834212	0.194968	-0.118681	-0.266214	-0.472479	-0.180746	-0.121849	-0.433115	0.266862
[truncated: 27 more rows]

## Sheet: bulkDS5(BCP-ALL)
Table S5E bulkDS5(BCP-ALL)
[truncated: 1,224 more rows]
